# Supplementary material for: Identification and characterization of circRNAs in the skin during wool follicle development in Aohan fine wool sheep
Source: BMC Genomics. 2020 Feb 28;21:187. doi: 10.1186/s12864-020-6599-8 (PMC7048093; doi:10.1186/s12864-020-6599-8)
Supplement: Supplementary file 2 — Additional file 2 : Table S2. Total circRNAs detected at the E90d, E120d, and Birth stages. [file 12864_2020_6599_MOESM2_ESM.xlsx]

## Sheet: Table S2
Additional file 2: Table S2. Total circRNAs
CircRNA_ID	Type	SRPBM of Birth	SRPBM of E120d	SRPBM of E120d	Samples	Source_Gene	Gene_Name
oar_circ_0000001	1_CLASSIC	97.862	56.6086	0	Birth1,E120d2	gene1200	POGZ
oar_circ_0000002	1_CLASSIC	0	42.8141	0	E120d1	gene1203	TUFT1
oar_circ_0000003	1_CLASSIC	127.973	0	0	Birth1	gene1203	TUFT1
oar_circ_0000004	1_CLASSIC	218.959	139.084	194.753	Birth1,Birth3,E120d1,E120d2,E90d2,E90d3	gene1203	TUFT1
oar_circ_0000005	1_CLASSIC	180.802	84.3972	388.874	Birth3,E120d1,E120d2,E90d2,E90d3	gene1203	TUFT1
oar_circ_0000006	1_CLASSIC	0	0	191.122	E90d1	gene1203	TUFT1
oar_circ_0000007	1_CLASSIC	0	0	59.8948	E90d3	gene1203	TUFT1
oar_circ_0000008	4_OVERLAP_EXON	0	32.9339	0	E120d1	gene1207	SNX27
oar_circ_0000009	1_CLASSIC	0	0	79.2283	E90d2	gene1207	SNX27
oar_circ_0000010	1_CLASSIC	97.2733	0	0	Birth2	gene1207	SNX27
oar_circ_0000011	1_CLASSIC	390.26	36.2273	138.657	Birth1,Birth2,E120d1,E90d1	gene1207	SNX27
oar_circ_0000012	1_CLASSIC	104.501	49.4008	0	Birth1,Birth3,E120d1	gene1207	SNX27
oar_circ_0000013	1_CLASSIC	0	0	138.657	E90d1	gene1207	SNX27
oar_circ_0000014	1_CLASSIC	118.074	146.151	157.05	Birth3,E120d1,E120d2,E90d2,E90d3	gene1207	SNX27
oar_circ_0000015	1_CLASSIC	101.326	0	0	Birth2	gene1207	SNX27
oar_circ_0000016	1_CLASSIC	135.682	171.299	0	Birth2,Birth3,E120d2,E120d3	gene1207	SNX27
oar_circ_0000017	1_CLASSIC	0	0	113.675	E90d2	gene143	ZMYM4
oar_circ_0000018	1_CLASSIC	0	203.448	0	E120d3	gene143	ZMYM4
oar_circ_0000019	1_CLASSIC	660.272	388.22	751.122	Birth1,Birth3,E120d1,E120d2,E120d3,E90d1,E90d2,E90d3	gene143	ZMYM4
oar_circ_0000020	1_CLASSIC	33.8753	0	0	Birth1	gene143	ZMYM4
oar_circ_0000021	1_CLASSIC	2363.41	3215.25	1204.01	Birth1,Birth2,Birth3,E120d1,E120d2,E120d3,E90d1,E90d2,E90d3	gene143	ZMYM4
oar_circ_0000022	1_CLASSIC	654.581	664.961	524.624	Birth1,Birth2,Birth3,E120d1,E120d2,E120d3,E90d2,E90d3	gene146	KIAA0319L
oar_circ_0000023	1_CLASSIC	0	30.1913	0	E120d2	gene1350	ASH1L
oar_circ_0000024	1_CLASSIC	52.6949	81.4439	55.1154	Birth1,E120d1,E120d2,E90d2	gene1350	ASH1L
oar_circ_0000025	1_CLASSIC	145.756	49.0608	99.4277	Birth1,Birth3,E120d2,E90d2,E90d3	gene1350	ASH1L
oar_circ_0000026	1_CLASSIC	152.543	82.3347	66.5497	Birth1,Birth3,E120d1,E90d3	gene1350	ASH1L
oar_circ_0000027	1_CLASSIC	177.112	60.3825	515.384	Birth3,E120d2,E90d1,E90d2,E90d3	gene1350	ASH1L
oar_circ_0000028	4_OVERLAP_EXON	0	18.8695	0	E120d2	gene1350	ASH1L
oar_circ_0000029	1_CLASSIC	130.478	0	0	Birth1,Birth3	gene1350	ASH1L
oar_circ_0000030	2_ALTER_EXON	0	0	33.2749	E90d3	gene1350	ASH1L
oar_circ_0000031	1_CLASSIC	1727.44	2209.25	3420.19	Birth1,Birth2,Birth3,E120d1,E120d2,E120d3,E90d1,E90d2,E90d3	gene1350	ASH1L
oar_circ_0000032	1_CLASSIC	0	16.4669	0	E120d1	gene1350	ASH1L
oar_circ_0000033	1_CLASSIC	0	11.3217	0	E120d2	gene1358	GON4L
oar_circ_0000034	4_OVERLAP_EXON	294.899	64.1564	111.097	Birth2,Birth3,E120d2,E90d2,E90d3	gene1358	GON4L
oar_circ_0000035	4_OVERLAP_EXON	0	18.8695	82.6731	E120d2,E90d2	Null	Null
oar_circ_0000036	1_CLASSIC	25.8288	0	0	Birth3	gene1358	GON4L
oar_circ_0000037	1_CLASSIC	11.2918	0	0	Birth1	gene1358	GON4L
oar_circ_0000038	1_CLASSIC	0	280.619	41.3365	E120d3,E90d2	gene1359	LOC101107157
oar_circ_0000039	1_CLASSIC	52.6949	0	0	Birth1	gene152	CLSPN
oar_circ_0000040	1_CLASSIC	162.601	46.1075	0	Birth2,Birth3,E120d1	gene152	CLSPN
oar_circ_0000041	1_CLASSIC	82.8063	0	0	Birth1	gene153	AGO4
oar_circ_0000042	4_OVERLAP_EXON	0	0	75.7836	E90d2	gene163,Null	Null
oar_circ_0000043	1_CLASSIC	36.8983	0	0	Birth3	gene1586	ATF6
oar_circ_0000044	1_CLASSIC	0	0	36.6024	E90d3	gene1586	ATF6
oar_circ_0000045	1_CLASSIC	62.7271	16.4669	0	Birth3,E120d1	gene1586	ATF6
oar_circ_0000046	1_CLASSIC	125.454	141.616	58.5601	Birth3,E120d1,E90d2	gene1586	ATF6
oar_circ_0000047	1_CLASSIC	0	0	59.8948	E90d3	gene1586	ATF6
oar_circ_0000048	1_CLASSIC	0	0	138.657	E90d1	gene1586	ATF6
oar_circ_0000049	2_ALTER_EXON	0	0	76.5322	E90d3	gene1586	ATF6
oar_circ_0000050	6_INTERGENIC	0	98.2165	0	E120d3	Null	Null
oar_circ_0000051	1_CLASSIC	0	0	53.2398	E90d3	gene1598	DDR2
oar_circ_0000052	1_CLASSIC	0	294.65	0	E120d3	gene1606	NUF2
oar_circ_0000053	1_CLASSIC	0	30.1913	0	E120d2	gene1610	PBX1
oar_circ_0000054	4_OVERLAP_EXON	0	0	27.5577	E90d2	Null	Null
oar_circ_0000055	4_OVERLAP_EXON	0	62.5744	0	E120d1	Null	Null
oar_circ_0000056	1_CLASSIC	0	19.7603	0	E120d1	gene1620	TMCO1
oar_circ_0000057	2_ALTER_EXON	0	41.513	0	E120d2	gene1633	POU2F1
oar_circ_0000058	1_CLASSIC	0	0	65.4495	E90d2	gene1647	DCAF6
oar_circ_0000059	1_CLASSIC	0	0	66.5497	E90d3	gene1647	DCAF6
oar_circ_0000060	1_CLASSIC	0	501.606	0	E120d3	gene1647	DCAF6
oar_circ_0000061	2_ALTER_EXON	0	210.464	0	E120d3	gene1647	DCAF6
oar_circ_0000062	1_CLASSIC	0	33.9652	0	E120d2	gene1647	DCAF6
oar_circ_0000063	1_CLASSIC	146.793	76.2987	180.108	Birth1,E120d1,E120d2,E90d2,E90d3	gene1647	DCAF6
oar_circ_0000064	1_CLASSIC	0	86.7998	0	E120d2	gene1647	DCAF6
oar_circ_0000065	1_CLASSIC	0	0	153.647	E90d1	gene1647	DCAF6
oar_circ_0000066	1_CLASSIC	0	0	56.5673	E90d3	gene1647	DCAF6
oar_circ_0000067	2_ALTER_EXON	0	49.0608	0	E120d2	gene1647	DCAF6
oar_circ_0000068	1_CLASSIC	0	37.7391	0	E120d2	gene1647	DCAF6
oar_circ_0000069	2_ALTER_EXON	0	98.2165	0	E120d3	gene1649	TIPRL
oar_circ_0000070	1_CLASSIC	93.2203	0	0	Birth2	gene1649	TIPRL
oar_circ_0000071	1_CLASSIC	0	0	99.8966	E90d2	gene1649	TIPRL
oar_circ_0000072	4_OVERLAP_EXON	0	0	41.3365	E90d2	Null	Null
oar_circ_0000073	1_CLASSIC	0	19.7603	0	E120d1	gene1665	ITSN1
oar_circ_0000074	1_CLASSIC	0	161.356	0	E120d3	gene1665	ITSN1
oar_circ_0000075	1_CLASSIC	30.1114	0	0	Birth1	gene1665	ITSN1
oar_circ_0000076	1_CLASSIC	218.865	0	0	Birth2	gene1665	ITSN1
oar_circ_0000077	1_CLASSIC	70.9218	174.274	113.675	Birth1,Birth3,E120d2,E120d3,E90d2	gene1665	ITSN1
oar_circ_0000078	1_CLASSIC	101.326	0	0	Birth2	gene1665	ITSN1
oar_circ_0000079	1_CLASSIC	0	94.7088	0	E120d3	gene1665	ITSN1
oar_circ_0000080	1_CLASSIC	0	30.1913	0	E120d2	gene1665	ITSN1
oar_circ_0000081	1_CLASSIC	33.2084	0	0	Birth3	gene1669	SON
oar_circ_0000082	1_CLASSIC	140.213	59.281	182.57	Birth3,E120d1,E90d2	gene1669	SON
oar_circ_0000083	1_CLASSIC	0	0	75.7836	E90d2	gene1670	GART
oar_circ_0000084	1_CLASSIC	271.728	98.1216	89.5625	Birth1,Birth3,E120d2,E90d2	gene1673	TMEM50B
oar_circ_0000085	1_CLASSIC	26.3475	0	0	Birth1	gene1682	PAXBP1
oar_circ_0000086	1_CLASSIC	41.4032	0	27.5577	Birth1,E90d2	gene1683	SYNJ1
oar_circ_0000087	1_CLASSIC	0	0	79.2283	E90d2	gene1683	SYNJ1
oar_circ_0000088	1_CLASSIC	45.1671	0	0	Birth1	gene1685	C1H21orf59
oar_circ_0000089	2_ALTER_EXON	0	52.6942	0	E120d1	gene1685	C1H21orf59
oar_circ_0000090	1_CLASSIC	0	0	29.9474	E90d3	gene1701	TIAM1
oar_circ_0000091	1_CLASSIC	0	0	59.8948	E90d3	gene1701	TIAM1
oar_circ_0000092	1_CLASSIC	0	0	20.6683	E90d2	gene1701	TIAM1
oar_circ_0000093	1_CLASSIC	18.4491	19.7603	0	Birth3,E120d1	gene1701	TIAM1
oar_circ_0000094	1_CLASSIC	593.573	425.526	591.893	Birth1,Birth3,E120d1,E120d2,E120d3,E90d1,E90d2,E90d3	gene1701	TIAM1
oar_circ_0000095	1_CLASSIC	0	0	63.2222	E90d3	gene187	MTF1
oar_circ_0000096	1_CLASSIC	0	0	46.5848	E90d3	gene1725	LTN1
oar_circ_0000097	1_CLASSIC	79.0424	0	0	Birth1	gene1725	LTN1
oar_circ_0000098	1_CLASSIC	0	126.278	113.675	E120d3,E90d2	gene1725	LTN1
oar_circ_0000099	1_CLASSIC	37.6392	0	0	Birth1	gene1726	N6AMT1
oar_circ_0000100	1_CLASSIC	0	71.5638	62.0048	E120d1,E120d2,E90d2	gene1730	ADAMTS5
oar_circ_0000101	1_CLASSIC	33.2084	0	0	Birth3	gene1730	ADAMTS5
oar_circ_0000102	1_CLASSIC	0	49.1083	93.0072	E120d3,E90d2	gene1734	APP
oar_circ_0000103	1_CLASSIC	89.1672	239.277	0	Birth2,E120d2,E120d3	gene1734	APP
oar_circ_0000104	1_CLASSIC	68.902	0	0	Birth2	gene1734	APP
oar_circ_0000105	1_CLASSIC	0	0	113.135	E90d3	gene1734	APP
oar_circ_0000106	1_CLASSIC	0	0	37.8918	E90d2	gene1734	APP
oar_circ_0000107	1_CLASSIC	92.2457	0	210.407	Birth3,E90d2,E90d3	gene1734	APP
oar_circ_0000108	1_CLASSIC	56.4588	202.819	0	Birth1,E120d1,E120d2	gene1739	JAM2
oar_circ_0000109	1_CLASSIC	188.181	731.673	385.384	Birth3,E120d1,E120d2,E120d3,E90d2,E90d3	gene1739	JAM2
oar_circ_0000110	1_CLASSIC	0	0	33.2749	E90d3	gene1739	JAM2
oar_circ_0000111	1_CLASSIC	0	99.3524	317.476	E120d1,E120d2,E90d1,E90d2,E90d3	gene1739	JAM2
oar_circ_0000112	1_CLASSIC	22.139	0	0	Birth3	gene1749	NCAM2
oar_circ_0000113	1_CLASSIC	0	91.2011	0	E120d3	gene204	MACF1
oar_circ_0000114	1_CLASSIC	29.5186	0	127.415	Birth3,E90d1	gene204	MACF1
oar_circ_0000115	1_CLASSIC	0	0	55.1154	E90d2	gene1759	CXADR
oar_circ_0000116	1_CLASSIC	0	0	27.5577	E90d2	gene204	MACF1
oar_circ_0000117	6_INTERGENIC	52.6949	0	0	Birth1	Null	Null
oar_circ_0000118	6_INTERGENIC	0	0	107.769	E90d2,E90d3	Null	Null
oar_circ_0000119	6_INTERGENIC	174.281	0	0	Birth2	Null	Null
oar_circ_0000120	6_INTERGENIC	101.326	0	0	Birth2	Null	Null
oar_circ_0000121	6_INTERGENIC	0	0	93.0072	E90d2	Null	Null
oar_circ_0000122	6_INTERGENIC	59.0372	0	0	Birth3	Null	Null
oar_circ_0000123	6_INTERGENIC	0	0	36.6024	E90d3	Null	Null
oar_circ_0000124	6_INTERGENIC	81.1762	0	0	Birth3	Null	Null
oar_circ_0000125	6_INTERGENIC	37.6392	0	0	Birth1	Null	Null
oar_circ_0000126	4_OVERLAP_EXON	0	143.817	0	E120d3	gene1767	USP25
oar_circ_0000127	1_CLASSIC	55.3474	0	0	Birth3	gene1767	USP25
oar_circ_0000128	1_CLASSIC	202.653	0	0	Birth2	gene1767	USP25
oar_circ_0000129	1_CLASSIC	237.008	18.8695	125.813	Birth2,Birth3,E120d2,E90d2,E90d3	gene1767	USP25
oar_circ_0000130	1_CLASSIC	18.8196	0	0	Birth1	gene1767	USP25
oar_circ_0000131	1_CLASSIC	0	0	41.3365	E90d2	gene1767	USP25
oar_circ_0000132	1_CLASSIC	0	0	59.8948	E90d3	gene1767	USP25
oar_circ_0000133	1_CLASSIC	0	39.5207	0	E120d1	gene1767	USP25
oar_circ_0000134	1_CLASSIC	33.2084	0	0	Birth3	gene1767	USP25
oar_circ_0000135	1_CLASSIC	0	0	44.7812	E90d2	gene1767	USP25
oar_circ_0000136	1_CLASSIC	0	22.6434	0	E120d2	gene1767	USP25
oar_circ_0000137	1_CLASSIC	25.8288	0	0	Birth3	gene1767	USP25
oar_circ_0000138	1_CLASSIC	0	97.9029	0	E120d2,E120d3	gene1767	USP25
oar_circ_0000139	1_CLASSIC	0	69.1612	0	E120d1	gene1767	USP25
oar_circ_0000140	1_CLASSIC	141.857	79.252	141.233	Birth2,E120d2,E90d2	gene1767	USP25
oar_circ_0000141	1_CLASSIC	1047.21	1608.17	1023.43	Birth1,Birth3,E120d1,E120d2,E120d3,E90d1,E90d2,E90d3	gene1767	USP25
oar_circ_0000142	1_CLASSIC	63.9867	33.9652	202.365	Birth1,E120d2,E90d1	gene1767	USP25
oar_circ_0000143	1_CLASSIC	44.2779	45.2869	0	Birth3,E120d2	gene1767	USP25
oar_circ_0000144	1_CLASSIC	384.183	185.596	482.233	Birth1,Birth2,E120d2,E120d3,E90d2,E90d3	gene1767	USP25
oar_circ_0000145	1_CLASSIC	0	302.386	144.678	E120d1,E120d3,E90d2	gene1767	USP25
oar_circ_0000146	2_ALTER_EXON	0	0	142.405	E90d1	gene1767	USP25
oar_circ_0000147	1_CLASSIC	185.887	341.533	66.5497	Birth2,Birth3,E120d2,E120d3,E90d3	gene1771	NRIP1
oar_circ_0000148	1_CLASSIC	0	0	48.226	E90d2	gene1777	LOC106990870
oar_circ_0000149	1_CLASSIC	18.4491	26.4173	0	Birth3,E120d2	gene216	TRIT1
oar_circ_0000150	1_CLASSIC	0	37.7391	0	E120d2	gene1783	ROBO2
oar_circ_0000151	1_CLASSIC	0	15.0956	0	E120d2	gene1783	ROBO2
oar_circ_0000152	1_CLASSIC	0	82.3347	0	E120d1	gene1783	ROBO2
oar_circ_0000153	1_CLASSIC	0	36.2273	0	E120d1	gene1783	ROBO2
oar_circ_0000154	1_CLASSIC	25.8288	0	0	Birth3	gene1783	ROBO2
oar_circ_0000155	1_CLASSIC	920.501	572.249	325.277	Birth1,Birth3,E120d1,E120d2,E120d3,E90d1,E90d2	gene1783	ROBO2
oar_circ_0000156	1_CLASSIC	36.8983	0	0	Birth3	gene1787	ROBO1
oar_circ_0000157	1_CLASSIC	63.9867	0	0	Birth1	gene1787	ROBO1
oar_circ_0000158	1_CLASSIC	0	0	55.1154	E90d2	gene1787	ROBO1
oar_circ_0000159	1_CLASSIC	0	0	43.2573	E90d3	gene1787	ROBO1
oar_circ_0000160	1_CLASSIC	0	0	65.4495	E90d2	gene1787	ROBO1
oar_circ_0000161	1_CLASSIC	60.2228	0	0	Birth1	gene1787	ROBO1
oar_circ_0000162	1_CLASSIC	51.6576	49.1083	86.1178	Birth3,E120d3,E90d2	gene1787	ROBO1
oar_circ_0000163	1_CLASSIC	14.7593	174.028	139.754	Birth3,E120d1,E120d2,E120d3,E90d3	gene1787	ROBO1
oar_circ_0000164	4_OVERLAP_EXON	0	150.833	0	E120d3	gene222,Null	Null
oar_circ_0000165	1_CLASSIC	0	403.389	0	E120d3	gene222	RLF
oar_circ_0000166	1_CLASSIC	89.1672	0	136.427	Birth2,E90d3	gene222	RLF
oar_circ_0000167	1_CLASSIC	0	0	34.4471	E90d2	gene1793	GBE1
oar_circ_0000168	1_CLASSIC	0	0	209.86	E90d1	gene1793	GBE1
oar_circ_0000169	1_CLASSIC	75.2785	0	0	Birth1	gene1793	GBE1
oar_circ_0000170	1_CLASSIC	47.9678	90.5035	141.044	Birth3,E120d1,E120d2,E90d2,E90d3	gene245	SCMH1
oar_circ_0000171	1_CLASSIC	0	0	153.647	E90d1	gene1809	CHMP2B
oar_circ_0000172	2_ALTER_EXON	55.3474	0	0	Birth3	gene245	SCMH1
oar_circ_0000173	1_CLASSIC	0	36.2273	0	E120d1	gene245	SCMH1
oar_circ_0000174	1_CLASSIC	0	45.2869	36.6024	E120d2,E90d3	gene245	SCMH1
oar_circ_0000175	1_CLASSIC	5438.09	3100.41	6210.28	Birth1,Birth2,Birth3,E120d1,E120d2,E120d3,E90d1,E90d2,E90d3	gene1821	ARL13B
oar_circ_0000176	1_CLASSIC	140.213	175.339	99.8246	Birth3,E120d2,E120d3,E90d3	gene1821	ARL13B
oar_circ_0000177	2_ALTER_EXON	59.0372	65.8678	37.8918	Birth3,E120d1,E90d2	gene1821	ARL13B
oar_circ_0000178	1_CLASSIC	0	306.456	0	E120d2,E120d3	gene1821	ARL13B
oar_circ_0000179	1_CLASSIC	36.8983	67.9303	41.3365	Birth3,E120d2,E90d2	gene1821	ARL13B
oar_circ_0000180	1_CLASSIC	0	0	37.8918	E90d2	gene1821	ARL13B
oar_circ_0000181	1_CLASSIC	66.4169	86.7998	266.072	Birth3,E120d2,E90d1	gene1821	ARL13B
oar_circ_0000182	1_CLASSIC	0	133.294	0	E120d3	gene1830	ARL6
oar_circ_0000183	1_CLASSIC	0	0	51.6707	E90d2	gene1830	ARL6
oar_circ_0000184	1_CLASSIC	0	18.8695	0	E120d2	gene1830	ARL6
oar_circ_0000185	2_ALTER_EXON	0	29.6405	0	E120d1	gene1864	ST3GAL6
oar_circ_0000186	1_CLASSIC	0	41.513	0	E120d2	gene1865	DCBLD2
oar_circ_0000187	1_CLASSIC	238.594	420.053	88.5075	Birth1,Birth3,E120d1,E120d2,E90d2,E90d3	gene1870	FILIP1L
oar_circ_0000188	3_INTRON	52.6949	0	0	Birth1	Null	Null
oar_circ_0000189	1_CLASSIC	0	0	55.1154	E90d2	gene1873	TBC1D23
oar_circ_0000190	1_CLASSIC	0	0	134.91	E90d1	gene1873	TBC1D23
oar_circ_0000191	1_CLASSIC	0	91.9451	0	E120d1,E120d2	gene1875	TOMM70A
oar_circ_0000192	1_CLASSIC	0	38.5851	0	E120d3	gene1875	TOMM70A
oar_circ_0000193	1_CLASSIC	0	203.58	59.96	E120d1,E120d2,E90d1	gene1875	TOMM70A
oar_circ_0000194	1_CLASSIC	63.9867	22.6434	0	Birth1,E120d2	gene1875	TOMM70A
oar_circ_0000195	1_CLASSIC	416.433	13.1736	240.647	Birth2,Birth3,E120d1,E90d1,E90d3	gene1875	TOMM70A
oar_circ_0000196	1_CLASSIC	0	19.7603	0	E120d1	gene1880	TFG
oar_circ_0000197	1_CLASSIC	14.7593	0	0	Birth3	gene1881	ABI3BP
oar_circ_0000198	1_CLASSIC	0	114.448	106.48	E120d1,E120d2,E90d3	gene1881	ABI3BP
oar_circ_0000199	1_CLASSIC	0	0	176.132	E90d1	gene1881	ABI3BP
oar_circ_0000200	1_CLASSIC	48.931	0	0	Birth1	gene1881	ABI3BP
oar_circ_0000201	1_CLASSIC	0	111.975	46.5848	E120d1,E90d3	gene1881	ABI3BP
oar_circ_0000202	1_CLASSIC	0	0	53.2398	E90d3	gene1881	ABI3BP
oar_circ_0000203	1_CLASSIC	0	42.8141	0	E120d1	gene1881	ABI3BP
oar_circ_0000204	1_CLASSIC	48.931	0	0	Birth1	gene1881	ABI3BP
oar_circ_0000205	1_CLASSIC	0	0	39.9298	E90d3	gene1881	ABI3BP
oar_circ_0000206	1_CLASSIC	222.071	368.264	249.337	Birth1,E120d2,E120d3,E90d1,E90d3	gene1881	ABI3BP
oar_circ_0000207	1_CLASSIC	44.2779	0	0	Birth3	gene1881	ABI3BP
oar_circ_0000208	1_CLASSIC	52.6949	0	0	Birth1	gene1881	ABI3BP
oar_circ_0000209	1_CLASSIC	0	49.4008	0	E120d1	gene1881	ABI3BP
oar_circ_0000210	1_CLASSIC	0	0	278.542	E90d1,E90d3	gene1881	ABI3BP
oar_circ_0000211	1_CLASSIC	778.519	981.827	0	Birth1,Birth2,Birth3,E120d1,E120d2,E120d3	gene1881	ABI3BP
oar_circ_0000212	1_CLASSIC	0	180.473	0	E120d1,E120d3	gene1881	ABI3BP
oar_circ_0000213	1_CLASSIC	93.2203	0	0	Birth2	gene1881	ABI3BP
oar_circ_0000214	1_CLASSIC	1562.17	2269.22	1474.04	Birth1,Birth2,Birth3,E120d1,E120d2,E120d3,E90d1,E90d2,E90d3	gene1881	ABI3BP
oar_circ_0000215	1_CLASSIC	36.8983	18.8695	0	Birth3,E120d2	gene1881	ABI3BP
oar_circ_0000216	6_INTERGENIC	113.486	0	0	Birth2	Null	Null
oar_circ_0000217	1_CLASSIC	0	65.938	0	E120d1,E120d2	gene1884	IMPG2
oar_circ_0000218	1_CLASSIC	36.8983	0	0	Birth3	gene1884	IMPG2
oar_circ_0000219	1_CLASSIC	0	115.755	0	E120d3	gene1884	IMPG2
oar_circ_0000220	1_CLASSIC	0	42.8141	0	E120d1	gene1885	SENP7
oar_circ_0000221	1_CLASSIC	51.6576	0	0	Birth3	gene1885	SENP7
oar_circ_0000222	4_OVERLAP_EXON	44.2779	0	0	Birth3	Null	Null
oar_circ_0000223	1_CLASSIC	82.8063	0	0	Birth1	gene1885	SENP7
oar_circ_0000224	1_CLASSIC	0	0	62.0048	E90d2	gene1885	SENP7
oar_circ_0000225	4_OVERLAP_EXON	0	0	17.2236	E90d2	Null	Null
oar_circ_0000226	1_CLASSIC	0	0	29.9474	E90d3	gene1893	CEP97
oar_circ_0000227	1_CLASSIC	0	0	56.5673	E90d3	gene1893	CEP97
oar_circ_0000228	1_CLASSIC	0	26.3471	339.965	E120d1,E90d1,E90d2	gene256	FOXJ3
oar_circ_0000229	2_ALTER_EXON	25.8288	30.1913	0	Birth3,E120d2	gene256	FOXJ3
oar_circ_0000230	4_OVERLAP_EXON	145.91	0	0	Birth2	Null	Null
oar_circ_0000231	4_OVERLAP_EXON	52.6949	0	0	Birth1	Null	Null
oar_circ_0000232	4_OVERLAP_EXON	208.274	36.2273	79.2283	Birth2,Birth3,E120d1,E90d2	Null	Null
oar_circ_0000233	4_OVERLAP_EXON	186.441	0	146.152	Birth2,E90d1	Null	Null
oar_circ_0000234	4_OVERLAP_EXON	67.7506	0	0	Birth1	Null	Null
oar_circ_0000235	1_CLASSIC	408.758	192.925	716.469	Birth1,Birth2,Birth3,E120d3,E90d1,E90d2,E90d3	gene261	LOC106990833
oar_circ_0000236	1_CLASSIC	383.264	153.181	451.927	Birth1,Birth2,Birth3,E120d2,E120d3,E90d1,E90d2,E90d3	gene261	LOC106990833
oar_circ_0000237	1_CLASSIC	190.997	33.9652	457.195	Birth1,Birth3,E120d2,E90d1	gene261	LOC106990833
oar_circ_0000238	2_ALTER_EXON	152.576	94.7088	534.411	Birth1,Birth2,E120d3,E90d1,E90d2,E90d3	gene261	LOC106990833
oar_circ_0000239	4_OVERLAP_EXON	0	140.309	0	E120d3	Null	Null
oar_circ_0000240	1_CLASSIC	0	18.8695	0	E120d2	gene1904	ALCAM
oar_circ_0000241	1_CLASSIC	25.8288	0	0	Birth3	gene1904	ALCAM
oar_circ_0000242	1_CLASSIC	256.821	18.8695	168.637	Birth1,Birth3,E120d2,E90d1	gene1904	ALCAM
oar_circ_0000243	1_CLASSIC	0	41.513	0	E120d2	gene1904	ALCAM
oar_circ_0000244	1_CLASSIC	105.379	42.8141	0	Birth2,E120d1	gene1904	ALCAM
oar_circ_0000245	1_CLASSIC	0	29.6405	0	E120d1	gene1905	CBLB
oar_circ_0000246	1_CLASSIC	36.8983	16.4669	0	Birth3,E120d1	gene1905	CBLB
oar_circ_0000247	1_CLASSIC	0	80.6779	0	E120d3	gene262	LOC101102114
oar_circ_0000248	1_CLASSIC	0	22.6434	0	E120d2	gene1905	CBLB
oar_circ_0000249	4_OVERLAP_EXON	0	55.9876	0	E120d1	gene1905	CBLB
oar_circ_0000250	3_INTRON	33.8753	0	0	Birth1	Null	Null
oar_circ_0000251	1_CLASSIC	336.519	0	126.445	Birth2,Birth3,E90d3	gene262	LOC101102114
oar_circ_0000252	1_CLASSIC	101.326	0	0	Birth2	gene262	LOC101102114
oar_circ_0000253	6_INTERGENIC	0	129.786	0	E120d3	Null	Null
oar_circ_0000254	6_INTERGENIC	0	135.301	0	E120d1,E120d3	Null	Null
oar_circ_0000255	1_CLASSIC	0	30.1913	0	E120d2	gene266	P3H1
oar_circ_0000256	1_CLASSIC	243.488	331.558	128.672	Birth1,Birth2,E120d1,E120d2,E120d3,E90d2,E90d3	gene1915	BBX
oar_circ_0000257	1_CLASSIC	0	0	65.4495	E90d2	gene1915	BBX
oar_circ_0000258	1_CLASSIC	109.433	0	0	Birth2	gene1915	BBX
oar_circ_0000259	1_CLASSIC	45.1671	0	0	Birth1	gene1915	BBX
oar_circ_0000260	1_CLASSIC	47.9678	207.424	194.59	Birth3,E120d1,E120d2,E90d2,E90d3	gene1921	HHLA2
oar_circ_0000261	2_ALTER_EXON	0	0	187.375	E90d1	gene1921	HHLA2
oar_circ_0000262	1_CLASSIC	437.151	280.619	0	Birth1,Birth2,Birth3,E120d3	gene1924	KIAA1524
oar_circ_0000263	1_CLASSIC	67.7506	86.2491	0	Birth1,E120d1,E120d2	gene1924	KIAA1524
oar_circ_0000264	1_CLASSIC	0	18.8695	0	E120d2	gene1924	KIAA1524
oar_circ_0000265	1_CLASSIC	0	0	56.5673	E90d3	gene1925	DZIP3
oar_circ_0000266	1_CLASSIC	14.7593	0	0	Birth3	gene1925	DZIP3
oar_circ_0000267	1_CLASSIC	15.0557	30.1913	0	Birth1,E120d2	gene1925	DZIP3
oar_circ_0000268	1_CLASSIC	0	60.3825	0	E120d2	gene1925	DZIP3
oar_circ_0000269	1_CLASSIC	325.519	344.862	223.268	Birth1,Birth2,Birth3,E120d1,E120d2,E120d3,E90d1,E90d2,E90d3	gene1925	DZIP3
oar_circ_0000270	1_CLASSIC	581.881	721.66	312.986	Birth2,Birth3,E120d1,E120d2,E120d3,E90d1,E90d2,E90d3	gene1925	DZIP3
oar_circ_0000271	1_CLASSIC	101.326	0	0	Birth2	gene1925	DZIP3
oar_circ_0000272	1_CLASSIC	207.016	393.085	275.577	Birth1,E120d2,E120d3,E90d2	gene1925	DZIP3
oar_circ_0000273	1_CLASSIC	0	15.0956	0	E120d2	gene1925	DZIP3
oar_circ_0000274	1_CLASSIC	25.8288	101.685	0	Birth3,E120d1,E120d2	gene1925	DZIP3
oar_circ_0000275	1_CLASSIC	0	59.6315	0	E120d3	gene1925	DZIP3
oar_circ_0000276	4_OVERLAP_EXON	40.5881	0	0	Birth3	Null,gene1940	Null
oar_circ_0000277	1_CLASSIC	0	33.9652	0	E120d2	gene1940	PVRL3
oar_circ_0000278	1_CLASSIC	70.1067	0	26.6199	Birth3,E90d3	gene1940	PVRL3
oar_circ_0000279	1_CLASSIC	0	11.3217	251.613	E120d2,E90d1,E90d2	gene1940	PVRL3
oar_circ_0000280	1_CLASSIC	2101.75	2177.67	2214.25	Birth1,Birth2,Birth3,E120d1,E120d2,E120d3,E90d1,E90d2,E90d3	gene1947	PHLDB2
oar_circ_0000281	1_CLASSIC	0	60.3825	73.2047	E120d2,E90d3	gene1947	PHLDB2
oar_circ_0000282	1_CLASSIC	0	36.2273	176.663	E120d1,E90d2,E90d3	gene1947	PHLDB2
oar_circ_0000283	1_CLASSIC	0	0	31.0024	E90d2	gene1947	PHLDB2
oar_circ_0000284	1_CLASSIC	0	0	148.123	E90d2	gene1947	PHLDB2
oar_circ_0000285	4_OVERLAP_EXON	287.156	94.2072	245.792	Birth2,Birth3,E120d1,E120d2,E90d2,E90d3	gene1949	ABHD10
oar_circ_0000286	2_ALTER_EXON	66.4169	0	0	Birth3	gene1959	ATG3
oar_circ_0000287	4_OVERLAP_EXON	0	0	65.4495	E90d2	gene1959	ATG3
oar_circ_0000288	1_CLASSIC	0	0	106.786	E90d2	gene1969	CFAP44
oar_circ_0000289	1_CLASSIC	0	0	72.3389	E90d2	gene1969	CFAP44
oar_circ_0000290	1_CLASSIC	0	0	149.737	E90d3	gene1969	CFAP44
oar_circ_0000291	1_CLASSIC	0	80.6779	0	E120d3	gene1969	CFAP44
oar_circ_0000292	1_CLASSIC	25.8288	196.433	0	Birth3,E120d3	gene1969	CFAP44
oar_circ_0000293	4_OVERLAP_EXON	0	13.1736	161.142	E120d1,E90d1	Null,gene1969	Null
oar_circ_0000294	2_ALTER_EXON	0	112.247	58.5601	E120d3,E90d2	gene1971	USF3
oar_circ_0000295	2_ALTER_EXON	81.0611	0	65.4495	Birth2,E90d2	gene1971	USF3
oar_circ_0000296	2_ALTER_EXON	0	15.0956	13.3099	E120d2,E90d3	gene1971	USF3
oar_circ_0000297	1_CLASSIC	283.581	118.773	401.806	Birth2,Birth3,E120d1,E120d2,E90d1,E90d2,E90d3	gene1973	NAA50
oar_circ_0000298	1_CLASSIC	0	0	66.5497	E90d3	gene1975	GRAMD1C
oar_circ_0000299	2_ALTER_EXON	40.5881	0	0	Birth3	gene1978	CCDC191
oar_circ_0000300	2_ALTER_EXON	590.906	359.072	0	Birth1,Birth2,Birth3,E120d2,E120d3	gene1978	CCDC191
oar_circ_0000301	1_CLASSIC	89.1672	0	0	Birth2	gene1978	CCDC191
oar_circ_0000302	1_CLASSIC	1787.02	972.643	1185.36	Birth1,Birth2,Birth3,E120d1,E120d2,E120d3,E90d1,E90d2,E90d3	gene1978	CCDC191
oar_circ_0000303	1_CLASSIC	0	0	146.152	E90d1	gene1978	CCDC191
oar_circ_0000304	3_INTRON	44.2779	0	0	Birth3	Null	Null
oar_circ_0000305	3_INTRON	89.1672	0	0	Birth2	Null	Null
oar_circ_0000306	1_CLASSIC	0	0	59.8948	E90d3	gene2001	TMEM39A
oar_circ_0000307	1_CLASSIC	73.7965	0	51.6707	Birth3,E90d2	gene2010	MAATS1
oar_circ_0000308	1_CLASSIC	70.1067	0	41.3365	Birth3,E90d2	gene2012	GSK3B
oar_circ_0000309	1_CLASSIC	0	0	56.5673	E90d3	gene2012	GSK3B
oar_circ_0000310	1_CLASSIC	221.39	102.236	106.786	Birth3,E120d1,E120d2,E90d2	gene2020	GTF2E1
oar_circ_0000311	4_OVERLAP_EXON	22.139	0	0	Birth3	gene2020	GTF2E1
oar_circ_0000312	1_CLASSIC	0	11.3217	0	E120d2	gene2029	GOLGB1
oar_circ_0000313	1_CLASSIC	0	126.278	389.74	E120d3,E90d1	gene2029	GOLGB1
oar_circ_0000314	1_CLASSIC	717.71	1775.16	528.003	Birth1,Birth2,Birth3,E120d1,E120d2,E120d3,E90d1,E90d2,E90d3	gene2029	GOLGB1
oar_circ_0000315	1_CLASSIC	0	0	58.5601	E90d2	gene2029	GOLGB1
oar_circ_0000316	1_CLASSIC	99.6253	0	306.009	Birth3,E90d1,E90d2	gene2031	IQCB1
oar_circ_0000317	1_CLASSIC	0	0	134.91	E90d1	gene2031	IQCB1
oar_circ_0000318	1_CLASSIC	0	85.6281	0	E120d1	gene2031	IQCB1
oar_circ_0000319	4_OVERLAP_EXON	0	98.8017	0	E120d1	Null,gene2043	Null
oar_circ_0000320	4_OVERLAP_EXON	0	0	34.4471	E90d2	gene2044	FAM162A
oar_circ_0000321	4_OVERLAP_EXON	0	0	68.8942	E90d2	gene2044	FAM162A
oar_circ_0000322	1_CLASSIC	0	18.8695	86.5146	E120d2,E90d3	gene2046	KPNA1
oar_circ_0000323	1_CLASSIC	0	52.6942	0	E120d1	gene2053	DIRC2
oar_circ_0000324	1_CLASSIC	0	0	86.1178	E90d2	gene2057	SEC22A
oar_circ_0000325	1_CLASSIC	45.1671	75.748	0	Birth1,E120d1	gene2057	SEC22A
oar_circ_0000326	4_OVERLAP_EXON	0	154.34	0	E120d3	Null	Null
oar_circ_0000327	1_CLASSIC	62.7271	0	0	Birth3	gene2064	CCDC14
oar_circ_0000328	1_CLASSIC	3886.74	5126.49	5611.33	Birth1,Birth2,Birth3,E120d1,E120d2,E120d3,E90d1,E90d2,E90d3	gene2064	CCDC14
oar_circ_0000329	2_ALTER_EXON	0	0	66.5497	E90d3	gene321	ERI3
oar_circ_0000330	1_CLASSIC	0	46.1075	0	E120d1	gene321	ERI3
oar_circ_0000331	1_CLASSIC	33.2084	0	84.2422	Birth3,E90d2,E90d3	gene2066	KALRN
oar_circ_0000332	1_CLASSIC	73.7965	0	0	Birth3	gene2066	KALRN
oar_circ_0000333	1_CLASSIC	0	60.3825	122.251	E120d2,E90d2,E90d3	gene2066	KALRN
oar_circ_0000334	1_CLASSIC	0	22.6434	0	E120d2	gene321	ERI3
oar_circ_0000335	1_CLASSIC	22.5835	0	0	Birth1	gene2071	UMPS
oar_circ_0000336	2_ALTER_EXON	0	32.9339	0	E120d1	gene2079	LOC101117035
oar_circ_0000337	1_CLASSIC	289.363	731.991	330.783	Birth1,Birth3,E120d1,E120d2,E120d3,E90d2,E90d3	gene2079	LOC101117035
oar_circ_0000338	1_CLASSIC	0	0	41.3365	E90d2	gene2079	LOC101117035
oar_circ_0000339	2_ALTER_EXON	0	15.0956	0	E120d2	gene2079	LOC101117035
oar_circ_0000340	1_CLASSIC	41.4032	105.232	103.152	Birth1,E120d3,E90d3	gene2079	LOC101117035
oar_circ_0000341	2_ALTER_EXON	0	121.586	0	E120d1,E120d2	gene2081	SNX4
oar_circ_0000342	2_ALTER_EXON	186.556	147.325	89.5625	Birth2,Birth3,E120d3,E90d2	gene2081	SNX4
oar_circ_0000343	2_ALTER_EXON	180.802	94.3477	0	Birth3,E120d2	gene2081	SNX4
oar_circ_0000344	2_ALTER_EXON	156.603	78.2208	86.1178	Birth1,Birth3,E120d1,E120d2,E90d2	gene2081	SNX4
oar_circ_0000345	1_CLASSIC	563.106	539.339	436.149	Birth1,Birth2,E120d1,E120d2,E120d3,E90d1,E90d2	gene2081	SNX4
oar_circ_0000346	1_CLASSIC	0	0	27.5577	E90d2	gene2081	SNX4
oar_circ_0000347	1_CLASSIC	51.6576	46.1075	0	Birth3,E120d1	gene2081	SNX4
oar_circ_0000348	2_ALTER_EXON	0	56.6086	0	E120d2	gene2082	OSBPL11
oar_circ_0000349	1_CLASSIC	86.5702	0	138.657	Birth1,E90d1	gene2087	LRCH3
oar_circ_0000350	1_CLASSIC	37.6392	0	0	Birth1	gene2087	LRCH3
oar_circ_0000351	1_CLASSIC	90.3341	166.46	368.485	Birth1,E120d2,E120d3,E90d2,E90d3	gene2087	LRCH3
oar_circ_0000352	1_CLASSIC	303.974	259.978	384.915	Birth1,Birth3,E120d1,E120d2,E90d2,E90d3	gene2087	LRCH3
oar_circ_0000353	1_CLASSIC	0	46.1075	0	E120d1	gene2087	LRCH3
oar_circ_0000354	1_CLASSIC	505.102	501.157	125.696	Birth1,Birth2,Birth3,E120d1,E120d2,E90d2,E90d3	gene2087	LRCH3
oar_circ_0000355	1_CLASSIC	0	0	73.2047	E90d3	gene2087	LRCH3
oar_circ_0000356	1_CLASSIC	0	49.0608	0	E120d2	gene2087	LRCH3
oar_circ_0000357	1_CLASSIC	0	0	27.5577	E90d2	gene2087	LRCH3
oar_circ_0000358	1_CLASSIC	55.3474	0	0	Birth3	gene2087	LRCH3
oar_circ_0000359	1_CLASSIC	0	112.247	0	E120d3	gene2087	LRCH3
oar_circ_0000360	1_CLASSIC	36.8983	0	0	Birth3	gene2087	LRCH3
oar_circ_0000361	1_CLASSIC	92.2457	70.1925	82.6731	Birth3,E120d1,E120d2,E90d2	gene2087	LRCH3
oar_circ_0000362	1_CLASSIC	41.4032	0	0	Birth1	gene2095	TFRC
oar_circ_0000363	1_CLASSIC	0	353.169	103.152	E120d2,E120d3,E90d3	gene2095	TFRC
oar_circ_0000364	3_INTRON	25.8288	0	0	Birth3	Null	Null
oar_circ_0000365	1_CLASSIC	0	133.294	0	E120d3	gene2101	UBXN7
oar_circ_0000366	1_CLASSIC	218.622	0	0	Birth1,Birth2,Birth3	gene2101	UBXN7
oar_circ_0000367	1_CLASSIC	0	136.802	0	E120d3	gene2104	RNF168
oar_circ_0000368	1_CLASSIC	0	112.247	0	E120d3	gene2104	RNF168
oar_circ_0000369	1_CLASSIC	516.097	724.869	524.145	Birth1,Birth2,Birth3,E120d1,E120d2,E120d3,E90d1,E90d2,E90d3	gene2112	PAK2
oar_circ_0000370	1_CLASSIC	0	0	110.231	E90d2	gene2112	PAK2
oar_circ_0000371	1_CLASSIC	55.3474	0	51.6707	Birth3,E90d2	gene2112	PAK2
oar_circ_0000372	1_CLASSIC	0	129.786	0	E120d3	gene2113	SENP5
oar_circ_0000373	1_CLASSIC	0	0	62.0048	E90d2	gene2120	DLG1
oar_circ_0000374	2_ALTER_EXON	0	0	51.6707	E90d2	gene2120	DLG1
oar_circ_0000375	1_CLASSIC	0	0	41.3365	E90d2	gene2120	DLG1
oar_circ_0000376	1_CLASSIC	0	199.893	0	E120d2,E120d3	gene2120	DLG1
oar_circ_0000377	1_CLASSIC	0	0	31.0024	E90d2	gene2120	DLG1
oar_circ_0000378	1_CLASSIC	0	37.7391	0	E120d2	gene2120	DLG1
oar_circ_0000379	1_CLASSIC	0	0	172.385	E90d1	gene2120	DLG1
oar_circ_0000380	1_CLASSIC	1636.62	1130.19	726.758	Birth1,Birth2,Birth3,E120d1,E120d2,E120d3,E90d1,E90d2,E90d3	gene2120	DLG1
oar_circ_0000381	1_CLASSIC	921.554	514.655	553.129	Birth2,Birth3,E120d1,E120d2,E120d3,E90d1,E90d2,E90d3	gene2120	DLG1
oar_circ_0000382	1_CLASSIC	127.973	0	0	Birth1	gene2120	DLG1
oar_circ_0000383	1_CLASSIC	130.774	0	108.677	Birth1,Birth3,E90d1	gene2120	DLG1
oar_circ_0000384	1_CLASSIC	0	0	62.0048	E90d2	gene2120	DLG1
oar_circ_0000385	1_CLASSIC	0	475.94	0	E120d2,E120d3	gene2125	ACAP2
oar_circ_0000386	1_CLASSIC	0	122.771	0	E120d3	gene2125	ACAP2
oar_circ_0000387	1_CLASSIC	606.409	801.374	386.377	Birth1,Birth2,Birth3,E120d1,E120d2,E120d3,E90d1,E90d2,E90d3	gene2125	ACAP2
oar_circ_0000388	1_CLASSIC	285.45	606.294	443.341	Birth1,Birth3,E120d1,E120d2,E120d3,E90d1,E90d2,E90d3	gene2125	ACAP2
oar_circ_0000389	1_CLASSIC	22.139	0	0	Birth3	gene2125	ACAP2
oar_circ_0000390	1_CLASSIC	161.849	307.163	683.656	Birth1,E120d1,E120d2,E120d3,E90d1,E90d2,E90d3	gene2125	ACAP2
oar_circ_0000391	1_CLASSIC	479.051	1015.12	544.3	Birth1,Birth2,Birth3,E120d1,E120d2,E120d3,E90d1,E90d2	gene2125	ACAP2
oar_circ_0000392	1_CLASSIC	90.3341	0	0	Birth1	gene2125	ACAP2
oar_circ_0000393	1_CLASSIC	0	36.2273	0	E120d1	gene2125	ACAP2
oar_circ_0000394	1_CLASSIC	197.128	0	0	Birth1,Birth2,Birth3	gene2131	ATP13A3
oar_circ_0000395	2_ALTER_EXON	0	0	36.6024	E90d3	gene2137	OPA1
oar_circ_0000396	2_ALTER_EXON	0	0	113.675	E90d2	gene2137	OPA1
oar_circ_0000397	2_ALTER_EXON	0	0	72.3389	E90d2	gene2141	MB21D2
oar_circ_0000398	1_CLASSIC	0	0	144.678	E90d2	gene337	EIF2B3
oar_circ_0000399	1_CLASSIC	139.265	71.7042	0	Birth1,E120d2	gene337	EIF2B3
oar_circ_0000400	1_CLASSIC	55.3474	0	0	Birth3	gene337	EIF2B3
oar_circ_0000401	1_CLASSIC	0	0	53.2398	E90d3	gene2146	CCDC50
oar_circ_0000402	2_ALTER_EXON	0	11.3217	0	E120d2	gene2146	CCDC50
oar_circ_0000403	1_CLASSIC	52.6949	0	0	Birth1	gene2156	P3H2
oar_circ_0000404	1_CLASSIC	0	133.294	51.6707	E120d3,E90d2	gene2156	P3H2
oar_circ_0000405	1_CLASSIC	0	55.9876	0	E120d1	gene2156	P3H2
oar_circ_0000406	1_CLASSIC	0	7.01547	117.12	E120d3,E90d2	gene2158	TP63
oar_circ_0000407	1_CLASSIC	0	0	96.4971	E90d3	gene2158	TP63
oar_circ_0000408	1_CLASSIC	25.8288	0	0	Birth3	gene2162	LPP
oar_circ_0000409	1_CLASSIC	40.5881	0	0	Birth3	gene2188	TBCCD1
oar_circ_0000410	1_CLASSIC	0	36.2273	0	E120d1	gene2190	DGKG
oar_circ_0000411	2_ALTER_EXON	0	126.278	0	E120d3	gene2193	TRA2B
oar_circ_0000412	1_CLASSIC	0	0	75.7836	E90d2	gene2196	LIPH
oar_circ_0000413	1_CLASSIC	0	0	41.3365	E90d2	gene356	GPBP1L1
oar_circ_0000414	1_CLASSIC	79.0424	0	0	Birth1	gene2203	VPS8
oar_circ_0000415	1_CLASSIC	85.1142	0	0	Birth2	gene356	GPBP1L1
oar_circ_0000416	1_CLASSIC	70.1067	0	53.2398	Birth3,E90d3	gene2203	VPS8
oar_circ_0000417	1_CLASSIC	41.4032	0	0	Birth1	gene2203	VPS8
oar_circ_0000418	1_CLASSIC	0	323.647	195.69	E120d1,E120d3,E90d2,E90d3	gene2203	VPS8
oar_circ_0000419	1_CLASSIC	0	46.1075	0	E120d1	gene2203	VPS8
oar_circ_0000420	1_CLASSIC	149.963	0	0	Birth2	gene2203	VPS8
oar_circ_0000421	1_CLASSIC	457.438	361.69	845.626	Birth1,Birth2,Birth3,E120d1,E120d2,E120d3,E90d1,E90d2,E90d3	gene2231	PARL
oar_circ_0000422	1_CLASSIC	0	0	43.2573	E90d3	gene2233	YEATS2
oar_circ_0000423	1_CLASSIC	59.0372	0	0	Birth3	gene2235	KLHL24
oar_circ_0000424	1_CLASSIC	0	0	58.5601	E90d2	gene2235	KLHL24
oar_circ_0000425	1_CLASSIC	520.207	517.666	208.721	Birth1,Birth3,E120d1,E120d2,E120d3,E90d2,E90d3	gene2235	KLHL24
oar_circ_0000426	4_OVERLAP_EXON	81.1762	0	0	Birth3	gene2238	LOC101109765
oar_circ_0000427	1_CLASSIC	110.695	46.6582	99.8966	Birth3,E120d1,E120d2,E90d2	gene2238	LOC101109765
oar_circ_0000428	1_CLASSIC	0	136.802	0	E120d3	gene2238	LOC101109765
oar_circ_0000429	2_ALTER_EXON	341.761	143.408	678.184	Birth1,Birth3,E120d2,E90d2,E90d3	gene2238	LOC101109765
oar_circ_0000430	1_CLASSIC	0	0	44.7812	E90d2	gene2242	MCCC1
oar_circ_0000431	1_CLASSIC	0	15.0956	0	E120d2	gene2242	MCCC1
oar_circ_0000432	1_CLASSIC	29.5186	0	0	Birth3	gene2243	DCUN1D1
oar_circ_0000433	1_CLASSIC	0	69.1612	0	E120d1	gene360	PIK3R3
oar_circ_0000434	1_CLASSIC	71.5145	122.771	0	Birth1,E120d3	gene360	PIK3R3
oar_circ_0000435	1_CLASSIC	22.139	0	0	Birth3	gene2254	FXR1
oar_circ_0000436	1_CLASSIC	81.1762	0	251.744	Birth3,E90d2,E90d3	gene2254	FXR1
oar_circ_0000437	1_CLASSIC	0	133.294	0	E120d3	gene2260	USP13
oar_circ_0000438	1_CLASSIC	45.1671	0	0	Birth1	gene2260	USP13
oar_circ_0000439	1_CLASSIC	0	19.7603	0	E120d1	gene2260	USP13
oar_circ_0000440	1_CLASSIC	25.8288	0	0	Birth3	gene2263	ACTL6A
oar_circ_0000441	1_CLASSIC	0	30.1913	0	E120d2	gene2269	PIK3CA
oar_circ_0000442	1_CLASSIC	0	18.8695	0	E120d2	gene2277	TBL1XR1
oar_circ_0000443	1_CLASSIC	0	0	73.2047	E90d3	gene2277	TBL1XR1
oar_circ_0000444	1_CLASSIC	63.9867	0	0	Birth1	gene375	MKNK1
oar_circ_0000445	4_OVERLAP_EXON	29.5186	0	0	Birth3	gene2278	NAALADL2
oar_circ_0000446	1_CLASSIC	70.1067	0	89.5625	Birth3,E90d2	gene2278	NAALADL2
oar_circ_0000447	4_OVERLAP_EXON	0	0	43.2573	E90d3	gene2281	NLGN1
oar_circ_0000448	3_INTRON	33.8753	0	0	Birth1	Null	Null
oar_circ_0000449	1_CLASSIC	0	62.5744	0	E120d1	gene2287	ECT2
oar_circ_0000450	1_CLASSIC	0	126.278	0	E120d3	gene2287	ECT2
oar_circ_0000451	1_CLASSIC	226.971	64.1564	0	Birth2,E120d2	gene2295	PLD1
oar_circ_0000452	1_CLASSIC	0	36.2273	0	E120d1	gene2295	PLD1
oar_circ_0000453	1_CLASSIC	0	65.8678	59.8948	E120d1,E90d3	gene2295	PLD1
oar_circ_0000454	3_INTRON	0	0	228.597	E90d1	Null	Null
oar_circ_0000455	1_CLASSIC	0	26.3471	0	E120d1	gene2296	TNIK
oar_circ_0000456	1_CLASSIC	0	33.9652	13.7788	E120d2,E90d2	gene2296	TNIK
oar_circ_0000457	1_CLASSIC	141.857	0	2923.79	Birth2,E90d1,E90d2,E90d3	gene389	LOC101106121
oar_circ_0000458	1_CLASSIC	109.433	0	0	Birth2	gene2296	TNIK
oar_circ_0000459	1_CLASSIC	33.8753	0	0	Birth1	gene2305	PRKCI
oar_circ_0000460	1_CLASSIC	62.7271	0	0	Birth3	gene2305	PRKCI
oar_circ_0000461	1_CLASSIC	0	0	29.9474	E90d3	gene2308	PHC3
oar_circ_0000462	1_CLASSIC	55.3474	62.5744	0	Birth3,E120d1	gene2308	PHC3
oar_circ_0000463	1_CLASSIC	67.7506	0	0	Birth1	gene2308	PHC3
oar_circ_0000464	1_CLASSIC	84.866	0	0	Birth3	gene2308	PHC3
oar_circ_0000465	1_CLASSIC	0	0	48.226	E90d2	gene2311	SEC62
oar_circ_0000466	1_CLASSIC	0	115.755	0	E120d3	gene2318	LRRC34
oar_circ_0000467	4_OVERLAP_EXON	0	0	86.1925	E90d1	gene394	CMPK1
oar_circ_0000468	1_CLASSIC	66.4169	32.9339	179.88	Birth3,E120d1,E90d1	gene394	CMPK1
oar_circ_0000469	6_INTERGENIC	0	11.3217	0	E120d2	Null	Null
oar_circ_0000470	6_INTERGENIC	0	80.6779	0	E120d3	Null	Null
oar_circ_0000471	1_CLASSIC	104.056	0	34.4471	Birth1,Birth3,E90d2	gene2335	GOLIM4
oar_circ_0000472	1_CLASSIC	0	101.724	59.8948	E120d3,E90d3	gene2335	GOLIM4
oar_circ_0000473	1_CLASSIC	60.2228	0	173.407	Birth1,E90d1,E90d2	gene2335	GOLIM4
oar_circ_0000474	1_CLASSIC	51.6576	0	213.607	Birth3,E90d1	gene2335	GOLIM4
oar_circ_0000475	1_CLASSIC	0	112.292	0	E120d1,E120d2,E120d3	gene2335	GOLIM4
oar_circ_0000476	1_CLASSIC	0	33.9652	0	E120d2	gene2335	GOLIM4
oar_circ_0000477	1_CLASSIC	0	26.4173	0	E120d2	gene2335	GOLIM4
oar_circ_0000478	1_CLASSIC	0	91.2011	106.786	E120d3,E90d2	gene2358	NMD3
oar_circ_0000479	1_CLASSIC	33.8753	0	0	Birth1	gene2358	NMD3
oar_circ_0000480	1_CLASSIC	0	140.309	0	E120d3	gene2367	KPNA4
oar_circ_0000481	1_CLASSIC	0	93.7267	0	E120d1,E120d2	gene2369	SMC4
oar_circ_0000482	1_CLASSIC	0	122.771	0	E120d3	gene2369	SMC4
oar_circ_0000483	1_CLASSIC	29.5186	94.7088	0	Birth3,E120d3	gene2369	SMC4
oar_circ_0000484	1_CLASSIC	206.706	26.4173	0	Birth2,E120d2	gene2369	SMC4
oar_circ_0000485	1_CLASSIC	0	0	158.457	E90d2	gene2369	SMC4
oar_circ_0000486	1_CLASSIC	0	112.247	0	E120d3	gene2369	SMC4
oar_circ_0000487	1_CLASSIC	99.6253	0	0	Birth3	gene2371	IFT80
oar_circ_0000488	1_CLASSIC	185.751	149.785	0	Birth1,Birth3,E120d1,E120d2	gene2371	IFT80
oar_circ_0000489	1_CLASSIC	0	41.513	0	E120d2	gene2371	IFT80
oar_circ_0000490	1_CLASSIC	25.8288	0	0	Birth3	gene2371	IFT80
oar_circ_0000491	1_CLASSIC	0	22.6434	0	E120d2	gene2371	IFT80
oar_circ_0000492	1_CLASSIC	81.0611	0	0	Birth2	gene2371	IFT80
oar_circ_0000493	1_CLASSIC	145.91	18.8695	275.726	Birth2,E120d2,E90d1,E90d2	gene2371	IFT80
oar_circ_0000494	1_CLASSIC	0	15.0956	0	E120d2	gene2371	IFT80
oar_circ_0000495	1_CLASSIC	375.539	0	218.377	Birth2,Birth3,E90d1,E90d2	gene2371	IFT80
oar_circ_0000496	1_CLASSIC	77.0081	0	0	Birth2	gene2374	LOC105611838
oar_circ_0000497	6_INTERGENIC	45.1671	0	0	Birth1	Null	Null
oar_circ_0000498	6_INTERGENIC	41.4032	0	0	Birth1	Null	Null
oar_circ_0000499	1_CLASSIC	0	30.1913	0	E120d2	gene403	SPATA6
oar_circ_0000500	2_ALTER_EXON	48.931	77.1701	0	Birth1,E120d3	gene2382	IQCJ
oar_circ_0000501	1_CLASSIC	273.964	41.513	341.176	Birth2,Birth3,E120d2,E90d1,E90d2	gene403	SPATA6
oar_circ_0000502	1_CLASSIC	0	0	69.8772	E90d3	gene2384	MFSD1
oar_circ_0000503	1_CLASSIC	0	0	41.3365	E90d2	gene2384	MFSD1
oar_circ_0000504	2_ALTER_EXON	0	185.016	0	E120d2,E120d3	gene2387	GFM1
oar_circ_0000505	2_ALTER_EXON	0	157.848	0	E120d3	gene2387	GFM1
oar_circ_0000506	1_CLASSIC	40.5881	0	0	Birth3	gene2387	GFM1
oar_circ_0000507	2_ALTER_EXON	187.645	181.194	0	Birth2,Birth3,E120d1,E120d3	gene2387	GFM1
oar_circ_0000508	4_OVERLAP_EXON	0	0	112.425	E90d1	gene2390	RSRC1
oar_circ_0000509	1_CLASSIC	190.494	287.417	168.637	Birth2,E120d1,E120d2,E120d3,E90d1	gene2390	RSRC1
oar_circ_0000510	1_CLASSIC	0	129.786	0	E120d3	gene2397	CCNL1
oar_circ_0000511	1_CLASSIC	0	101.724	0	E120d3	gene2399	LEKR1
oar_circ_0000512	1_CLASSIC	85.1142	0	119.789	Birth2,E90d3	gene2402	TIPARP
oar_circ_0000513	1_CLASSIC	0	140.309	0	E120d3	gene2417	MME
oar_circ_0000514	1_CLASSIC	0	0	89.8421	E90d3	gene2421	DHX36
oar_circ_0000515	1_CLASSIC	545.199	333.33	135.21	Birth1,Birth2,Birth3,E120d1,E120d2,E120d3,E90d2,E90d3	gene2422	ARHGEF26
oar_circ_0000516	1_CLASSIC	26.3475	0	138.657	Birth1,E90d1	gene2422	ARHGEF26
oar_circ_0000517	1_CLASSIC	56.4588	0	0	Birth1	gene2422	ARHGEF26
oar_circ_0000518	1_CLASSIC	116.682	0	0	Birth1	gene2422	ARHGEF26
oar_circ_0000519	1_CLASSIC	120.446	77.1701	0	Birth1,E120d3	gene2422	ARHGEF26
oar_circ_0000520	1_CLASSIC	89.1672	0	127.415	Birth2,E90d1	gene2422	ARHGEF26
oar_circ_0000521	1_CLASSIC	14.7593	0	0	Birth3	gene2422	ARHGEF26
oar_circ_0000522	2_ALTER_EXON	44.2779	0	0	Birth3	gene2426	LOC101122074
oar_circ_0000523	1_CLASSIC	0	0	46.5848	E90d3	gene2431	MBNL1
oar_circ_0000524	1_CLASSIC	70.1067	80.6779	123.117	Birth3,E120d3,E90d3	gene2431	MBNL1
oar_circ_0000525	1_CLASSIC	0	140.309	0	E120d3	gene2431	MBNL1
oar_circ_0000526	3_INTRON	0	0	43.2573	E90d3	Null	Null
oar_circ_0000527	4_OVERLAP_EXON	0	0	37.8918	E90d2	gene2442	MED12L
oar_circ_0000528	1_CLASSIC	107.005	0	149.926	Birth3,E90d2,E90d3	gene2452	EIF2A
oar_circ_0000529	1_CLASSIC	73.7965	133.294	0	Birth3,E120d3	gene2452	EIF2A
oar_circ_0000530	1_CLASSIC	125.645	0	0	Birth2	gene2452	EIF2A
oar_circ_0000531	1_CLASSIC	0	89.4723	0	E120d1,E120d2	gene2458	RNF13
oar_circ_0000532	1_CLASSIC	0	75.8884	0	E120d1,E120d2	gene2458	RNF13
oar_circ_0000533	1_CLASSIC	115.126	132.357	151.73	Birth1,Birth3,E120d1,E120d2,E90d2,E90d3	gene2469	HPS3
oar_circ_0000534	1_CLASSIC	0	207.565	124.01	E120d2,E90d2	gene2469	HPS3
oar_circ_0000535	1_CLASSIC	0	41.513	0	E120d2	gene2469	HPS3
oar_circ_0000536	1_CLASSIC	0	143.817	0	E120d3	gene2469	HPS3
oar_circ_0000537	1_CLASSIC	0	186.708	33.2749	E120d2,E120d3,E90d3	gene2471	HLTF
oar_circ_0000538	1_CLASSIC	0	49.4008	0	E120d1	gene2471	HLTF
oar_circ_0000539	1_CLASSIC	62.7271	0	0	Birth3	gene2490	PLSCR1
oar_circ_0000540	1_CLASSIC	0	56.6086	0	E120d2	gene2490	PLSCR1
oar_circ_0000541	1_CLASSIC	0	0	172.385	E90d1	gene2490	PLSCR1
oar_circ_0000542	1_CLASSIC	81.0611	249.617	0	Birth2,E120d1,E120d2	gene2490	PLSCR1
oar_circ_0000543	1_CLASSIC	0	119.263	0	E120d3	gene2495	PLSCR4
oar_circ_0000544	1_CLASSIC	0	266.588	0	E120d3	gene2497	PLOD2
oar_circ_0000545	1_CLASSIC	0	7.01547	0	E120d3	gene2497	PLOD2
oar_circ_0000546	1_CLASSIC	0	26.3471	0	E120d1	gene2497	PLOD2
oar_circ_0000547	1_CLASSIC	0	36.2273	0	E120d1	gene2497	PLOD2
oar_circ_0000548	1_CLASSIC	0	210.988	55.1154	E120d1,E120d2,E90d2	gene2497	PLOD2
oar_circ_0000549	4_OVERLAP_EXON	0	119.263	0	E120d3	Null	Null
oar_circ_0000550	1_CLASSIC	247.294	39.5207	16.6374	Birth2,Birth3,E120d1,E90d3	gene2502	SLC9A9
oar_circ_0000551	1_CLASSIC	0	7.5478	0	E120d2	gene2507	U2SURP
oar_circ_0000552	1_CLASSIC	158.069	0	0	Birth2	gene2507	U2SURP
oar_circ_0000553	1_CLASSIC	0	23.0537	0	E120d1	gene2507	U2SURP
oar_circ_0000554	1_CLASSIC	29.5186	0	0	Birth3	gene2507	U2SURP
oar_circ_0000555	1_CLASSIC	29.5186	37.7391	0	Birth3,E120d2	gene2510	TRPC1
oar_circ_0000556	4_OVERLAP_EXON	0	30.1913	0	E120d2	gene2510	TRPC1
oar_circ_0000557	3_INTRON	0	60.3123	110.231	E120d1,E120d2,E90d2	Null	Null
oar_circ_0000558	3_INTRON	0	30.1913	0	E120d2	Null	Null
oar_circ_0000559	5_ANTISENSE	0	22.6434	0	E120d2	gene2512	PLS1
oar_circ_0000560	5_ANTISENSE	59.0372	18.8695	0	Birth3,E120d2	gene2512	PLS1
oar_circ_0000561	1_CLASSIC	0	119.263	62.0048	E120d3,E90d2	gene2515	ATR
oar_circ_0000562	2_ALTER_EXON	0	46.1075	0	E120d1	gene2515	ATR
oar_circ_0000563	1_CLASSIC	0	19.7603	0	E120d1	gene2515	ATR
oar_circ_0000564	1_CLASSIC	81.1762	86.7998	0	Birth3,E120d2	gene2516	XRN1
oar_circ_0000565	1_CLASSIC	0	22.6434	0	E120d2	gene2516	XRN1
oar_circ_0000566	1_CLASSIC	0	41.513	0	E120d2	gene2517	GK5
oar_circ_0000567	1_CLASSIC	112.918	0	46.5848	Birth1,E90d3	gene2518	TFDP2
oar_circ_0000568	1_CLASSIC	45.1671	15.0956	0	Birth1,E120d2	gene2518	TFDP2
oar_circ_0000569	1_CLASSIC	140.213	129.786	0	Birth3,E120d3	gene2518	TFDP2
oar_circ_0000570	1_CLASSIC	0	0	34.4471	E90d2	gene2518	TFDP2
oar_circ_0000571	1_CLASSIC	0	250.706	0	E120d1,E120d3	gene2518	TFDP2
oar_circ_0000572	6_INTERGENIC	89.1672	0	0	Birth2	Null	Null
oar_circ_0000573	1_CLASSIC	0	259.572	0	E120d3	gene2525	RASA2
oar_circ_0000574	1_CLASSIC	339.6	0	86.1178	Birth1,Birth2,E90d2	gene2525	RASA2
oar_circ_0000575	1_CLASSIC	136.658	36.2273	0	Birth1,Birth2,E120d1	gene2525	RASA2
oar_circ_0000576	1_CLASSIC	0	26.4173	0	E120d2	gene2525	RASA2
oar_circ_0000577	1_CLASSIC	279.355	75.4079	379.595	Birth2,Birth3,E120d1,E120d2,E90d2,E90d3	gene2525	RASA2
oar_circ_0000578	1_CLASSIC	274.167	26.4173	0	Birth1,Birth2,E120d2	gene2525	RASA2
oar_circ_0000579	1_CLASSIC	0	115.755	0	E120d3	gene2551	PIK3CB
oar_circ_0000580	1_CLASSIC	92.2457	85.6281	138.657	Birth3,E120d1,E90d1	gene2551	PIK3CB
oar_circ_0000581	1_CLASSIC	0	46.1075	0	E120d1	gene2551	PIK3CB
oar_circ_0000582	1_CLASSIC	226.971	0	0	Birth2	gene2552	FAIM
oar_circ_0000583	1_CLASSIC	365.992	167.259	20.6683	Birth1,Birth2,Birth3,E120d2,E120d3,E90d2	gene2553	CEP70
oar_circ_0000584	1_CLASSIC	11220.6	10216.8	10227.7	Birth1,Birth2,Birth3,E120d1,E120d2,E120d3,E90d1,E90d2,E90d3	gene2553	CEP70
oar_circ_0000585	1_CLASSIC	835.241	757.74	470.277	Birth1,Birth2,Birth3,E120d1,E120d2,E120d3,E90d1,E90d2,E90d3	gene2553	CEP70
oar_circ_0000586	1_CLASSIC	97.2733	0	0	Birth2	gene2553	CEP70
oar_circ_0000587	1_CLASSIC	522.3	425.87	73.2047	Birth1,Birth2,Birth3,E120d1,E120d2,E120d3,E90d3	gene2553	CEP70
oar_circ_0000588	1_CLASSIC	109.433	830.92	29.9474	Birth2,E120d1,E120d2,E120d3,E90d3	gene2553	CEP70
oar_circ_0000589	1_CLASSIC	1064.22	529.437	610.754	Birth1,Birth2,Birth3,E120d1,E120d2,E120d3,E90d1,E90d2,E90d3	gene2553	CEP70
oar_circ_0000590	1_CLASSIC	117.539	0	0	Birth2	gene2553	CEP70
oar_circ_0000591	1_CLASSIC	1461.46	948.787	766.007	Birth1,Birth2,E120d1,E120d2,E120d3,E90d1,E90d3	gene2553	CEP70
oar_circ_0000592	1_CLASSIC	70.9218	0	0	Birth1,Birth3	gene2553	CEP70
oar_circ_0000593	1_CLASSIC	0	73.6624	0	E120d3	gene2553	CEP70
oar_circ_0000594	1_CLASSIC	0	32.9339	0	E120d1	gene2553	CEP70
oar_circ_0000595	1_CLASSIC	0	11.3217	0	E120d2	gene2553	CEP70
oar_circ_0000596	1_CLASSIC	208.038	26.4173	106.786	Birth1,Birth3,E120d2,E90d2	gene2553	CEP70
oar_circ_0000597	1_CLASSIC	0	33.9652	447.694	E120d2,E90d1,E90d2	gene2553	CEP70
oar_circ_0000598	1_CLASSIC	110.216	320.997	213.607	Birth2,Birth3,E120d1,E120d3,E90d1	gene2553	CEP70
oar_circ_0000599	1_CLASSIC	0	101.724	0	E120d3	gene2553	CEP70
oar_circ_0000600	1_CLASSIC	300.404	136.201	58.5601	Birth2,Birth3,E120d1,E120d2,E90d2	gene2553	CEP70
oar_circ_0000601	1_CLASSIC	97.862	0	0	Birth1	gene2557	ARMC8
oar_circ_0000602	1_CLASSIC	0	175.387	0	E120d3	gene2557	ARMC8
oar_circ_0000603	1_CLASSIC	18.4491	18.8695	0	Birth3,E120d2	gene2557	ARMC8
oar_circ_0000604	1_CLASSIC	3521.83	2112.13	3045.11	Birth1,Birth2,Birth3,E120d1,E120d2,E120d3,E90d1,E90d2,E90d3	gene2560	DZIP1L
oar_circ_0000605	1_CLASSIC	1190.16	1099.15	1181.82	Birth1,Birth2,Birth3,E120d1,E120d2,E120d3,E90d1,E90d2,E90d3	gene2560	DZIP1L
oar_circ_0000606	1_CLASSIC	1602.77	783.184	1917.29	Birth1,Birth2,Birth3,E120d1,E120d2,E120d3,E90d1,E90d2	gene2560	DZIP1L
oar_circ_0000607	3_INTRON	63.9867	0	0	Birth1	Null	Null
oar_circ_0000608	1_CLASSIC	480.129	792.818	1293.54	Birth1,Birth2,Birth3,E120d1,E120d2,E120d3,E90d1,E90d2,E90d3	gene2567	NCK1
oar_circ_0000609	1_CLASSIC	0	49.0608	0	E120d2	gene2571	STAG1
oar_circ_0000610	1_CLASSIC	0	36.2273	0	E120d1	gene2571	STAG1
oar_circ_0000611	1_CLASSIC	0	0	39.9298	E90d3	gene2571	STAG1
oar_circ_0000612	1_CLASSIC	81.1762	0	0	Birth3	gene2571	STAG1
oar_circ_0000613	1_CLASSIC	0	26.3471	0	E120d1	gene2571	STAG1
oar_circ_0000614	1_CLASSIC	319.907	0	0	Birth1,Birth2	gene2571	STAG1
oar_circ_0000615	1_CLASSIC	0	0	217.355	E90d1	gene2571	STAG1
oar_circ_0000616	1_CLASSIC	0	26.3471	0	E120d1	gene2571	STAG1
oar_circ_0000617	1_CLASSIC	0	0	93.1696	E90d3	gene2571	STAG1
oar_circ_0000618	1_CLASSIC	0	97.9811	168.637	E120d1,E120d2,E90d1	gene2575	PPP2R3A
oar_circ_0000619	1_CLASSIC	0	18.8695	0	E120d2	gene2575	PPP2R3A
oar_circ_0000620	1_CLASSIC	0	92.2149	0	E120d1	gene2575	PPP2R3A
oar_circ_0000621	1_CLASSIC	18.4491	0	0	Birth3	gene2575	PPP2R3A
oar_circ_0000622	1_CLASSIC	0	0	26.6199	E90d3	gene2575	PPP2R3A
oar_circ_0000623	1_CLASSIC	134.464	145.671	103.341	Birth1,Birth3,E120d1,E120d2,E90d2	gene2575	PPP2R3A
oar_circ_0000624	2_ALTER_EXON	0	37.7391	0	E120d2	gene2583	CEP63
oar_circ_0000625	1_CLASSIC	97.2733	189.902	0	Birth2,E120d2,E120d3	gene2583	CEP63
oar_circ_0000626	1_CLASSIC	0	33.9652	0	E120d2	gene2583	CEP63
oar_circ_0000627	1_CLASSIC	97.2733	0	0	Birth2	gene2583	CEP63
oar_circ_0000628	1_CLASSIC	47.9678	0	321.041	Birth3,E90d1,E90d2,E90d3	gene2583	CEP63
oar_circ_0000629	1_CLASSIC	138.588	52.8347	0	Birth2,Birth3,E120d2	gene2583	CEP63
oar_circ_0000630	1_CLASSIC	135.682	45.2869	0	Birth2,Birth3,E120d2	gene2583	CEP63
oar_circ_0000631	4_OVERLAP_EXON	0	0	55.1154	E90d2	gene2583	CEP63
oar_circ_0000632	1_CLASSIC	0	67.9303	0	E120d2	gene2587	RYK
oar_circ_0000633	1_CLASSIC	73.7965	0	0	Birth3	gene2587	RYK
oar_circ_0000634	1_CLASSIC	0	164.863	65.4495	E120d3,E90d2	gene2587	RYK
oar_circ_0000635	1_CLASSIC	63.9867	32.9339	0	Birth1,E120d1	gene2587	RYK
oar_circ_0000636	1_CLASSIC	661.002	539.698	377.455	Birth1,Birth2,Birth3,E120d1,E120d2,E120d3,E90d1,E90d2,E90d3	gene2587	RYK
oar_circ_0000637	1_CLASSIC	86.5702	160.51	126.445	Birth1,E120d2,E120d3,E90d3	gene2587	RYK
oar_circ_0000638	1_CLASSIC	26.3475	0	217.017	Birth1,E90d2	gene2587	RYK
oar_circ_0000639	1_CLASSIC	0	0	37.8918	E90d2	gene2591	RAB6B
oar_circ_0000640	1_CLASSIC	44.2779	299.754	150.297	Birth3,E120d2,E120d3,E90d1,E90d2,E90d3	gene2595	TOPBP1
oar_circ_0000641	1_CLASSIC	0	185.91	0	E120d3	gene2605	NPHP3
oar_circ_0000642	1_CLASSIC	0	0	33.2749	E90d3	gene2605	NPHP3
oar_circ_0000643	1_CLASSIC	0	115.755	0	E120d3	gene2605	NPHP3
oar_circ_0000644	1_CLASSIC	0	18.8695	0	E120d2	gene2607	ACAD11
oar_circ_0000645	1_CLASSIC	309.103	98.1216	235.995	Birth1,Birth2,Birth3,E120d2,E90d1,E90d3	gene2609	DNAJC13
oar_circ_0000646	1_CLASSIC	0	41.513	0	E120d2	gene2609	DNAJC13
oar_circ_0000647	1_CLASSIC	18.4491	13.1736	0	Birth3,E120d1	gene2609	DNAJC13
oar_circ_0000648	1_CLASSIC	0	55.9876	0	E120d1	gene2609	DNAJC13
oar_circ_0000649	1_CLASSIC	40.5881	0	0	Birth3	gene419	EPS15
oar_circ_0000650	1_CLASSIC	0	13.1736	0	E120d1	gene419	EPS15
oar_circ_0000651	1_CLASSIC	0	0	23.2924	E90d3	gene2620	NEK11
oar_circ_0000652	2_ALTER_EXON	51.6576	0	0	Birth3	gene2622	ATP2C1
oar_circ_0000653	1_CLASSIC	283.714	175.651	134.344	Birth2,E120d1,E120d2,E90d2	gene2622	ATP2C1
oar_circ_0000654	1_CLASSIC	0	164.863	0	E120d3	gene2622	ATP2C1
oar_circ_0000655	1_CLASSIC	0	0	39.9298	E90d3	gene2622	ATP2C1
oar_circ_0000656	1_CLASSIC	0	0	69.8772	E90d3	gene2626	BRWD1
oar_circ_0000657	1_CLASSIC	52.6949	0	0	Birth1	gene2626	BRWD1
oar_circ_0000658	1_CLASSIC	0	33.9652	0	E120d2	gene2626	BRWD1
oar_circ_0000659	1_CLASSIC	84.866	75.4781	166.329	Birth3,E120d2,E90d2,E90d3	gene2626	BRWD1
oar_circ_0000660	1_CLASSIC	0	100.313	0	E120d1,E120d2	gene2626	BRWD1
oar_circ_0000661	1_CLASSIC	0	0	55.1154	E90d2	gene2626	BRWD1
oar_circ_0000662	1_CLASSIC	60.2228	115.755	0	Birth1,E120d3	gene2626	BRWD1
oar_circ_0000663	1_CLASSIC	201.048	346.058	99.8966	Birth1,Birth2,Birth3,E120d2,E120d3,E90d2	gene2626	BRWD1
oar_circ_0000664	1_CLASSIC	0	37.7391	0	E120d2	gene2626	BRWD1
oar_circ_0000665	1_CLASSIC	30.1114	0	0	Birth1	gene2626	BRWD1
oar_circ_0000666	1_CLASSIC	145.385	0	19.9649	Birth1,Birth3,E90d3	gene2626	BRWD1
oar_circ_0000667	1_CLASSIC	56.4588	0	0	Birth1	gene2626	BRWD1
oar_circ_0000668	1_CLASSIC	110.695	41.513	0	Birth3,E120d2	gene2626	BRWD1
oar_circ_0000669	1_CLASSIC	33.8753	0	0	Birth1	gene2626	BRWD1
oar_circ_0000670	1_CLASSIC	0	18.8695	0	E120d2	gene2626	BRWD1
oar_circ_0000671	1_CLASSIC	0	190.169	0	E120d2,E120d3	gene2626	BRWD1
oar_circ_0000672	1_CLASSIC	60.2228	0	0	Birth1	gene2626	BRWD1
oar_circ_0000673	1_CLASSIC	0	0	31.0024	E90d2	gene422	OSBPL9
oar_circ_0000674	1_CLASSIC	0	19.7603	96.4519	E120d1,E90d2	gene422	OSBPL9
oar_circ_0000675	1_CLASSIC	29.5186	0	0	Birth3	gene422	OSBPL9
oar_circ_0000676	1_CLASSIC	51.6576	192.188	0	Birth3,E120d1,E120d2	gene424	NRDC
oar_circ_0000677	1_CLASSIC	29.5186	0	0	Birth3	gene424	NRDC
oar_circ_0000678	1_CLASSIC	0	157.848	0	E120d3	gene424	NRDC
oar_circ_0000679	1_CLASSIC	752.11	0	0	Birth2,Birth3	gene424	NRDC
oar_circ_0000680	4_OVERLAP_EXON	1086.41	303.003	4991.94	Birth1,Birth3,E120d1,E120d2,E90d1,E90d2,E90d3	Null	Null
oar_circ_0000681	1_CLASSIC	14.7593	0	0	Birth3	gene2674	RRP1
oar_circ_0000682	1_CLASSIC	0	49.0608	0	E120d2	gene2723	MCM3AP
oar_circ_0000683	1_CLASSIC	0	101.895	0	E120d2	gene435	ZFYVE9
oar_circ_0000684	1_CLASSIC	0	26.3471	0	E120d1	gene435	ZFYVE9
oar_circ_0000685	1_CLASSIC	0	0	19.9649	E90d3	gene435	ZFYVE9
oar_circ_0000686	4_OVERLAP_EXON	0	7.5478	0	E120d2	gene2736	RUNX1
oar_circ_0000687	1_CLASSIC	163.76	89.062	196.726	Birth1,Birth3,E120d1,E120d2,E90d1,E90d2	gene440	ZCCHC11
oar_circ_0000688	1_CLASSIC	0	143.817	0	E120d3	gene440	ZCCHC11
oar_circ_0000689	1_CLASSIC	0	0	24.113	E90d2	gene440	ZCCHC11
oar_circ_0000690	1_CLASSIC	93.2203	42.8141	37.8918	Birth2,E120d1,E90d2	gene440	ZCCHC11
oar_circ_0000691	1_CLASSIC	0	0	213.607	E90d1	gene2739	SETD4
oar_circ_0000692	1_CLASSIC	113.486	0	0	Birth2	gene440	ZCCHC11
oar_circ_0000693	1_CLASSIC	0	112.247	0	E120d3	gene440	ZCCHC11
oar_circ_0000694	1_CLASSIC	136.524	120.765	93.0072	Birth3,E120d2,E90d2	gene440	ZCCHC11
oar_circ_0000695	4_OVERLAP_EXON	0	18.8695	111.331	E120d2,E90d2,E90d3	gene2747	MORC3
oar_circ_0000696	4_OVERLAP_EXON	258.957	153.418	322.285	Birth2,Birth3,E120d1,E120d2,E90d1	gene2747	MORC3
oar_circ_0000697	1_CLASSIC	136.524	184.851	253.15	Birth3,E120d1,E120d2,E90d2,E90d3	gene2747	MORC3
oar_circ_0000698	2_ALTER_EXON	3880.88	2732.76	4072.94	Birth1,Birth2,Birth3,E120d1,E120d2,E120d3,E90d1,E90d2,E90d3	gene2747	MORC3
oar_circ_0000699	1_CLASSIC	472.5	231.453	116.462	Birth1,Birth2,Birth3,E120d1,E120d3,E90d3	gene2747	MORC3
oar_circ_0000700	1_CLASSIC	0	139.197	0	E120d2,E120d3	gene2748	CHAF1B
oar_circ_0000701	6_INTERGENIC	11.0695	0	0	Birth3	Null	Null
oar_circ_0000702	2_ALTER_EXON	174.281	0	0	Birth2	gene2760	TTC3
oar_circ_0000703	1_CLASSIC	107.524	64.1564	0	Birth1,Birth3,E120d2	gene2760	TTC3
oar_circ_0000704	1_CLASSIC	0	0	86.5146	E90d3	gene2760	TTC3
oar_circ_0000705	1_CLASSIC	1520.23	2165.99	1866.52	Birth1,Birth2,Birth3,E120d1,E120d2,E120d3,E90d1,E90d2,E90d3	gene2760	TTC3
oar_circ_0000706	1_CLASSIC	0	153.148	0	E120d1,E120d2	gene2760	TTC3
oar_circ_0000707	1_CLASSIC	0	37.7391	46.5848	E120d2,E90d3	gene2760	TTC3
oar_circ_0000708	1_CLASSIC	0	23.0537	0	E120d1	gene2760	TTC3
oar_circ_0000709	4_OVERLAP_EXON	29.5186	0	0	Birth3	Null	Null
oar_circ_0000710	2_ALTER_EXON	0	22.6434	79.2283	E120d2,E90d2	gene2763	DYRK1A
oar_circ_0000711	1_CLASSIC	0	22.6434	109.807	E120d2,E90d3	gene2763	DYRK1A
oar_circ_0000712	1_CLASSIC	0	0	36.6024	E90d3	gene2763	DYRK1A
oar_circ_0000713	1_CLASSIC	0	0	84.3594	E90d2,E90d3	gene2763	DYRK1A
oar_circ_0000714	1_CLASSIC	0	0	55.1154	E90d2	gene2763	DYRK1A
oar_circ_0000715	1_CLASSIC	40.5881	0	0	Birth3	gene2763	DYRK1A
oar_circ_0000716	1_CLASSIC	328.706	335.583	122.339	Birth1,Birth3,E120d2,E120d3,E90d1,E90d2,E90d3	gene2763	DYRK1A
oar_circ_0000717	1_CLASSIC	0	64.1564	0	E120d2	gene445	ZYG11B
oar_circ_0000718	4_OVERLAP_EXON	25.8288	0	0	Birth3	gene451	SCP2
oar_circ_0000719	1_CLASSIC	44.2779	0	0	Birth3	gene2797	PLCL2
oar_circ_0000720	1_CLASSIC	0	165.771	99.8966	E120d1,E120d2,E90d2	gene2798	TBC1D5
oar_circ_0000721	1_CLASSIC	0	0	43.2573	E90d3	gene2798	TBC1D5
oar_circ_0000722	1_CLASSIC	314.909	500.213	614.222	Birth1,Birth2,Birth3,E120d1,E120d2,E120d3,E90d1,E90d2,E90d3	gene2798	TBC1D5
oar_circ_0000723	1_CLASSIC	0	0	31.0024	E90d2	gene2798	TBC1D5
oar_circ_0000724	1_CLASSIC	0	6.58677	0	E120d1	gene2798	TBC1D5
oar_circ_0000725	1_CLASSIC	1363.84	1173.99	1358.34	Birth1,Birth2,Birth3,E120d1,E120d2,E120d3,E90d1,E90d2,E90d3	gene2800	SATB1
oar_circ_0000726	1_CLASSIC	0	18.8695	0	E120d2	gene2800	SATB1
oar_circ_0000727	1_CLASSIC	773.31	626.345	942.276	Birth1,Birth2,Birth3,E120d1,E120d2,E120d3,E90d1,E90d2,E90d3	gene2800	SATB1
oar_circ_0000728	1_CLASSIC	238.001	105.232	369.261	Birth1,Birth3,E120d3,E90d2,E90d3	gene2808	KAT2B
oar_circ_0000729	1_CLASSIC	141.857	0	0	Birth2	gene2808	KAT2B
oar_circ_0000730	2_ALTER_EXON	152.394	0	0	Birth1,Birth3	gene2808	KAT2B
oar_circ_0000731	1_CLASSIC	831.871	532.86	244.574	Birth1,Birth3,E120d1,E120d2,E90d2	gene2808	KAT2B
oar_circ_0000732	1_CLASSIC	0	0	86.1178	E90d2	gene2811	ZNF596
oar_circ_0000733	1_CLASSIC	0	0	37.8918	E90d2	gene2811	ZNF596
oar_circ_0000734	1_CLASSIC	0	0	43.2573	E90d3	gene2811	ZNF596
oar_circ_0000735	1_CLASSIC	202.941	191.227	537.966	Birth3,E120d1,E120d2,E90d1,E90d2,E90d3	gene463	NDC1
oar_circ_0000736	1_CLASSIC	0	32.9339	179.691	E120d1,E90d1,E90d2	gene467	HSPB11
oar_circ_0000737	1_CLASSIC	0	77.1701	0	E120d3	gene467	HSPB11
oar_circ_0000738	1_CLASSIC	0	30.1913	0	E120d2	gene489	USP24
oar_circ_0000739	1_CLASSIC	0	15.0956	0	E120d2	gene489	USP24
oar_circ_0000740	6_INTERGENIC	0	29.6405	0	E120d1	Null	Null
oar_circ_0000741	1_CLASSIC	0	0	83.1872	E90d3	gene497	PLPP3
oar_circ_0000742	1_CLASSIC	75.2785	94.7088	44.7812	Birth1,E120d3,E90d2	gene499	PRKAA2
oar_circ_0000743	1_CLASSIC	0	525.303	83.1872	E120d1,E120d3,E90d3	gene499	PRKAA2
oar_circ_0000744	1_CLASSIC	477.254	22.6434	276.797	Birth1,Birth2,Birth3,E120d2,E90d1,E90d3	gene67	LRRFIP1
oar_circ_0000745	1_CLASSIC	9963.13	6605.6	8199.21	Birth1,Birth2,Birth3,E120d1,E120d2,E120d3,E90d1,E90d2,E90d3	gene67	LRRFIP1
oar_circ_0000746	1_CLASSIC	155.812	59.6315	417.529	Birth1,Birth2,Birth3,E120d3,E90d1,E90d2,E90d3	gene67	LRRFIP1
oar_circ_0000747	1_CLASSIC	0	126.278	0	E120d3	gene67	LRRFIP1
oar_circ_0000748	1_CLASSIC	0	112.247	0	E120d3	gene67	LRRFIP1
oar_circ_0000749	1_CLASSIC	162.352	204.541	445.513	Birth3,E120d1,E120d2,E90d2,E90d3	gene67	LRRFIP1
oar_circ_0000750	1_CLASSIC	0	287.634	0	E120d3	gene67	LRRFIP1
oar_circ_0000751	1_CLASSIC	0	39.5207	75.7836	E120d1,E90d2	gene509	OMA1
oar_circ_0000752	1_CLASSIC	40.5881	42.8141	49.9123	Birth3,E120d1,E90d3	gene511	MYSM1
oar_circ_0000753	1_CLASSIC	56.4588	0	89.5625	Birth1,E90d2	gene511	MYSM1
oar_circ_0000754	1_CLASSIC	116.682	0	221.102	Birth1,E90d1	gene511	MYSM1
oar_circ_0000755	1_CLASSIC	0	0	20.6683	E90d2	gene511	MYSM1
oar_circ_0000756	1_CLASSIC	0	140.309	0	E120d3	gene511	MYSM1
oar_circ_0000757	1_CLASSIC	0	11.3217	0	E120d2	gene511	MYSM1
oar_circ_0000758	2_ALTER_EXON	0	0	65.4495	E90d2	gene518	LOC105608331
oar_circ_0000759	1_CLASSIC	40.5306	0	0	Birth2	gene521	HOOK1
oar_circ_0000760	1_CLASSIC	755.61	476.181	1481.74	Birth1,Birth2,Birth3,E120d1,E120d2,E90d1,E90d2,E90d3	gene521	HOOK1
oar_circ_0000761	1_CLASSIC	29.5186	0	424.825	Birth3,E90d1,E90d2,E90d3	gene526	CYP2J
oar_circ_0000762	2_ALTER_EXON	0	0	149.9	E90d1	gene12	FARP2
oar_circ_0000763	1_CLASSIC	0	0	55.1154	E90d2	gene71	COL6A3
oar_circ_0000764	3_INTRON	14.7593	0	0	Birth3	Null	Null
oar_circ_0000765	1_CLASSIC	0	26.3471	0	E120d1	gene71	COL6A3
oar_circ_0000766	1_CLASSIC	37.6392	41.513	0	Birth1,E120d2	gene540	TM2D1
oar_circ_0000767	1_CLASSIC	649.95	33.9652	199.451	Birth1,Birth2,E120d2,E90d1,E90d2	gene541	INADL
oar_circ_0000768	1_CLASSIC	0	49.0608	0	E120d2	gene541	INADL
oar_circ_0000769	1_CLASSIC	130.7	52.8347	106.786	Birth1,Birth3,E120d2,E90d2	gene541	INADL
oar_circ_0000770	1_CLASSIC	0	0	68.8942	E90d2	gene549	DOCK7
oar_circ_0000771	1_CLASSIC	0	119.263	0	E120d3	gene549	DOCK7
oar_circ_0000772	1_CLASSIC	0	0	297.492	E90d1,E90d2	gene549	DOCK7
oar_circ_0000773	1_CLASSIC	765.439	1037.24	1237.07	Birth1,Birth3,E120d1,E120d3,E90d1,E90d2,E90d3	gene549	DOCK7
oar_circ_0000774	1_CLASSIC	186.441	0	0	Birth2	gene552	ATG4C
oar_circ_0000775	3_INTRON	0	17.5387	244.004	E120d3,E90d1,E90d2	Null	Null
oar_circ_0000776	1_CLASSIC	0	26.4173	0	E120d2	gene552	ATG4C
oar_circ_0000777	1_CLASSIC	0	112.247	0	E120d3	gene552	ATG4C
oar_circ_0000778	1_CLASSIC	0	16.4669	0	E120d1	gene558	ITGB3BP
oar_circ_0000779	1_CLASSIC	105.379	83.0259	62.0048	Birth2,E120d2,E90d2	gene558	ITGB3BP
oar_circ_0000780	1_CLASSIC	0	161.356	0	E120d3	gene558	ITGB3BP
oar_circ_0000781	1_CLASSIC	0	157.002	96.4519	E120d2,E120d3,E90d2	gene558	ITGB3BP
oar_circ_0000782	3_INTRON	0	0	65.4495	E90d2	Null	Null
oar_circ_0000783	1_CLASSIC	0	49.0608	0	E120d2	gene558	ITGB3BP
oar_circ_0000784	1_CLASSIC	25.8288	0	0	Birth3	gene559	EFCAB7
oar_circ_0000785	1_CLASSIC	506.677	106.9	465.491	Birth1,Birth2,Birth3,E120d1,E120d2,E90d1,E90d2,E90d3	gene559	EFCAB7
oar_circ_0000786	3_INTRON	0	26.4173	0	E120d2	Null	Null
oar_circ_0000787	1_CLASSIC	0	64.1564	0	E120d2	gene562	ROR1
oar_circ_0000788	1_CLASSIC	14.7593	0	0	Birth3	gene565	CACHD1
oar_circ_0000789	1_CLASSIC	0	0	56.5673	E90d3	gene565	CACHD1
oar_circ_0000790	1_CLASSIC	0	30.1913	0	E120d2	gene565	CACHD1
oar_circ_0000791	1_CLASSIC	351.734	18.8695	260.759	Birth1,Birth3,E120d2,E90d1,E90d2,E90d3	gene565	CACHD1
oar_circ_0000792	1_CLASSIC	0	0	66.5497	E90d3	gene565	CACHD1
oar_circ_0000793	1_CLASSIC	125.454	71.0833	0	Birth3,E120d1,E120d2	gene565	CACHD1
oar_circ_0000794	1_CLASSIC	0	0	83.1872	E90d3	gene567	RAVER2
oar_circ_0000795	1_CLASSIC	0	63.1392	0	E120d3	gene577	LEPR
oar_circ_0000796	1_CLASSIC	0	0	75.7836	E90d2	gene577	LEPR
oar_circ_0000797	1_CLASSIC	70.1067	0	0	Birth3	gene577	LEPR
oar_circ_0000798	1_CLASSIC	0	0	44.7812	E90d2	gene582	SGIP1
oar_circ_0000799	1_CLASSIC	0	192.925	0	E120d3	gene582	SGIP1
oar_circ_0000800	1_CLASSIC	0	0	37.8918	E90d2	gene582	SGIP1
oar_circ_0000801	1_CLASSIC	784.39	581.438	127.454	Birth1,Birth2,Birth3,E120d2,E120d3,E90d2	gene586	WDR78
oar_circ_0000802	1_CLASSIC	333.475	0	101.817	Birth1,Birth2,Birth3,E90d2,E90d3	gene586	WDR78
oar_circ_0000803	2_ALTER_EXON	0	0	13.7788	E90d2	gene587	MIER1
oar_circ_0000804	1_CLASSIC	191.698	0	126.445	Birth2,Birth3,E90d3	gene587	MIER1
oar_circ_0000805	1_CLASSIC	7606.49	6031.31	7601.98	Birth1,Birth2,Birth3,E120d1,E120d2,E120d3,E90d1,E90d2,E90d3	gene587	MIER1
oar_circ_0000806	1_CLASSIC	6594.06	4407.68	6742.6	Birth1,Birth2,Birth3,E120d1,E120d2,E120d3,E90d1,E90d2,E90d3	gene587	MIER1
oar_circ_0000807	1_CLASSIC	0	0	69.8772	E90d3	gene587	MIER1
oar_circ_0000808	1_CLASSIC	73.7965	0	0	Birth3	gene587	MIER1
oar_circ_0000809	1_CLASSIC	2038.96	2075.79	2421.56	Birth1,Birth2,Birth3,E120d1,E120d2,E120d3,E90d1,E90d2,E90d3	gene587	MIER1
oar_circ_0000810	1_CLASSIC	3124.42	2366.71	3526.05	Birth1,Birth2,Birth3,E120d1,E120d2,E120d3,E90d1,E90d2,E90d3	gene587	MIER1
oar_circ_0000811	2_ALTER_EXON	0	263.471	0	E120d1	gene587	MIER1
oar_circ_0000812	1_CLASSIC	324.245	0	160.765	Birth2,E90d1,E90d2	gene587	MIER1
oar_circ_0000813	1_CLASSIC	9426.45	5277.54	3347.68	Birth1,Birth2,Birth3,E120d1,E120d2,E120d3,E90d1,E90d2,E90d3	gene587	MIER1
oar_circ_0000814	1_CLASSIC	30.1114	0	0	Birth1	gene587	MIER1
oar_circ_0000815	1_CLASSIC	235.955	0	0	Birth1,Birth2	gene587	MIER1
oar_circ_0000816	2_ALTER_EXON	178.334	0	0	Birth2	gene587	MIER1
oar_circ_0000817	2_ALTER_EXON	0	0	142.405	E90d1	gene587	MIER1
oar_circ_0000818	1_CLASSIC	97.2733	0	0	Birth2	gene592	SERBP1
oar_circ_0000819	1_CLASSIC	156.311	41.513	36.6024	Birth2,Birth3,E120d2,E90d3	gene592	SERBP1
oar_circ_0000820	1_CLASSIC	0	55.9876	0	E120d1	gene596	WLS
oar_circ_0000821	1_CLASSIC	0	19.7603	0	E120d1	gene600	DEPDC1
oar_circ_0000822	1_CLASSIC	25.8288	85.2178	79.8597	Birth3,E120d1,E120d2,E90d3	gene600	DEPDC1
oar_circ_0000823	1_CLASSIC	0	0	65.4495	E90d2	gene603	LRRC40
oar_circ_0000824	1_CLASSIC	45.1671	150.335	117.12	Birth1,E120d1,E120d2,E90d2	gene603	LRRC40
oar_circ_0000825	1_CLASSIC	190.108	220.012	465.504	Birth1,Birth3,E120d1,E120d2,E120d3,E90d1,E90d2,E90d3	gene603	LRRC40
oar_circ_0000826	1_CLASSIC	109.154	153.494	0	Birth1,E120d2,E120d3	gene604	SRSF11
oar_circ_0000827	1_CLASSIC	0	23.0537	0	E120d1	gene604	SRSF11
oar_circ_0000828	1_CLASSIC	0	22.6434	0	E120d2	gene604	SRSF11
oar_circ_0000829	1_CLASSIC	0	23.0537	0	E120d1	gene604	SRSF11
oar_circ_0000830	1_CLASSIC	113.486	81.9947	525.786	Birth2,E120d1,E120d2,E90d1,E90d2	gene604	SRSF11
oar_circ_0000831	1_CLASSIC	64.8489	0	41.3365	Birth2,E90d2	gene605	ANKRD13C
oar_circ_0000832	1_CLASSIC	350.66	307.255	212.959	Birth1,Birth2,Birth3,E120d2,E120d3,E90d3	gene605	ANKRD13C
oar_circ_0000833	1_CLASSIC	0	0	206.112	E90d1	gene605	ANKRD13C
oar_circ_0000834	4_OVERLAP_EXON	55.3474	0	0	Birth3	gene611	PTGER3
oar_circ_0000835	2_ALTER_EXON	29.5186	0	0	Birth3	gene613	ZRANB2
oar_circ_0000836	1_CLASSIC	40.5881	0	0	Birth3	gene620	LRRIQ3
oar_circ_0000837	2_ALTER_EXON	26.3475	0	0	Birth1	gene626	CRYZ
oar_circ_0000838	1_CLASSIC	0	41.513	0	E120d2	gene632	MSH4
oar_circ_0000839	1_CLASSIC	44.2779	0	0	Birth3	gene632	MSH4
oar_circ_0000840	1_CLASSIC	0	224.495	0	E120d3	gene632	MSH4
oar_circ_0000841	1_CLASSIC	105.379	0	0	Birth2	gene632	MSH4
oar_circ_0000842	3_INTRON	0	11.3217	0	E120d2	Null	Null
oar_circ_0000843	1_CLASSIC	0	29.6405	59.8948	E120d1,E90d3	gene639	PIGK
oar_circ_0000844	1_CLASSIC	0	0	187.375	E90d1	gene639	PIGK
oar_circ_0000845	1_CLASSIC	0	0	123.667	E90d1	gene641	ZZZ3
oar_circ_0000846	1_CLASSIC	0	140.309	0	E120d3	gene641	ZZZ3
oar_circ_0000847	1_CLASSIC	3753.18	4904.57	4741.77	Birth1,Birth2,Birth3,E120d1,E120d2,E120d3,E90d1,E90d2,E90d3	gene641	ZZZ3
oar_circ_0000848	1_CLASSIC	0	42.8141	0	E120d1	gene641	ZZZ3
oar_circ_0000849	1_CLASSIC	29.5186	0	0	Birth3	gene641	ZZZ3
oar_circ_0000850	1_CLASSIC	89.1672	0	0	Birth2	gene641	ZZZ3
oar_circ_0000851	1_CLASSIC	30.1114	0	0	Birth1	gene641	ZZZ3
oar_circ_0000852	3_INTRON	134.612	52.6942	44.7812	Birth1,Birth3,E120d1,E90d2	Null	Null
oar_circ_0000853	1_CLASSIC	0	0	53.2398	E90d3	gene643	LOC101122479
oar_circ_0000854	1_CLASSIC	40.5881	0	0	Birth3	gene643	LOC101122479
oar_circ_0000855	1_CLASSIC	66.4169	0	0	Birth3	gene644	FAM73A
oar_circ_0000856	1_CLASSIC	145.91	58.4604	247.335	Birth2,E120d1,E120d2,E90d1	gene644	FAM73A
oar_circ_0000857	1_CLASSIC	70.1067	396.298	261.798	Birth3,E120d1,E120d2,E120d3,E90d2	gene644	FAM73A
oar_circ_0000858	4_OVERLAP_EXON	67.7506	0	0	Birth1	gene644	FAM73A
oar_circ_0000859	1_CLASSIC	0	0	53.2398	E90d3	gene644	FAM73A
oar_circ_0000860	1_CLASSIC	772.796	1213.17	519.447	Birth2,Birth3,E120d1,E120d2,E120d3,E90d1,E90d3	gene645	NEXN
oar_circ_0000861	5_ANTISENSE	0	0	46.5848	E90d3	gene646	FUBP1
oar_circ_0000862	1_CLASSIC	0	26.3471	0	E120d1	gene646	FUBP1
oar_circ_0000863	1_CLASSIC	0	0	27.5577	E90d2	gene662	IFI44
oar_circ_0000864	1_CLASSIC	0	0	127.454	E90d2	gene666	ADGRL2
oar_circ_0000865	1_CLASSIC	180.802	0	161.142	Birth3,E90d1	gene666	ADGRL2
oar_circ_0000866	1_CLASSIC	0	36.2273	0	E120d1	gene666	ADGRL2
oar_circ_0000867	1_CLASSIC	45.1671	0	0	Birth1	gene666	ADGRL2
oar_circ_0000868	1_CLASSIC	0	30.1913	395.115	E120d2,E90d1,E90d2	gene669	TTLL7
oar_circ_0000869	1_CLASSIC	44.2779	13.1736	0	Birth3,E120d1	gene670	PRKACB
oar_circ_0000870	1_CLASSIC	0	0	322.285	E90d1	gene677	SPATA1
oar_circ_0000871	1_CLASSIC	0	0	72.3389	E90d2	gene683	LPAR3
oar_circ_0000872	2_ALTER_EXON	0	0	46.5848	E90d3	gene683	LPAR3
oar_circ_0000873	4_OVERLAP_EXON	0	0	48.226	E90d2	Null,gene683	Null
oar_circ_0000874	1_CLASSIC	0	75.8884	48.226	E120d1,E120d2,E90d2	gene689	SYDE2
oar_circ_0000875	1_CLASSIC	36.8983	0	0	Birth3	gene689	SYDE2
oar_circ_0000876	1_CLASSIC	0	105.232	0	E120d3	gene689	SYDE2
oar_circ_0000877	1_CLASSIC	0	0	113.675	E90d2	gene692	BCL10
oar_circ_0000878	1_CLASSIC	0	33.9652	0	E120d2	gene701	COL24A1
oar_circ_0000879	1_CLASSIC	177.112	190.407	110.231	Birth3,E120d1,E120d2,E90d2	gene703	ODF2L
oar_circ_0000880	1_CLASSIC	0	22.6434	49.9123	E120d2,E90d3	gene712	SH3GLB1
oar_circ_0000881	1_CLASSIC	0	0	247.335	E90d1	gene723	PKN2
oar_circ_0000882	1_CLASSIC	0	0	33.2749	E90d3	gene723	PKN2
oar_circ_0000883	1_CLASSIC	0	19.7603	0	E120d1	gene723	PKN2
oar_circ_0000884	1_CLASSIC	84.866	49.0608	0	Birth3,E120d2	gene724	GTF2B
oar_circ_0000885	1_CLASSIC	0	0	65.4495	E90d2	gene725	CCBL2
oar_circ_0000886	1_CLASSIC	25.8288	118.406	0	Birth3,E120d1,E120d3	gene725	CCBL2
oar_circ_0000887	4_OVERLAP_EXON	0	0	89.5625	E90d2	gene725	CCBL2
oar_circ_0000888	1_CLASSIC	0	0	31.0024	E90d2	gene725	CCBL2
oar_circ_0000889	1_CLASSIC	33.8753	0	0	Birth1	gene742	ZNF326
oar_circ_0000890	1_CLASSIC	0	140.309	0	E120d3	gene742	ZNF326
oar_circ_0000891	2_ALTER_EXON	97.862	320.521	99.8966	Birth1,E120d1,E120d2,E120d3,E90d2	gene745	ZNF644
oar_circ_0000892	2_ALTER_EXON	250.257	334.378	290.032	Birth2,Birth3,E120d1,E120d2,E120d3,E90d2,E90d3	gene745	ZNF644
oar_circ_0000893	1_CLASSIC	0	0	48.226	E90d2	gene745	ZNF644
oar_circ_0000894	1_CLASSIC	22.139	0	0	Birth3	gene748	HFM1
oar_circ_0000895	1_CLASSIC	0	45.2869	0	E120d2	gene748	HFM1
oar_circ_0000896	1_CLASSIC	0	15.0956	0	E120d2	gene748	HFM1
oar_circ_0000897	1_CLASSIC	0	0	62.0048	E90d2	gene748	HFM1
oar_circ_0000898	1_CLASSIC	0	37.7391	0	E120d2	gene748	HFM1
oar_circ_0000899	1_CLASSIC	0	185.064	0	E120d2,E120d3	gene748	HFM1
oar_circ_0000900	1_CLASSIC	0	41.4427	0	E120d1,E120d2	gene752	TGFBR3
oar_circ_0000901	1_CLASSIC	0	65.2686	0	E120d2,E120d3	gene752	TGFBR3
oar_circ_0000902	1_CLASSIC	0	98.3914	0	E120d1,E120d2	gene752	TGFBR3
oar_circ_0000903	1_CLASSIC	0	37.7391	0	E120d2	gene752	TGFBR3
oar_circ_0000904	1_CLASSIC	0	0	37.8918	E90d2	gene752	TGFBR3
oar_circ_0000905	1_CLASSIC	0	64.016	0	E120d1,E120d2	gene752	TGFBR3
oar_circ_0000906	4_OVERLAP_EXON	214.812	0	0	Birth2	gene752	TGFBR3
oar_circ_0000907	1_CLASSIC	0	0	51.6707	E90d2	gene756	KIAA1107
oar_circ_0000908	1_CLASSIC	82.8063	0	0	Birth1	gene756	KIAA1107
oar_circ_0000909	2_ALTER_EXON	0	7.5478	0	E120d2	gene759	GLMN
oar_circ_0000910	1_CLASSIC	29.5186	0	0	Birth3	gene760	RPAP2
oar_circ_0000911	1_CLASSIC	95.9355	85.6281	161.901	Birth3,E120d1,E90d2	gene760	RPAP2
oar_circ_0000912	1_CLASSIC	644.495	555.862	311.687	Birth1,Birth2,Birth3,E120d1,E120d2,E120d3,E90d1,E90d2	gene760	RPAP2
oar_circ_0000913	2_ALTER_EXON	101.326	0	0	Birth2	gene760	RPAP2
oar_circ_0000914	2_ALTER_EXON	0	410.521	0	E120d1,E120d2,E120d3	gene760	RPAP2
oar_circ_0000915	1_CLASSIC	0	26.4173	0	E120d2	gene760	RPAP2
oar_circ_0000916	1_CLASSIC	0	9.88017	0	E120d1	gene762	EVI5
oar_circ_0000917	1_CLASSIC	0	52.8347	0	E120d2	gene762	EVI5
oar_circ_0000918	1_CLASSIC	196.672	92.7657	360.144	Birth1,Birth3,E120d1,E120d2,E90d2,E90d3	gene762	EVI5
oar_circ_0000919	1_CLASSIC	850.582	41.513	352.682	Birth1,Birth2,Birth3,E120d2,E90d1,E90d2	gene762	EVI5
oar_circ_0000920	1_CLASSIC	241.988	385.45	123.117	Birth1,Birth3,E120d1,E120d2,E120d3,E90d3	gene762	EVI5
oar_circ_0000921	1_CLASSIC	0	49.4008	0	E120d1	gene762	EVI5
oar_circ_0000922	1_CLASSIC	0	169.826	0	E120d2	gene762	EVI5
oar_circ_0000923	1_CLASSIC	214.506	256.065	46.5848	Birth2,Birth3,E120d3,E90d3	gene762	EVI5
oar_circ_0000924	1_CLASSIC	0	122.771	0	E120d3	gene762	EVI5
oar_circ_0000925	1_CLASSIC	373.085	113.217	151.216	Birth1,Birth2,Birth3,E120d2,E90d2,E90d3	gene762	EVI5
oar_circ_0000926	1_CLASSIC	337.96	55.9876	375.19	Birth1,Birth2,Birth3,E120d1,E90d1,E90d2,E90d3	gene762	EVI5
oar_circ_0000927	1_CLASSIC	953.929	471.186	606.444	Birth1,Birth2,E120d1,E120d3,E90d1,E90d2,E90d3	gene762	EVI5
oar_circ_0000928	1_CLASSIC	0	41.513	0	E120d2	gene762	EVI5
oar_circ_0000929	1_CLASSIC	0	0	48.226	E90d2	gene762	EVI5
oar_circ_0000930	1_CLASSIC	0	0	144.678	E90d2	gene762	EVI5
oar_circ_0000931	1_CLASSIC	95.9355	0	0	Birth3	gene762	EVI5
oar_circ_0000932	4_OVERLAP_EXON	0	88.9215	0	E120d1	Null	Null
oar_circ_0000933	1_CLASSIC	0	16.4669	290.107	E120d1,E90d1,E90d3	gene767	TMED5
oar_circ_0000934	1_CLASSIC	89.1672	0	0	Birth2	gene768	CCDC18
oar_circ_0000935	1_CLASSIC	0	26.3471	0	E120d1	gene768	CCDC18
oar_circ_0000936	1_CLASSIC	0	228.003	0	E120d3	gene768	CCDC18
oar_circ_0000937	1_CLASSIC	0	0	7.495	E90d1	gene768	CCDC18
oar_circ_0000938	1_CLASSIC	0	203.098	124.641	E120d1,E120d3,E90d2,E90d3	gene768	CCDC18
oar_circ_0000939	1_CLASSIC	579.568	925.879	607.854	Birth1,Birth2,Birth3,E120d1,E120d2,E120d3,E90d1,E90d2	gene768	CCDC18
oar_circ_0000940	1_CLASSIC	186.441	0	36.6024	Birth2,E90d3	gene768	CCDC18
oar_circ_0000941	1_CLASSIC	0	0	119.92	E90d1	gene768	CCDC18
oar_circ_0000942	1_CLASSIC	48.931	0	0	Birth1	gene768	CCDC18
oar_circ_0000943	1_CLASSIC	235.082	0	183.627	Birth1,Birth2,E90d1	gene768	CCDC18
oar_circ_0000944	2_ALTER_EXON	0	0	59.8948	E90d3	gene768	CCDC18
oar_circ_0000945	1_CLASSIC	18.4491	0	0	Birth3	gene768	CCDC18
oar_circ_0000946	1_CLASSIC	55.3474	0	0	Birth3	gene768	CCDC18
oar_circ_0000947	1_CLASSIC	129.144	101.204	0	Birth3,E120d1,E120d2	gene768	CCDC18
oar_circ_0000948	1_CLASSIC	47.9678	0	0	Birth3	gene768	CCDC18
oar_circ_0000949	1_CLASSIC	312.085	0	0	Birth2	gene768	CCDC18
oar_circ_0000950	1_CLASSIC	312.085	277.111	133.099	Birth2,E120d3,E90d3	gene768	CCDC18
oar_circ_0000951	2_ALTER_EXON	0	150.833	0	E120d3	gene768	CCDC18
oar_circ_0000952	2_ALTER_EXON	0	0	232.345	E90d1	gene768	CCDC18
oar_circ_0000953	1_CLASSIC	52.6949	0	55.1154	Birth1,E90d2	gene768	CCDC18
oar_circ_0000954	2_ALTER_EXON	353.942	630.546	157.395	Birth1,Birth3,E120d2,E120d3,E90d1	gene768	CCDC18
oar_circ_0000955	1_CLASSIC	115.57	124.539	326.869	Birth1,Birth3,E120d2,E90d2,E90d3	gene771	FNBP1L
oar_circ_0000956	1_CLASSIC	0	37.7391	0	E120d2	gene771	FNBP1L
oar_circ_0000957	1_CLASSIC	0	0	113.675	E90d2	gene771	FNBP1L
oar_circ_0000958	1_CLASSIC	0	0	46.5848	E90d3	gene771	FNBP1L
oar_circ_0000959	1_CLASSIC	70.1067	15.0956	276.641	Birth3,E120d2,E90d1,E90d2,E90d3	gene771	FNBP1L
oar_circ_0000960	1_CLASSIC	0	0	75.7836	E90d2	gene779	ARHGAP29
oar_circ_0000961	1_CLASSIC	75.2785	22.6434	0	Birth1,E120d2	gene779	ARHGAP29
oar_circ_0000962	1_CLASSIC	0	33.9652	104.93	E120d2,E90d1	gene780	ABCD3
oar_circ_0000963	1_CLASSIC	37.6392	0	66.5497	Birth1,E90d3	gene780	ABCD3
oar_circ_0000964	1_CLASSIC	0	0	46.5848	E90d3	gene781	F3
oar_circ_0000965	1_CLASSIC	44.2779	26.4173	0	Birth3,E120d2	gene783	CNN3
oar_circ_0000966	1_CLASSIC	0	0	130.899	E90d2	gene785	LOC101108787
oar_circ_0000967	1_CLASSIC	0	0	7.495	E90d1	gene107	USP40
oar_circ_0000968	1_CLASSIC	25.8288	39.5207	0	Birth3,E120d1	gene107	USP40
oar_circ_0000969	1_CLASSIC	0	46.1075	0	E120d1	gene107	USP40
oar_circ_0000970	1_CLASSIC	0	46.1075	0	E120d1	gene107	USP40
oar_circ_0000971	4_OVERLAP_EXON	0	0	59.8948	E90d3	gene789	PTBP2
oar_circ_0000972	1_CLASSIC	0	0	239.84	E90d1	gene789	PTBP2
oar_circ_0000973	1_CLASSIC	180.001	0	0	Birth1,Birth3	gene789	PTBP2
oar_circ_0000974	1_CLASSIC	0	0	68.8942	E90d2	gene798	SNX7
oar_circ_0000975	1_CLASSIC	0	171.879	0	E120d3	gene798	SNX7
oar_circ_0000976	1_CLASSIC	0	0	56.5673	E90d3	gene798	SNX7
oar_circ_0000977	1_CLASSIC	632.041	327.691	435.612	Birth1,Birth2,Birth3,E120d1,E120d2,E120d3,E90d1,E90d2,E90d3	gene798	SNX7
oar_circ_0000978	1_CLASSIC	0	0	79.8597	E90d3	gene802	PALMD
oar_circ_0000979	1_CLASSIC	0	0	209.86	E90d1	gene804	AGL
oar_circ_0000980	1_CLASSIC	0	171.879	0	E120d3	gene807	MFSD14A
oar_circ_0000981	1_CLASSIC	290.993	489.132	358.975	Birth1,Birth3,E120d1,E120d2,E120d3,E90d1,E90d2,E90d3	gene809	TRMT13
oar_circ_0000982	1_CLASSIC	2179.37	1862.43	3920.49	Birth1,Birth2,Birth3,E120d1,E120d2,E120d3,E90d1,E90d2,E90d3	gene812	DBT
oar_circ_0000983	1_CLASSIC	51.6576	0	0	Birth3	gene813	RTCA
oar_circ_0000984	1_CLASSIC	0	18.8695	0	E120d2	gene813	RTCA
oar_circ_0000985	2_ALTER_EXON	1702	1284.06	2369.2	Birth1,Birth2,Birth3,E120d1,E120d2,E120d3,E90d1,E90d2,E90d3	gene813	RTCA
oar_circ_0000986	1_CLASSIC	0	0	37.8918	E90d2	gene816	CDC14A
oar_circ_0000987	1_CLASSIC	51.6576	0	206.112	Birth3,E90d1	gene816	CDC14A
oar_circ_0000988	1_CLASSIC	9317.22	12305.9	14700.2	Birth1,Birth2,Birth3,E120d1,E120d2,E120d3,E90d1,E90d2,E90d3	gene823	SLC30A7
oar_circ_0000989	1_CLASSIC	48.931	37.7391	0	Birth1,E120d2	gene823	SLC30A7
oar_circ_0000990	1_CLASSIC	0	140.309	0	E120d3	gene823	SLC30A7
oar_circ_0000991	1_CLASSIC	0	0	518.613	E90d1,E90d2,E90d3	gene117	GIGYF2
oar_circ_0000992	1_CLASSIC	0	122.771	0	E120d3	gene117	GIGYF2
oar_circ_0000993	1_CLASSIC	0	292.473	119.51	E120d2,E120d3,E90d2,E90d3	gene117	GIGYF2
oar_circ_0000994	1_CLASSIC	26.3475	0	0	Birth1	gene117	GIGYF2
oar_circ_0000995	4_OVERLAP_EXON	0	22.6434	0	E120d2	gene848	NTNG1
oar_circ_0000996	1_CLASSIC	59.0372	0	0	Birth3	gene851	VAV3
oar_circ_0000997	1_CLASSIC	85.3847	0	0	Birth1,Birth3	gene851	VAV3
oar_circ_0000998	5_ANTISENSE	0	59.6315	0	E120d3	Null	Null
oar_circ_0000999	1_CLASSIC	66.4169	0	0	Birth3	gene851	VAV3
oar_circ_0001000	1_CLASSIC	40.5881	0	109.807	Birth3,E90d3	gene851	VAV3
oar_circ_0001001	1_CLASSIC	0	16.4669	0	E120d1	gene851	VAV3
oar_circ_0001002	1_CLASSIC	0	18.8695	0	E120d2	gene852	SLC25A24
oar_circ_0001003	1_CLASSIC	0	26.3471	0	E120d1	gene855	FAM102B
oar_circ_0001004	4_OVERLAP_EXON	0	0	13.3099	E90d3	Null	Null
oar_circ_0001005	1_CLASSIC	29.5186	0	0	Birth3	gene855	FAM102B
oar_circ_0001006	1_CLASSIC	0	0	72.3389	E90d2	gene859	STXBP3
oar_circ_0001007	1_CLASSIC	0	0	172.352	E90d1,E90d3	gene859	STXBP3
oar_circ_0001008	1_CLASSIC	0	0	37.8918	E90d2	gene859	STXBP3
oar_circ_0001009	1_CLASSIC	186.047	67.8601	394.311	Birth1,Birth3,E120d1,E120d2,E90d2,E90d3	gene859	STXBP3
oar_circ_0001010	1_CLASSIC	100.959	218.629	124.01	Birth1,Birth3,E120d1,E120d3,E90d2	gene861	GPSM2
oar_circ_0001011	1_CLASSIC	33.8753	0	0	Birth1	gene869	KIAA1324
oar_circ_0001012	1_CLASSIC	93.2203	0	0	Birth2	gene915	DRAM2
oar_circ_0001013	1_CLASSIC	0	60.3825	41.3365	E120d2,E90d2	gene917	CEPT1
oar_circ_0001014	2_ALTER_EXON	0	41.513	0	E120d2	gene917	CEPT1
oar_circ_0001015	1_CLASSIC	0	29.6405	0	E120d1	gene935	RAP1A
oar_circ_0001016	2_ALTER_EXON	0	0	79.2283	E90d2	gene942	ST7L
oar_circ_0001017	1_CLASSIC	0	157.848	0	E120d3	gene942	ST7L
oar_circ_0001018	1_CLASSIC	45.1671	0	0	Birth1	gene942	ST7L
oar_circ_0001019	1_CLASSIC	0	41.513	93.1696	E120d2,E90d3	gene942	ST7L
oar_circ_0001020	1_CLASSIC	105.379	0	0	Birth2	gene942	ST7L
oar_circ_0001021	1_CLASSIC	0	0	124.01	E90d2	gene942	ST7L
oar_circ_0001022	1_CLASSIC	0	98.2165	0	E120d3	gene942	ST7L
oar_circ_0001023	1_CLASSIC	22.139	7.5478	0	Birth3,E120d2	gene942	ST7L
oar_circ_0001024	1_CLASSIC	48.931	0	0	Birth1	gene942	ST7L
oar_circ_0001025	1_CLASSIC	0	180.491	363.507	E120d2,E120d3,E90d1	gene942	ST7L
oar_circ_0001026	3_INTRON	72.955	0	0	Birth2	Null	Null
oar_circ_0001027	1_CLASSIC	0	30.1913	68.8942	E120d2,E90d2	gene955	MAGI3
oar_circ_0001028	1_CLASSIC	0	105.232	0	E120d3	gene955	MAGI3
oar_circ_0001029	1_CLASSIC	45.1671	102.306	165.346	Birth1,E120d1,E120d2,E90d2	gene957	PHTF1
oar_circ_0001030	1_CLASSIC	0	16.4669	79.2283	E120d1,E90d2	gene957	PHTF1
oar_circ_0001031	4_OVERLAP_EXON	113.486	0	0	Birth2	gene959	RSBN1
oar_circ_0001032	2_ALTER_EXON	0	39.5207	0	E120d1	gene962	BCL2L15
oar_circ_0001033	1_CLASSIC	0	45.2869	0	E120d2	gene965	HIPK1
oar_circ_0001034	1_CLASSIC	0	66.4186	59.8948	E120d1,E120d2,E90d3	gene965	HIPK1
oar_circ_0001035	1_CLASSIC	45.1671	0	0	Birth1	gene969	TRIM33
oar_circ_0001036	1_CLASSIC	18.4491	0	0	Birth3	gene969	TRIM33
oar_circ_0001037	1_CLASSIC	0	37.7391	86.5146	E120d2,E90d3	gene972	DENND2C
oar_circ_0001038	1_CLASSIC	47.9678	0	0	Birth3	gene975	CSDE1
oar_circ_0001039	1_CLASSIC	0	0	33.2749	E90d3	gene977	SYCP1
oar_circ_0001040	1_CLASSIC	0	122.771	0	E120d3	gene993	MAB21L3
oar_circ_0001041	4_OVERLAP_EXON	0	0	55.1154	E90d2	gene1008	MAN1A2
oar_circ_0001042	1_CLASSIC	2164.61	532.249	306.318	Birth1,Birth2,Birth3,E120d1,E120d2,E120d3,E90d2,E90d3	gene1008	MAN1A2
oar_circ_0001043	1_CLASSIC	234.772	379.827	0	Birth2,Birth3,E120d1,E120d2,E120d3	gene1008	MAN1A2
oar_circ_0001044	1_CLASSIC	0	45.2869	0	E120d2	gene1008	MAN1A2
oar_circ_0001045	1_CLASSIC	0	0	146.152	E90d1	gene1008	MAN1A2
oar_circ_0001046	1_CLASSIC	37.6392	0	0	Birth1	gene1008	MAN1A2
oar_circ_0001047	1_CLASSIC	0	0	17.2236	E90d2	gene1008	MAN1A2
oar_circ_0001048	1_CLASSIC	120.446	39.5207	164.89	Birth1,E120d1,E90d1	gene1012	GDAP2
oar_circ_0001049	2_ALTER_EXON	0	0	33.2749	E90d3	gene1014	SPAG17
oar_circ_0001050	1_CLASSIC	0	0	26.6199	E90d3	gene1014	SPAG17
oar_circ_0001051	1_CLASSIC	0	37.7391	0	E120d2	gene1018	WARS2
oar_circ_0001052	1_CLASSIC	56.4588	0	0	Birth1	gene1022	PHGDH
oar_circ_0001053	1_CLASSIC	0	32.9339	0	E120d1	gene1028	NOTCH2
oar_circ_0001054	4_OVERLAP_EXON	0	0	58.5601	E90d2	gene1039	FMO5
oar_circ_0001055	1_CLASSIC	0	15.0956	0	E120d2	gene137	ZMYM6
oar_circ_0001056	1_CLASSIC	22.139	49.4008	31.0024	Birth3,E120d1,E90d2	gene1051	GPR89A
oar_circ_0001057	2_ALTER_EXON	73.7965	108.752	31.0024	Birth3,E120d1,E120d2,E90d2	gene1051	GPR89A
oar_circ_0001058	1_CLASSIC	0	122.771	0	E120d3	gene137	ZMYM6
oar_circ_0001059	1_CLASSIC	0	182.402	0	E120d3	gene137	ZMYM6
oar_circ_0001060	1_CLASSIC	0	0	27.5577	E90d2	gene137	ZMYM6
oar_circ_0001061	1_CLASSIC	0	57.9097	62.0048	E120d1,E120d2,E90d2	gene137	ZMYM6
oar_circ_0001062	1_CLASSIC	0	213.658	0	E120d2,E120d3	gene1053	RNF115
oar_circ_0001063	1_CLASSIC	0	18.8695	0	E120d2	gene1062	LIX1L
oar_circ_0001064	1_CLASSIC	0	21.0464	0	E120d3	gene1064	POLR3GL
oar_circ_0001065	2_ALTER_EXON	0	168.371	0	E120d3	gene1065	TXNIP
oar_circ_0001066	2_ALTER_EXON	62.7271	0	0	Birth3	gene138	ZMYM1
oar_circ_0001067	1_CLASSIC	36.8983	0	0	Birth3	gene1141	VPS45
oar_circ_0001068	1_CLASSIC	0	92.2149	0	E120d1	gene1141	VPS45
oar_circ_0001069	1_CLASSIC	30.1114	0	55.1154	Birth1,E90d2	gene1149	PRPF3
oar_circ_0001070	2_ALTER_EXON	0	0	20.6683	E90d2	gene1149	PRPF3
oar_circ_0001071	3_INTRON	0	0	191.122	E90d1	Null	Null
oar_circ_0001072	1_CLASSIC	312.674	0	0	Birth1,Birth2	gene1150	RPRD2
oar_circ_0001073	1_CLASSIC	45.1671	0	0	Birth1	gene1167	ARNT
oar_circ_0001074	1_CLASSIC	0	157.848	0	E120d3	gene1167	ARNT
oar_circ_0001075	1_CLASSIC	0	83.0259	157.395	E120d2,E90d1	gene1167	ARNT
oar_circ_0001076	1_CLASSIC	0	0	37.8918	E90d2	gene1167	ARNT
oar_circ_0001077	1_CLASSIC	1367.15	794.192	1359.56	Birth1,Birth2,Birth3,E120d1,E120d2,E120d3,E90d1,E90d2,E90d3	gene1186	VPS72
oar_circ_0001078	3_INTRON	0	55.9876	0	E120d1	Null	Null
oar_circ_0001079	1_CLASSIC	164.131	289.574	329.214	Birth1,Birth3,E120d1,E120d2,E120d3,E90d1,E90d2	gene1193	PI4KB
oar_circ_0001080	1_CLASSIC	0	0	58.5601	E90d2	gene3674	ESCO2
oar_circ_0001081	1_CLASSIC	25.8288	0	0	Birth3	gene3674	ESCO2
oar_circ_0001082	1_CLASSIC	75.2785	30.1913	0	Birth1,E120d2	gene3680	ELP3
oar_circ_0001083	1_CLASSIC	0	56.6086	0	E120d2	gene3691	KIF13B
oar_circ_0001084	1_CLASSIC	0	0	217.355	E90d1	gene3691	KIF13B
oar_circ_0001085	1_CLASSIC	0	30.1913	0	E120d2	gene3691	KIF13B
oar_circ_0001086	2_ALTER_EXON	0	0	51.6707	E90d2	gene3696	MSRA
oar_circ_0001087	1_CLASSIC	136.524	94.3477	0	Birth3,E120d2	gene3703	PINX1
oar_circ_0001088	1_CLASSIC	0	126.278	0	E120d3	gene3703	PINX1
oar_circ_0001089	1_CLASSIC	0	91.2011	0	E120d3	gene3703	PINX1
oar_circ_0001090	2_ALTER_EXON	55.3474	11.3217	103.152	Birth3,E120d2,E90d3	gene3706	LOC105608539
oar_circ_0001091	1_CLASSIC	0	0	39.9298	E90d3	gene3714	FDFT1
oar_circ_0001092	1_CLASSIC	81.0611	0	0	Birth2	gene2903	FKBP15
oar_circ_0001093	1_CLASSIC	307.842	546.798	274.44	Birth2,Birth3,E120d2,E120d3,E90d1,E90d2	gene3725	CEP44
oar_circ_0001094	1_CLASSIC	115.792	0	0	Birth1,Birth3	gene3725	CEP44
oar_circ_0001095	1_CLASSIC	0	49.0608	0	E120d2	gene3730	LOC105608588
oar_circ_0001096	4_OVERLAP_EXON	0	146.151	942.23	E120d1,E120d2,E90d1,E90d2,E90d3	Null	Null
oar_circ_0001097	1_CLASSIC	0	0	137.788	E90d2	gene3750	NEK1
oar_circ_0001098	1_CLASSIC	1010.28	966.152	519.581	Birth1,Birth2,Birth3,E120d1,E120d2,E120d3,E90d1,E90d2	gene3750	NEK1
oar_circ_0001099	1_CLASSIC	22.139	26.3471	0	Birth3,E120d1	gene3750	NEK1
oar_circ_0001100	1_CLASSIC	0	119.263	0	E120d3	gene3750	NEK1
oar_circ_0001101	1_CLASSIC	355.912	243.897	60.9498	Birth1,Birth2,Birth3,E120d2,E120d3,E90d2,E90d3	gene3750	NEK1
oar_circ_0001102	1_CLASSIC	70.1067	0	0	Birth3	gene3750	NEK1
oar_circ_0001103	4_OVERLAP_EXON	0	0	58.5601	E90d2	gene3750	NEK1
oar_circ_0001104	1_CLASSIC	798.585	395.264	321.523	Birth1,Birth2,Birth3,E120d1,E120d2,E120d3,E90d1,E90d2,E90d3	gene3750	NEK1
oar_circ_0001105	1_CLASSIC	540.797	478.602	417.415	Birth2,Birth3,E120d1,E120d2,E120d3,E90d2,E90d3	gene3750	NEK1
oar_circ_0001106	4_OVERLAP_EXON	37.6392	0	0	Birth1	gene3751	SH3RF1
oar_circ_0001107	4_OVERLAP_EXON	0	126.278	0	E120d3	gene3751	SH3RF1
oar_circ_0001108	1_CLASSIC	260.585	262.521	173.336	Birth1,Birth3,E120d1,E120d2,E90d2,E90d3	gene3751	SH3RF1
oar_circ_0001109	4_OVERLAP_EXON	0	41.513	27.5577	E120d2,E90d2	gene3751	SH3RF1
oar_circ_0001110	1_CLASSIC	0	26.4173	68.8942	E120d2,E90d2	gene3752	CBR4
oar_circ_0001111	1_CLASSIC	0	39.5207	0	E120d1	gene2914	HSDL2
oar_circ_0001112	1_CLASSIC	81.9913	80.6779	0	Birth1,Birth3,E120d3	gene2914	HSDL2
oar_circ_0001113	1_CLASSIC	0	0	404.73	E90d1	gene2914	HSDL2
oar_circ_0001114	1_CLASSIC	179.853	0	0	Birth1,Birth3	gene2914	HSDL2
oar_circ_0001115	1_CLASSIC	45.1671	0	0	Birth1	gene3765	OCA2
oar_circ_0001116	1_CLASSIC	126.936	178.894	62.0048	Birth1,Birth3,E120d3,E90d2	gene2916	PTBP3
oar_circ_0001117	1_CLASSIC	0	26.3471	99.8966	E120d1,E90d2	gene2916	PTBP3
oar_circ_0001118	1_CLASSIC	540.286	639.244	478.319	Birth1,Birth3,E120d1,E120d2,E120d3,E90d2,E90d3	gene3766	LOC101102534
oar_circ_0001119	1_CLASSIC	0	39.5207	0	E120d1	gene2916	PTBP3
oar_circ_0001120	1_CLASSIC	29.5186	0	0	Birth3	gene2918	SUSD1
oar_circ_0001121	1_CLASSIC	0	30.1913	0	E120d2	gene2918	SUSD1
oar_circ_0001122	1_CLASSIC	0	22.6434	253.733	E120d2,E90d1,E90d2	gene2918	SUSD1
oar_circ_0001123	1_CLASSIC	0	0	44.7812	E90d2	gene2918	SUSD1
oar_circ_0001124	1_CLASSIC	0	0	72.3389	E90d2	gene2918	SUSD1
oar_circ_0001125	2_ALTER_EXON	0	0	53.2398	E90d3	gene3792	LOC105610849
oar_circ_0001126	2_ALTER_EXON	0	64.1564	68.8942	E120d2,E90d2	gene3792	LOC105610849
oar_circ_0001127	1_CLASSIC	40.5881	69.1612	0	Birth3,E120d1	gene3795	UGGT1
oar_circ_0001128	1_CLASSIC	0	0	58.5601	E90d2	gene3795	UGGT1
oar_circ_0001129	1_CLASSIC	73.7965	0	0	Birth3	gene3795	UGGT1
oar_circ_0001130	1_CLASSIC	79.0424	0	0	Birth1	gene3795	UGGT1
oar_circ_0001131	1_CLASSIC	0	50.4321	33.2749	E120d1,E120d2,E90d3	gene3795	UGGT1
oar_circ_0001132	1_CLASSIC	109.433	0	0	Birth2	gene3797	SAP130
oar_circ_0001133	1_CLASSIC	0	0	93.0072	E90d2	gene3803	WDR33
oar_circ_0001134	1_CLASSIC	465.25	172.358	36.6024	Birth1,Birth2,E120d1,E120d2,E90d3	gene3810	IWS1
oar_circ_0001135	1_CLASSIC	226.971	0	75.7836	Birth2,E90d2	gene3810	IWS1
oar_circ_0001136	1_CLASSIC	89.1672	0	31.0024	Birth2,E90d2	gene3810	IWS1
oar_circ_0001137	1_CLASSIC	0	105.232	0	E120d3	gene3810	IWS1
oar_circ_0001138	1_CLASSIC	0	71.7042	0	E120d2	gene3812	MAP3K2
oar_circ_0001139	1_CLASSIC	0	0	72.3389	E90d2	gene3812	MAP3K2
oar_circ_0001140	2_ALTER_EXON	59.0372	146.479	0	Birth3,E120d2,E120d3	gene3820	NAB1
oar_circ_0001141	1_CLASSIC	721.003	113.487	1151.92	Birth1,Birth2,Birth3,E120d1,E120d2,E90d1,E90d2,E90d3	gene3820	NAB1
oar_circ_0001142	1_CLASSIC	0	147.325	0	E120d3	gene3820	NAB1
oar_circ_0001143	1_CLASSIC	51.6576	168.809	69.8772	Birth3,E120d2,E120d3,E90d3	gene3820	NAB1
oar_circ_0001144	1_CLASSIC	59.0372	0	49.9123	Birth3,E90d3	gene3823	MFSD6
oar_circ_0001145	1_CLASSIC	41.4032	0	0	Birth1	gene3825	HIBCH
oar_circ_0001146	1_CLASSIC	44.2779	0	0	Birth3	gene3825	HIBCH
oar_circ_0001147	1_CLASSIC	0	0	62.0048	E90d2	gene3825	HIBCH
oar_circ_0001148	1_CLASSIC	0	94.7088	0	E120d3	gene3832	PMS1
oar_circ_0001149	1_CLASSIC	953.282	1375.53	726.787	Birth1,Birth2,Birth3,E120d1,E120d2,E120d3,E90d1,E90d2,E90d3	gene3832	PMS1
oar_circ_0001150	1_CLASSIC	2945.56	2491.61	1326.65	Birth1,Birth2,Birth3,E120d1,E120d2,E120d3,E90d1,E90d2,E90d3	gene3832	PMS1
oar_circ_0001151	1_CLASSIC	0	0	33.2749	E90d3	gene3832	PMS1
oar_circ_0001152	2_ALTER_EXON	25.8288	0	0	Birth3	gene3842	COL5A2
oar_circ_0001153	5_ANTISENSE	0	22.6434	0	E120d2	gene3842	COL5A2
oar_circ_0001154	1_CLASSIC	0	280.619	0	E120d3	gene3845	GULP1
oar_circ_0001155	1_CLASSIC	0	129.786	0	E120d3	gene2925	KIAA0368
oar_circ_0001156	1_CLASSIC	59.0372	0	0	Birth3	gene2925	KIAA0368
oar_circ_0001157	1_CLASSIC	0	26.3471	0	E120d1	gene2925	KIAA0368
oar_circ_0001158	1_CLASSIC	0	39.5207	0	E120d1	gene2925	KIAA0368
oar_circ_0001159	2_ALTER_EXON	89.1672	0	0	Birth2	gene3853	ITGAV
oar_circ_0001160	1_CLASSIC	0	86.7998	0	E120d2	gene3853	ITGAV
oar_circ_0001161	4_OVERLAP_EXON	63.9867	0	0	Birth1	Null	Null
oar_circ_0001162	2_ALTER_EXON	0	0	103.341	E90d2	gene3866	NUP35
oar_circ_0001163	2_ALTER_EXON	342.724	88.1009	530.938	Birth1,Birth3,E120d1,E120d2,E90d1,E90d2	gene3866	NUP35
oar_circ_0001164	1_CLASSIC	44.2779	66.0083	65.4495	Birth3,E120d1,E120d2,E90d2	gene3866	NUP35
oar_circ_0001165	1_CLASSIC	0	33.9652	0	E120d2	gene3869	NCKAP1
oar_circ_0001166	4_OVERLAP_EXON	0	32.9339	0	E120d1	gene3869	NCKAP1
oar_circ_0001167	1_CLASSIC	99.6253	105.669	119.789	Birth3,E120d2,E90d3	gene3869	NCKAP1
oar_circ_0001168	1_CLASSIC	0	143.77	210.993	E120d2,E120d3,E90d2,E90d3	gene3869	NCKAP1
oar_circ_0001169	1_CLASSIC	0	32.9339	0	E120d1	gene3869	NCKAP1
oar_circ_0001170	1_CLASSIC	0	126.278	0	E120d3	gene3874	DNAJC10
oar_circ_0001171	4_OVERLAP_EXON	47.9678	0	62.0048	Birth3,E90d2	Null	Null
oar_circ_0001172	4_OVERLAP_EXON	0	39.5207	0	E120d1	Null	Null
oar_circ_0001173	4_OVERLAP_EXON	26.3475	0	0	Birth1	Null	Null
oar_circ_0001174	1_CLASSIC	36.8983	0	0	Birth3	gene3878	LOC101120052
oar_circ_0001175	1_CLASSIC	0	72.4546	0	E120d1	gene3884	ITGA4
oar_circ_0001176	1_CLASSIC	0	80.6779	0	E120d3	gene3893	CWC22
oar_circ_0001177	1_CLASSIC	464.757	265.256	448.564	Birth1,Birth2,Birth3,E120d1,E120d2,E120d3,E90d1,E90d2,E90d3	gene3893	CWC22
oar_circ_0001178	1_CLASSIC	124.209	285.066	96.4971	Birth1,E120d1,E120d2,E120d3,E90d3	gene3893	CWC22
oar_circ_0001179	1_CLASSIC	393.105	450.676	1073.67	Birth1,Birth2,Birth3,E120d1,E120d2,E120d3,E90d1,E90d2,E90d3	gene3893	CWC22
oar_circ_0001180	1_CLASSIC	0	272.555	72.3389	E120d1,E120d2,E120d3,E90d2	gene3899	SESTD1
oar_circ_0001181	1_CLASSIC	0	264.23	0	E120d1,E120d3	gene3899	SESTD1
oar_circ_0001182	1_CLASSIC	45.1671	0	0	Birth1	gene3903	TTN
oar_circ_0001183	1_CLASSIC	222.071	1880.14	7.495	Birth1,E120d3,E90d1	gene3903	TTN
oar_circ_0001184	1_CLASSIC	0	136.802	0	E120d3	gene3903	TTN
oar_circ_0001185	2_ALTER_EXON	0	189.418	0	E120d3	gene3903	TTN
oar_circ_0001186	1_CLASSIC	25.8288	64.977	0	Birth3,E120d1,E120d2	gene3907	PLEKHA3
oar_circ_0001187	1_CLASSIC	45.1671	0	0	Birth1	gene3911	PRKRA
oar_circ_0001188	6_INTERGENIC	0	129.786	0	E120d3	Null	Null
oar_circ_0001189	1_CLASSIC	110.695	342.336	0	Birth3,E120d1,E120d3	gene3920	AGPS
oar_circ_0001190	1_CLASSIC	0	52.8347	0	E120d2	gene3920	AGPS
oar_circ_0001191	1_CLASSIC	0	18.8695	0	E120d2	gene3920	AGPS
oar_circ_0001192	1_CLASSIC	90.3341	0	0	Birth1	gene3920	AGPS
oar_circ_0001193	1_CLASSIC	29.5186	0	0	Birth3	gene3920	AGPS
oar_circ_0001194	1_CLASSIC	0	0	23.2924	E90d3	gene3920	AGPS
oar_circ_0001195	1_CLASSIC	0	26.4173	0	E120d2	gene3920	AGPS
oar_circ_0001196	1_CLASSIC	0	22.6434	0	E120d2	gene3920	AGPS
oar_circ_0001197	1_CLASSIC	99.6253	0	0	Birth3	gene3948	KIAA1715
oar_circ_0001198	1_CLASSIC	0	69.1612	58.5601	E120d1,E90d2	gene2936	LOC101114239
oar_circ_0001199	1_CLASSIC	0	71.7042	0	E120d2	gene2936	LOC101114239
oar_circ_0001200	1_CLASSIC	298.531	375.668	141.233	Birth2,Birth3,E120d1,E120d2,E90d2	gene2936	LOC101114239
oar_circ_0001201	3_INTRON	0	0	193.997	E90d1,E90d3	Null	Null
oar_circ_0001202	1_CLASSIC	0	0	58.5601	E90d2	gene3955	CHN1
oar_circ_0001203	1_CLASSIC	59.0372	0	86.1178	Birth3,E90d2	gene3955	CHN1
oar_circ_0001204	1_CLASSIC	0	0	53.2398	E90d3	gene3962	SCRN3
oar_circ_0001205	2_ALTER_EXON	45.1671	0	0	Birth1	gene3966	OLA1
oar_circ_0001206	2_ALTER_EXON	84.866	83.8465	486.045	Birth3,E120d1,E120d2,E90d1,E90d2,E90d3	gene3967	SP3
oar_circ_0001207	1_CLASSIC	158.085	161.849	322.663	Birth1,E120d1,E120d2,E120d3,E90d1,E90d2,E90d3	gene3967	SP3
oar_circ_0001208	1_CLASSIC	0	0	16.6374	E90d3	gene3970	LOC101111776
oar_circ_0001209	4_OVERLAP_EXON	36.8983	0	0	Birth3	gene3970	LOC101111776
oar_circ_0001210	1_CLASSIC	0	24.5541	0	E120d3	gene3974	ITGA6
oar_circ_0001211	1_CLASSIC	0	0	135.327	E90d2,E90d3	gene3974	ITGA6
oar_circ_0001212	1_CLASSIC	0	0	72.3389	E90d2	gene3974	ITGA6
oar_circ_0001213	1_CLASSIC	0	0	41.3365	E90d2	gene3974	ITGA6
oar_circ_0001214	1_CLASSIC	30.1114	52.8347	0	Birth1,E120d2	gene3974	ITGA6
oar_circ_0001215	4_OVERLAP_EXON	0	147.325	0	E120d3	gene3977	METAP1D
oar_circ_0001216	1_CLASSIC	47.9678	119.263	0	Birth3,E120d3	gene3982	DYNC1I2
oar_circ_0001217	1_CLASSIC	48.931	0	0	Birth1	gene3982	DYNC1I2
oar_circ_0001218	1_CLASSIC	0	33.9652	0	E120d2	gene3982	DYNC1I2
oar_circ_0001219	4_OVERLAP_EXON	0	108.74	0	E120d3	gene3983	LOC101106919
oar_circ_0001220	1_CLASSIC	0	0	37.8918	E90d2	gene3985	DCAF17
oar_circ_0001221	4_OVERLAP_EXON	0	23.0537	0	E120d1	gene3987	TLK1
oar_circ_0001222	1_CLASSIC	560.326	0	68.8942	Birth1,Birth2,Birth3,E90d2	gene3987	TLK1
oar_circ_0001223	1_CLASSIC	0	136.802	0	E120d3	gene3987	TLK1
oar_circ_0001224	1_CLASSIC	149.963	0	0	Birth2	gene3987	TLK1
oar_circ_0001225	1_CLASSIC	105.379	0	0	Birth2	gene3987	TLK1
oar_circ_0001226	1_CLASSIC	0	0	43.2573	E90d3	gene3987	TLK1
oar_circ_0001227	1_CLASSIC	84.866	90.5738	241.09	Birth3,E120d2,E90d1,E90d2	gene3987	TLK1
oar_circ_0001228	1_CLASSIC	48.931	0	0	Birth1	gene3987	TLK1
oar_circ_0001229	1_CLASSIC	0	101.724	0	E120d3	gene3987	TLK1
oar_circ_0001230	1_CLASSIC	79.0424	165.057	0	Birth1,E120d1,E120d2,E120d3	gene3987	TLK1
oar_circ_0001231	1_CLASSIC	0	26.4173	0	E120d2	gene3987	TLK1
oar_circ_0001232	1_CLASSIC	0	0	55.1154	E90d2	gene3987	TLK1
oar_circ_0001233	1_CLASSIC	45.1671	15.0956	141.233	Birth1,E120d2,E90d2	gene3987	TLK1
oar_circ_0001234	1_CLASSIC	62.7271	264.63	86.1178	Birth3,E120d2,E120d3,E90d2	gene3987	TLK1
oar_circ_0001235	1_CLASSIC	18.4491	0	53.2398	Birth3,E90d3	gene3996	UBR3
oar_circ_0001236	1_CLASSIC	0	0	27.5577	E90d2	gene3996	UBR3
oar_circ_0001237	1_CLASSIC	0	0	53.2398	E90d3	gene3996	UBR3
oar_circ_0001238	1_CLASSIC	0	0	39.9298	E90d3	gene3996	UBR3
oar_circ_0001239	1_CLASSIC	52.6897	213.972	0	Birth2,E120d3	gene3996	UBR3
oar_circ_0001240	1_CLASSIC	0	19.7603	0	E120d1	gene3996	UBR3
oar_circ_0001241	1_CLASSIC	129.144	16.4669	179.88	Birth3,E120d1,E90d1	gene3996	UBR3
oar_circ_0001242	1_CLASSIC	906.584	448.359	382.473	Birth1,Birth2,Birth3,E120d1,E120d2,E120d3,E90d1,E90d2	gene3996	UBR3
oar_circ_0001243	1_CLASSIC	0	0	176.132	E90d1	gene3996	UBR3
oar_circ_0001244	1_CLASSIC	0	0	96.4971	E90d3	gene3996	UBR3
oar_circ_0001245	1_CLASSIC	1181.39	516.816	1262.26	Birth1,Birth2,Birth3,E120d1,E120d2,E120d3,E90d1,E90d2,E90d3	gene3996	UBR3
oar_circ_0001246	1_CLASSIC	232.459	697.514	948.625	Birth3,E120d1,E120d2,E120d3,E90d1,E90d2,E90d3	gene3996	UBR3
oar_circ_0001247	1_CLASSIC	0	41.513	120.565	E120d2,E90d2	gene4006	FASTKD1
oar_circ_0001248	1_CLASSIC	36.8983	0	0	Birth3	gene4014	SPC25
oar_circ_0001249	1_CLASSIC	0	203.448	99.8246	E120d3,E90d3	gene4015	NOSTRIN
oar_circ_0001250	1_CLASSIC	0	0	89.8421	E90d3	gene4015	NOSTRIN
oar_circ_0001251	1_CLASSIC	0	0	62.0048	E90d2	gene4018	STK39
oar_circ_0001252	1_CLASSIC	85.1142	0	0	Birth2	gene4018	STK39
oar_circ_0001253	1_CLASSIC	786.47	610.678	1079.26	Birth1,Birth2,Birth3,E120d1,E120d2,E120d3,E90d1,E90d2,E90d3	gene4018	STK39
oar_circ_0001254	1_CLASSIC	26.3475	263.08	0	Birth1,E120d3	gene4018	STK39
oar_circ_0001255	1_CLASSIC	0	0	36.6024	E90d3	gene4018	STK39
oar_circ_0001256	1_CLASSIC	95.9355	52.8347	79.2283	Birth3,E120d2,E90d2	gene4018	STK39
oar_circ_0001257	1_CLASSIC	418.729	527.131	230.796	Birth1,Birth3,E120d1,E120d2,E120d3,E90d2	gene4018	STK39
oar_circ_0001258	2_ALTER_EXON	0	30.1913	0	E120d2	gene4022	LOC106990335
oar_circ_0001259	1_CLASSIC	0	15.0956	0	E120d2	gene2944	FRRS1L
oar_circ_0001260	1_CLASSIC	90.3341	69.1612	44.7812	Birth1,E120d1,E90d2	gene2945	TMEM245
oar_circ_0001261	1_CLASSIC	51.6576	0	0	Birth3	gene2945	TMEM245
oar_circ_0001262	1_CLASSIC	0	0	153.647	E90d1	gene2945	TMEM245
oar_circ_0001263	2_ALTER_EXON	0	13.1736	0	E120d1	gene2945	TMEM245
oar_circ_0001264	1_CLASSIC	0	41.513	0	E120d2	gene4029	TTC21B
oar_circ_0001265	1_CLASSIC	0	147.325	0	E120d3	gene4029	TTC21B
oar_circ_0001266	1_CLASSIC	0	136.802	0	E120d3	gene4030	GALNT3
oar_circ_0001267	1_CLASSIC	36.8983	0	239.651	Birth3,E90d1,E90d2	gene2946	CTNNAL1
oar_circ_0001268	1_CLASSIC	48.931	0	0	Birth1	gene2946	CTNNAL1
oar_circ_0001269	1_CLASSIC	257.636	39.5207	657.873	Birth1,Birth3,E120d1,E90d1,E90d2,E90d3	gene4037	COBLL1
oar_circ_0001270	1_CLASSIC	0	79.252	0	E120d2	gene4037	COBLL1
oar_circ_0001271	1_CLASSIC	0	0	39.9298	E90d3	gene4049	FAP
oar_circ_0001272	1_CLASSIC	0	115.755	0	E120d3	gene4049	FAP
oar_circ_0001273	1_CLASSIC	0	120.144	0	E120d1,E120d2	gene4049	FAP
oar_circ_0001274	2_ALTER_EXON	0	109.443	0	E120d2	gene4049	FAP
oar_circ_0001275	1_CLASSIC	253.131	1031.08	542.873	Birth1,Birth3,E120d1,E120d2,E120d3,E90d1,E90d2,E90d3	gene4049	FAP
oar_circ_0001276	4_OVERLAP_EXON	0	16.4669	0	E120d1	gene4049	FAP
oar_circ_0001277	1_CLASSIC	121.592	18.8695	83.1872	Birth2,E120d2,E90d3	gene4049	FAP
oar_circ_0001278	1_CLASSIC	0	18.8695	0	E120d2	gene4049	FAP
oar_circ_0001279	1_CLASSIC	0	18.8695	0	E120d2	gene4049	FAP
oar_circ_0001280	1_CLASSIC	37.6392	0	0	Birth1	gene4052	DPP4
oar_circ_0001281	6_INTERGENIC	0	41.513	0	E120d2	Null	Null
oar_circ_0001282	1_CLASSIC	984.589	109.854	416.002	Birth1,Birth2,Birth3,E120d1,E120d2,E90d1,E90d2,E90d3	gene4057	PSMD14
oar_circ_0001283	1_CLASSIC	372.567	592.725	693.444	Birth1,Birth2,Birth3,E120d1,E120d2,E120d3,E90d1,E90d2,E90d3	gene4062	TANK
oar_circ_0001284	4_OVERLAP_EXON	0	0	49.9123	E90d3	gene4066,Null	Null
oar_circ_0001285	1_CLASSIC	107.005	256.825	106.786	Birth3,E120d1,E120d2,E90d2	gene4066	RBMS1
oar_circ_0001286	1_CLASSIC	0	307.302	0	E120d2,E120d3	gene4066	RBMS1
oar_circ_0001287	2_ALTER_EXON	0	0	46.5848	E90d3	gene4069	ITGB6
oar_circ_0001288	1_CLASSIC	380.435	168.59	323.952	Birth1,Birth2,E120d2,E120d3,E90d1,E90d2	gene4070	PLA2R1
oar_circ_0001289	1_CLASSIC	220.886	142.647	0	Birth1,Birth3,E120d1,E120d2	gene4073	2019-03-07
oar_circ_0001290	1_CLASSIC	62.7271	108.74	53.2398	Birth3,E120d3,E90d3	gene4073	2019-03-07
oar_circ_0001291	1_CLASSIC	0	0	53.2398	E90d3	gene4076	BAZ2B
oar_circ_0001292	1_CLASSIC	0	45.2869	222.896	E120d2,E90d2,E90d3	gene4076	BAZ2B
oar_circ_0001293	1_CLASSIC	0	150.833	0	E120d3	gene4076	BAZ2B
oar_circ_0001294	1_CLASSIC	0	56.6086	86.5146	E120d2,E90d3	gene4076	BAZ2B
oar_circ_0001295	1_CLASSIC	0	65.8678	0	E120d1	gene4076	BAZ2B
oar_circ_0001296	1_CLASSIC	2291.99	1499.43	1774.7	Birth1,Birth2,Birth3,E120d1,E120d2,E120d3,E90d1,E90d2,E90d3	gene4076	BAZ2B
oar_circ_0001297	1_CLASSIC	41.4032	0	0	Birth1	gene4076	BAZ2B
oar_circ_0001298	1_CLASSIC	0	19.7603	0	E120d1	gene4076	BAZ2B
oar_circ_0001299	4_OVERLAP_EXON	0	0	62.0048	E90d2	Null	Null
oar_circ_0001300	1_CLASSIC	190.494	0	0	Birth2	gene4076	BAZ2B
oar_circ_0001301	1_CLASSIC	129.144	104.568	82.6731	Birth3,E120d1,E120d2,E90d2	gene4076	BAZ2B
oar_circ_0001302	1_CLASSIC	0	0	182.38	E90d2,E90d3	gene4076	BAZ2B
oar_circ_0001303	1_CLASSIC	0	210.464	202.463	E120d3,E90d2,E90d3	gene4076	BAZ2B
oar_circ_0001304	1_CLASSIC	714.464	483.825	776.195	Birth1,Birth2,Birth3,E120d1,E120d2,E120d3,E90d1,E90d2,E90d3	gene4076	BAZ2B
oar_circ_0001305	1_CLASSIC	0	0	63.2222	E90d3	gene4076	BAZ2B
oar_circ_0001306	1_CLASSIC	0	73.6624	0	E120d3	gene4076	BAZ2B
oar_circ_0001307	1_CLASSIC	0	123.848	0	E120d1,E120d2	gene4076	BAZ2B
oar_circ_0001308	1_CLASSIC	64.8489	0	0	Birth2	gene4076	BAZ2B
oar_circ_0001309	1_CLASSIC	0	0	53.2398	E90d3	gene4076	BAZ2B
oar_circ_0001310	1_CLASSIC	186.441	141.416	198.387	Birth2,E120d1,E120d2,E90d2,E90d3	gene4080	TANC1
oar_circ_0001311	1_CLASSIC	73.7965	0	0	Birth3	gene4084	PKP4
oar_circ_0001312	1_CLASSIC	166.596	176.138	76.5322	Birth2,Birth3,E120d2,E120d3,E90d3	gene4084	PKP4
oar_circ_0001313	1_CLASSIC	0	23.0537	0	E120d1	gene4097	GPD2
oar_circ_0001314	1_CLASSIC	0	39.5207	0	E120d1	gene4103	GALNT13
oar_circ_0001315	1_CLASSIC	0	32.9339	0	E120d1	gene4108	PRPF40A
oar_circ_0001316	1_CLASSIC	323.151	283.583	273.043	Birth1,Birth2,Birth3,E120d1,E120d2,E90d2,E90d3	gene4109	FMNL2
oar_circ_0001317	1_CLASSIC	85.9775	0	0	Birth1,Birth3	gene4109	FMNL2
oar_circ_0001318	1_CLASSIC	0	26.3471	0	E120d1	gene4109	FMNL2
oar_circ_0001319	2_ALTER_EXON	0	15.0956	0	E120d2	gene4109	FMNL2
oar_circ_0001320	4_OVERLAP_EXON	0	26.3471	0	E120d1	Null	Null
oar_circ_0001321	1_CLASSIC	0	29.6405	0	E120d1	gene4113	STAM2
oar_circ_0001322	1_CLASSIC	14.7593	0	0	Birth3	gene4113	STAM2
oar_circ_0001323	1_CLASSIC	864.358	302.099	306.644	Birth1,Birth2,Birth3,E120d1,E120d2,E120d3,E90d1,E90d2,E90d3	gene4113	STAM2
oar_circ_0001324	1_CLASSIC	132.834	0	374.75	Birth3,E90d1	gene4113	STAM2
oar_circ_0001325	1_CLASSIC	0	0	41.3365	E90d2	gene4113	STAM2
oar_circ_0001326	1_CLASSIC	0	0	55.1154	E90d2	gene4113	STAM2
oar_circ_0001327	1_CLASSIC	0	119.263	0	E120d3	gene4117	NEB
oar_circ_0001328	1_CLASSIC	97.862	0	0	Birth1	gene4117	NEB
oar_circ_0001329	1_CLASSIC	143.029	662.962	55.1154	Birth1,E120d3,E90d2	gene4117	NEB
oar_circ_0001330	1_CLASSIC	0	147.325	72.3389	E120d3,E90d2	gene4118	RIF1
oar_circ_0001331	1_CLASSIC	0	15.0956	0	E120d2	gene4118	RIF1
oar_circ_0001332	1_CLASSIC	0	133.294	0	E120d3	gene4118	RIF1
oar_circ_0001333	1_CLASSIC	283.613	564.63	250.617	Birth1,Birth3,E120d1,E120d2,E120d3,E90d2,E90d3	gene4118	RIF1
oar_circ_0001334	1_CLASSIC	0	0	44.7812	E90d2	gene4118	RIF1
oar_circ_0001335	1_CLASSIC	0	36.2273	93.1696	E120d1,E90d3	gene4121	NMI
oar_circ_0001336	1_CLASSIC	62.7271	0	0	Birth3	gene2958	RAD23B
oar_circ_0001337	1_CLASSIC	0	533.175	0	E120d3	gene2958	RAD23B
oar_circ_0001338	1_CLASSIC	90.3341	22.6434	0	Birth1,E120d2	gene2958	RAD23B
oar_circ_0001339	4_OVERLAP_EXON	25.8288	0	0	Birth3	gene4134	LYPD6B
oar_circ_0001340	4_OVERLAP_EXON	52.6949	62.5744	0	Birth1,E120d1	Null	Null
oar_circ_0001341	1_CLASSIC	48.931	60.3825	249.823	Birth1,E120d2,E90d2,E90d3	gene4140	LOC106990963
oar_circ_0001342	1_CLASSIC	0	0	27.5577	E90d2	gene4141	ORC4
oar_circ_0001343	1_CLASSIC	95.9355	0	0	Birth3	gene4141	ORC4
oar_circ_0001344	2_ALTER_EXON	0	48.0295	0	E120d1,E120d2	gene4142	ACVR2A
oar_circ_0001345	2_ALTER_EXON	84.866	244.708	143.082	Birth3,E120d1,E120d2,E120d3,E90d3	gene4142	ACVR2A
oar_circ_0001346	1_CLASSIC	0	41.513	0	E120d2	gene2959	ZNF462
oar_circ_0001347	1_CLASSIC	26.3475	7.5478	0	Birth1,E120d2	gene2959	ZNF462
oar_circ_0001348	4_OVERLAP_EXON	33.2084	0	0	Birth3	Null	Null
oar_circ_0001349	2_ALTER_EXON	121.764	52.8347	194.87	Birth3,E120d2,E90d1	gene4154	ZEB2
oar_circ_0001350	2_ALTER_EXON	0	0	43.2573	E90d3	gene4156	GTDC1
oar_circ_0001351	1_CLASSIC	0	15.0956	0	E120d2	gene4156	GTDC1
oar_circ_0001352	4_OVERLAP_EXON	137.804	0	0	Birth2	gene4156	GTDC1
oar_circ_0001353	1_CLASSIC	0	79.252	0	E120d2	gene4156	GTDC1
oar_circ_0001354	1_CLASSIC	0	98.1216	0	E120d2	gene4156	GTDC1
oar_circ_0001355	6_INTERGENIC	0	23.0537	0	E120d1	Null	Null
oar_circ_0001356	1_CLASSIC	22.139	0	0	Birth3	gene2965	TMEM38B
oar_circ_0001357	1_CLASSIC	0	41.513	151.73	E120d2,E90d2,E90d3	gene2965	TMEM38B
oar_circ_0001358	1_CLASSIC	36.8983	0	0	Birth3	gene4180	UBXN4
oar_circ_0001359	1_CLASSIC	56.4588	47.1387	137.267	Birth1,E120d1,E120d2,E90d1,E90d3	gene4181	R3HDM1
oar_circ_0001360	1_CLASSIC	0	79.1116	0	E120d1,E120d2	gene4181	R3HDM1
oar_circ_0001361	1_CLASSIC	29.5186	0	0	Birth3	gene4181	R3HDM1
oar_circ_0001362	1_CLASSIC	0	0	51.6707	E90d2	gene4181	R3HDM1
oar_circ_0001363	1_CLASSIC	59.0372	0	0	Birth3	gene4181	R3HDM1
oar_circ_0001364	1_CLASSIC	0	22.6434	0	E120d2	gene4181	R3HDM1
oar_circ_0001365	1_CLASSIC	36.8983	0	0	Birth3	gene4182	ZRANB3
oar_circ_0001366	1_CLASSIC	0	15.0956	0	E120d2	gene4182	ZRANB3
oar_circ_0001367	1_CLASSIC	63.9867	0	0	Birth1	gene4182	ZRANB3
oar_circ_0001368	1_CLASSIC	142.066	198.845	86.1178	Birth1,Birth3,E120d1,E120d2,E90d2	gene4183	RAB3GAP1
oar_circ_0001369	1_CLASSIC	0	0	44.7812	E90d2	gene4183	RAB3GAP1
oar_circ_0001370	3_INTRON	0	98.2165	0	E120d3	Null	Null
oar_circ_0001371	1_CLASSIC	86.5702	46.1075	148.123	Birth1,E120d1,E90d2	gene2971	FSD1L
oar_circ_0001372	3_INTRON	33.2084	18.8695	0	Birth3,E120d2	Null	Null
oar_circ_0001373	3_INTRON	0	30.1913	0	E120d2	Null	Null
oar_circ_0001374	1_CLASSIC	0	15.0956	0	E120d2	gene4199	NCKAP5
oar_circ_0001375	1_CLASSIC	452.488	333.388	155.174	Birth1,Birth2,Birth3,E120d1,E120d2,E120d3,E90d2,E90d3	gene4199	NCKAP5
oar_circ_0001376	1_CLASSIC	177.761	0	72.3389	Birth1,Birth2,E90d2	gene4199	NCKAP5
oar_circ_0001377	1_CLASSIC	264.571	252.557	286.308	Birth1,Birth3,E120d3,E90d2,E90d3	gene4199	NCKAP5
oar_circ_0001378	1_CLASSIC	0	29.6405	27.5577	E120d1,E90d2	gene4199	NCKAP5
oar_circ_0001379	1_CLASSIC	82.8063	107.932	58.5601	Birth1,E120d1,E120d2,E90d2	gene4199	NCKAP5
oar_circ_0001380	2_ALTER_EXON	756.444	1304.06	813.205	Birth1,Birth3,E120d1,E120d2,E120d3,E90d2,E90d3	gene4207	LOC105609847
oar_circ_0001381	1_CLASSIC	0	16.4669	0	E120d1	gene2977	ABCA1
oar_circ_0001382	1_CLASSIC	22.139	150.833	0	Birth3,E120d3	gene4218	CCDC93
oar_circ_0001383	1_CLASSIC	0	80.6779	0	E120d3	gene4218	CCDC93
oar_circ_0001384	1_CLASSIC	0	136.802	0	E120d3	gene4218	CCDC93
oar_circ_0001385	1_CLASSIC	0	33.9652	0	E120d2	gene4218	CCDC93
oar_circ_0001386	6_INTERGENIC	0	0	72.3389	E90d2	Null	Null
oar_circ_0001387	1_CLASSIC	0	0	93.0072	E90d2	gene4237	PTPN4
oar_circ_0001388	1_CLASSIC	22.139	0	0	Birth3	gene4237	PTPN4
oar_circ_0001389	1_CLASSIC	117.539	0	0	Birth2	gene4239	EPB41L5
oar_circ_0001390	4_OVERLAP_EXON	0	133.294	0	E120d3	gene4239	EPB41L5
oar_circ_0001391	1_CLASSIC	411.383	643.338	659.202	Birth1,Birth2,Birth3,E120d1,E120d2,E120d3,E90d2,E90d3	gene4239	EPB41L5
oar_circ_0001392	1_CLASSIC	1754.05	3183.87	3178.64	Birth1,Birth3,E120d1,E120d2,E120d3,E90d1,E90d2,E90d3	gene4239	EPB41L5
oar_circ_0001393	1_CLASSIC	0	37.7391	0	E120d2	gene4252	CLASP1
oar_circ_0001394	1_CLASSIC	0	0	34.4471	E90d2	gene4252	CLASP1
oar_circ_0001395	1_CLASSIC	18.4491	0	0	Birth3	gene2994	SMC2
oar_circ_0001396	1_CLASSIC	77.0081	0	0	Birth2	gene2994	SMC2
oar_circ_0001397	1_CLASSIC	121.592	0	0	Birth2	gene2994	SMC2
oar_circ_0001398	1_CLASSIC	0	154.34	17.2236	E120d3,E90d2	gene2994	SMC2
oar_circ_0001399	1_CLASSIC	0	13.1736	0	E120d1	gene2994	SMC2
oar_circ_0001400	2_ALTER_EXON	0	175.387	0	E120d3	gene4274	GLS
oar_circ_0001401	1_CLASSIC	0	15.0956	0	E120d2	gene4275	STAT1
oar_circ_0001402	1_CLASSIC	0	37.7391	0	E120d2	gene4275	STAT1
oar_circ_0001403	1_CLASSIC	66.4169	0	106.786	Birth3,E90d2	gene4275	STAT1
oar_circ_0001404	1_CLASSIC	29.5186	0	0	Birth3	gene4277	MYO1B
oar_circ_0001405	1_CLASSIC	209.364	0	73.2047	Birth2,Birth3,E90d3	gene4279	NABP1
oar_circ_0001406	1_CLASSIC	84.866	0	27.5577	Birth3,E90d2	gene4284	SLC39A10
oar_circ_0001407	1_CLASSIC	0	222.66	19.9649	E120d2,E90d3	gene4288	HECW2
oar_circ_0001408	1_CLASSIC	66.4169	238.366	93.0072	Birth3,E120d1,E120d2,E90d2	gene4288	HECW2
oar_circ_0001409	1_CLASSIC	78.4496	289.291	0	Birth1,Birth3,E120d1,E120d3	gene4288	HECW2
oar_circ_0001410	1_CLASSIC	0	42.8141	125.579	E120d1,E90d2,E90d3	gene4288	HECW2
oar_circ_0001411	1_CLASSIC	81.0611	204.612	0	Birth2,E120d1,E120d2	gene4288	HECW2
oar_circ_0001412	4_OVERLAP_EXON	0	33.9652	0	E120d2	gene4288	HECW2
oar_circ_0001413	3_INTRON	0	112.247	0	E120d3	Null	Null
oar_circ_0001414	1_CLASSIC	0	108.74	0	E120d3	gene4290	CCDC150
oar_circ_0001415	1_CLASSIC	140.417	0	0	Birth1,Birth2	gene4290	CCDC150
oar_circ_0001416	1_CLASSIC	0	242.034	53.2398	E120d3,E90d3	gene4290	CCDC150
oar_circ_0001417	1_CLASSIC	0	62.5744	0	E120d1	gene4290	CCDC150
oar_circ_0001418	6_INTERGENIC	56.4588	0	0	Birth1	Null	Null
oar_circ_0001419	1_CLASSIC	81.1762	0	273.567	Birth3,E90d1	gene4293	PGAP1
oar_circ_0001420	1_CLASSIC	51.6576	67.9303	0	Birth3,E120d2	gene4293	PGAP1
oar_circ_0001421	1_CLASSIC	0	36.2273	0	E120d1	gene4295	ANKRD44
oar_circ_0001422	1_CLASSIC	0	30.1913	0	E120d2	gene4295	ANKRD44
oar_circ_0001423	1_CLASSIC	0	150.833	0	E120d3	gene4298	SF3B1
oar_circ_0001424	1_CLASSIC	282.946	167.791	207.431	Birth1,Birth3,E120d2,E120d3,E90d2,E90d3	gene4298	SF3B1
oar_circ_0001425	1_CLASSIC	0	23.0537	0	E120d1	gene4301	LOC106990104
oar_circ_0001426	6_INTERGENIC	0	0	202.365	E90d1	Null	Null
oar_circ_0001427	1_CLASSIC	63.9867	0	121.665	Birth1,E90d2,E90d3	gene4316	SPATS2L
oar_circ_0001428	1_CLASSIC	0	30.1913	0	E120d2	gene4316	SPATS2L
oar_circ_0001429	1_CLASSIC	36.8983	0	0	Birth3	gene4316	SPATS2L
oar_circ_0001430	1_CLASSIC	0	91.2011	103.341	E120d3,E90d2	gene4316	SPATS2L
oar_circ_0001431	1_CLASSIC	0	149.454	0	E120d2,E120d3	gene4316	SPATS2L
oar_circ_0001432	1_CLASSIC	0	22.6434	0	E120d2	gene4316	SPATS2L
oar_circ_0001433	1_CLASSIC	0	0	146.152	E90d1	gene4321	LOC101104808
oar_circ_0001434	1_CLASSIC	0	0	58.5601	E90d2	gene4323	LOC101102548
oar_circ_0001435	1_CLASSIC	68.902	0	0	Birth2	gene4325	BZW1
oar_circ_0001436	1_CLASSIC	141.857	0	0	Birth2	gene4326	CLK1
oar_circ_0001437	1_CLASSIC	52.6949	18.8695	0	Birth1,E120d2	gene4329	ORC2
oar_circ_0001438	1_CLASSIC	0	18.8695	44.7812	E120d2,E90d2	gene4329	ORC2
oar_circ_0001439	1_CLASSIC	0	0	39.9298	E90d3	gene4329	ORC2
oar_circ_0001440	1_CLASSIC	0	135.72	0	E120d1,E120d2	gene4329	ORC2
oar_circ_0001441	1_CLASSIC	404.979	618.065	462.079	Birth1,Birth2,Birth3,E120d2,E120d3,E90d1,E90d2	gene4329	ORC2
oar_circ_0001442	1_CLASSIC	0	0	53.2398	E90d3	gene4334	CFLAR
oar_circ_0001443	1_CLASSIC	0	147.325	0	E120d3	gene4334	CFLAR
oar_circ_0001444	1_CLASSIC	75.2785	0	0	Birth1	gene4345	TMEM237
oar_circ_0001445	1_CLASSIC	45.1671	0	0	Birth1	gene4349	ALS2
oar_circ_0001446	1_CLASSIC	41.4032	0	0	Birth1	gene4349	ALS2
oar_circ_0001447	1_CLASSIC	814.956	750.997	285.911	Birth1,Birth2,Birth3,E120d2,E120d3,E90d2	gene4353	SUMO1
oar_circ_0001448	1_CLASSIC	0	19.7603	0	E120d1	gene4353	SUMO1
oar_circ_0001449	1_CLASSIC	0	157.848	0	E120d3	gene4355	NOP58
oar_circ_0001450	1_CLASSIC	0	7.5478	0	E120d2	gene4355	NOP58
oar_circ_0001451	1_CLASSIC	0	0	43.2573	E90d3	gene4355	NOP58
oar_circ_0001452	4_OVERLAP_EXON	2013.61	1377.08	2394.72	Birth1,Birth2,Birth3,E120d1,E120d2,E120d3,E90d1,E90d2,E90d3	gene4356	BMPR2
oar_circ_0001453	4_OVERLAP_EXON	0	140.309	0	E120d3	gene4358	FAM117B
oar_circ_0001454	1_CLASSIC	29.5186	0	0	Birth3	gene4358	FAM117B
oar_circ_0001455	1_CLASSIC	0	287.634	0	E120d3	gene4362	CARF
oar_circ_0001456	1_CLASSIC	0	19.7603	113.675	E120d1,E90d2	gene4362	CARF
oar_circ_0001457	1_CLASSIC	0	32.9339	0	E120d1	gene4362	CARF
oar_circ_0001458	1_CLASSIC	0	105.232	296.101	E120d3,E90d2,E90d3	gene4362	CARF
oar_circ_0001459	2_ALTER_EXON	0	0	58.5601	E90d2	gene4362	CARF
oar_circ_0001460	1_CLASSIC	45.1671	0	0	Birth1	gene4362	CARF
oar_circ_0001461	1_CLASSIC	37.6392	0	0	Birth1	gene4363	NBEAL1
oar_circ_0001462	1_CLASSIC	0	0	232.345	E90d1	gene4363	NBEAL1
oar_circ_0001463	1_CLASSIC	44.2779	0	0	Birth3	gene4363	NBEAL1
oar_circ_0001464	2_ALTER_EXON	0	39.5207	0	E120d1	gene4365	LOC101104050
oar_circ_0001465	3_INTRON	0	0	19.9649	E90d3	Null	Null
oar_circ_0001466	2_ALTER_EXON	44.2779	173.94	96.4971	Birth3,E120d1,E120d2,E90d3	gene4367	RAPH1
oar_circ_0001467	3_INTRON	55.3474	0	0	Birth3	Null	Null
oar_circ_0001468	1_CLASSIC	0	0	176.132	E90d1	gene4371	PARD3B
oar_circ_0001469	1_CLASSIC	71.5145	0	0	Birth1	gene4371	PARD3B
oar_circ_0001470	1_CLASSIC	30.1114	0	0	Birth1	gene4371	PARD3B
oar_circ_0001471	1_CLASSIC	0	150.482	13.7788	E120d1,E120d3,E90d2	gene4371	PARD3B
oar_circ_0001472	1_CLASSIC	0	0	62.0048	E90d2	gene4374	NRP2
oar_circ_0001473	4_OVERLAP_EXON	0	26.3471	0	E120d1	gene4376	INO80D
oar_circ_0001474	1_CLASSIC	0	45.2869	0	E120d2	gene4383	ADAM23
oar_circ_0001475	1_CLASSIC	77.4864	0	0	Birth3	gene4387	FASTKD2
oar_circ_0001476	1_CLASSIC	0	0	55.1154	E90d2	gene4395	CREB1
oar_circ_0001477	1_CLASSIC	0	26.4173	0	E120d2	gene4398	CCNYL1
oar_circ_0001478	1_CLASSIC	0	11.3217	79.2283	E120d2,E90d2	gene4411	PIKFYVE
oar_circ_0001479	3_INTRON	0	0	43.2573	E90d3	Null	Null
oar_circ_0001480	1_CLASSIC	0	79.0413	0	E120d1	gene4416	MAP2
oar_circ_0001481	1_CLASSIC	122.579	0	0	Birth1,Birth3	gene4419	KANSL1L
oar_circ_0001482	1_CLASSIC	265.164	60.3825	0	Birth1,Birth3,E120d2	gene4419	KANSL1L
oar_circ_0001483	1_CLASSIC	109.154	0	0	Birth1	gene4419	KANSL1L
oar_circ_0001484	1_CLASSIC	33.2084	0	0	Birth3	gene4419	KANSL1L
oar_circ_0001485	4_OVERLAP_EXON	0	19.7603	0	E120d1	gene4419	KANSL1L
oar_circ_0001486	1_CLASSIC	224.486	567.478	342.901	Birth2,Birth3,E120d1,E120d2,E120d3,E90d1,E90d2,E90d3	gene4419	KANSL1L
oar_circ_0001487	1_CLASSIC	0	55.9876	73.2047	E120d1,E90d3	gene4419	KANSL1L
oar_circ_0001488	1_CLASSIC	0	62.2343	0	E120d1,E120d2	gene4419	KANSL1L
oar_circ_0001489	1_CLASSIC	62.7271	61.6836	0	Birth3,E120d1,E120d2	gene4419	KANSL1L
oar_circ_0001490	1_CLASSIC	0	0	293.014	E90d1,E90d3	gene4419	KANSL1L
oar_circ_0001491	1_CLASSIC	47.9678	358.681	0	Birth3,E120d1,E120d2,E120d3	gene4419	KANSL1L
oar_circ_0001492	1_CLASSIC	37.6392	0	0	Birth1	gene4419	KANSL1L
oar_circ_0001493	4_OVERLAP_EXON	0	0	89.8421	E90d3	gene4419	KANSL1L
oar_circ_0001494	4_OVERLAP_EXON	0	0	82.6731	E90d2	Null,gene4419	Null
oar_circ_0001495	1_CLASSIC	659.24	429.663	750.03	Birth1,Birth2,Birth3,E120d1,E120d2,E90d1,E90d2,E90d3	gene4420	ACADL
oar_circ_0001496	1_CLASSIC	0	22.6434	0	E120d2	gene4420	ACADL
oar_circ_0001497	1_CLASSIC	190.494	0	0	Birth2	gene4420	ACADL
oar_circ_0001498	1_CLASSIC	0	26.4173	0	E120d2	gene4445	FN1
oar_circ_0001499	1_CLASSIC	63.9867	0	0	Birth1	gene4449	PECR
oar_circ_0001500	1_CLASSIC	0	0	17.2236	E90d2	gene4451	XRCC5
oar_circ_0001501	1_CLASSIC	0	0	58.5601	E90d2	gene4451	XRCC5
oar_circ_0001502	1_CLASSIC	0	0	194.87	E90d1	gene4451	XRCC5
oar_circ_0001503	1_CLASSIC	101.326	0	158.457	Birth2,E90d2	gene4451	XRCC5
oar_circ_0001504	2_ALTER_EXON	62.7271	0	0	Birth3	gene4460	LOC105610626
oar_circ_0001505	1_CLASSIC	0	0	51.6707	E90d2	gene4468	TNS1
oar_circ_0001506	1_CLASSIC	0	189.418	0	E120d3	gene4484	USP37
oar_circ_0001507	1_CLASSIC	0	0	46.5848	E90d3	gene4484	USP37
oar_circ_0001508	2_ALTER_EXON	0	67.9303	0	E120d2	gene4484	USP37
oar_circ_0001509	1_CLASSIC	0	175.387	0	E120d3	gene4484	USP37
oar_circ_0001510	1_CLASSIC	18.4491	0	0	Birth3	gene4484	USP37
oar_circ_0001511	2_ALTER_EXON	62.7271	0	0	Birth3	gene4484	USP37
oar_circ_0001512	1_CLASSIC	0	192.925	58.5601	E120d3,E90d2	gene4485	RQCD1
oar_circ_0001513	1_CLASSIC	133.751	0	0	Birth2	gene4540	EPHA4
oar_circ_0001514	1_CLASSIC	0	0	36.6024	E90d3	gene4540	EPHA4
oar_circ_0001515	1_CLASSIC	0	0	277.846	E90d1,E90d2	gene4540	EPHA4
oar_circ_0001516	1_CLASSIC	110.695	68.2704	0	Birth3,E120d1,E120d2	gene4549	ACSL3
oar_circ_0001517	1_CLASSIC	284.786	49.9516	72.3389	Birth1,Birth2,Birth3,E120d1,E120d2,E90d2	gene4549	ACSL3
oar_circ_0001518	4_OVERLAP_EXON	180.298	30.1913	51.6707	Birth1,Birth3,E120d2,E90d2	gene4549	ACSL3
oar_circ_0001519	1_CLASSIC	36.8983	120.214	37.8918	Birth3,E120d1,E120d2,E90d2	gene3008	TMEFF1
oar_circ_0001520	1_CLASSIC	0	200.226	0	E120d1,E120d2,E120d3	gene3008	TMEFF1
oar_circ_0001521	1_CLASSIC	1727.34	1644	2296.02	Birth1,Birth2,Birth3,E120d1,E120d2,E120d3,E90d1,E90d2,E90d3	gene3008	TMEFF1
oar_circ_0001522	4_OVERLAP_EXON	0	45.2869	59.96	E120d2,E90d1	gene3008	TMEFF1
oar_circ_0001523	1_CLASSIC	721.028	1426.01	1187.53	Birth1,Birth2,Birth3,E120d1,E120d2,E120d3,E90d1,E90d2,E90d3	gene3008	TMEFF1
oar_circ_0001524	1_CLASSIC	306.272	0	0	Birth1,Birth2,Birth3	gene3008	TMEFF1
oar_circ_0001525	1_CLASSIC	0	9.88017	0	E120d1	gene4562	DOCK10
oar_circ_0001526	2_ALTER_EXON	51.6576	0	0	Birth3	gene4562	DOCK10
oar_circ_0001527	2_ALTER_EXON	0	0	56.5673	E90d3	gene4562	DOCK10
oar_circ_0001528	1_CLASSIC	0	0	24.113	E90d2	gene4570	RHBDD1
oar_circ_0001529	2_ALTER_EXON	0	33.9652	0	E120d2	gene4585	PID1
oar_circ_0001530	1_CLASSIC	357.537	42.8141	44.7812	Birth1,Birth2,Birth3,E120d1,E90d2	gene4587	TRIP12
oar_circ_0001531	1_CLASSIC	0	0	43.2573	E90d3	gene4587	TRIP12
oar_circ_0001532	1_CLASSIC	0	26.4173	0	E120d2	gene4587	TRIP12
oar_circ_0001533	1_CLASSIC	0	0	110.231	E90d2	gene4587	TRIP12
oar_circ_0001534	4_OVERLAP_EXON	97.2733	0	0	Birth2	gene4587,Null	Null
oar_circ_0001535	1_CLASSIC	97.2733	108.74	0	Birth2,E120d3	gene3016	SPIN1
oar_circ_0001536	4_OVERLAP_EXON	0	19.7603	0	E120d1	gene3016,Null	Null
oar_circ_0001537	1_CLASSIC	0	30.1913	31.0024	E120d2,E90d2	gene3016	SPIN1
oar_circ_0001538	1_CLASSIC	30.1114	0	65.4495	Birth1,E90d2	gene4591	SP110
oar_circ_0001539	1_CLASSIC	0	0	23.2924	E90d3	gene4591	SP110
oar_circ_0001540	1_CLASSIC	0	0	13.7788	E90d2	gene4596	LOC101121244
oar_circ_0001541	1_CLASSIC	0	0	46.5848	E90d3	gene4596	LOC101121244
oar_circ_0001542	1_CLASSIC	0	49.0608	93.1696	E120d2,E90d3	gene4596	LOC101121244
oar_circ_0001543	1_CLASSIC	0	0	176.132	E90d1	gene4596	LOC101121244
oar_circ_0001544	1_CLASSIC	0	22.6434	0	E120d2	gene4598	CAB39
oar_circ_0001545	1_CLASSIC	0	0	46.5848	E90d3	gene4604	PSMD1
oar_circ_0001546	1_CLASSIC	0	0	34.4471	E90d2	gene4604	PSMD1
oar_circ_0001547	2_ALTER_EXON	29.5186	0	0	Birth3	gene4635	LOC101103218
oar_circ_0001548	4_OVERLAP_EXON	40.5881	0	0	Birth3	Null	Null
oar_circ_0001549	1_CLASSIC	0	15.0956	0	E120d2	gene2842	CNTRL
oar_circ_0001550	4_OVERLAP_EXON	0	0	86.5146	E90d3	gene4665	HDAC1
oar_circ_0001551	1_CLASSIC	0	0	41.3365	E90d2	gene4676	KPNA6
oar_circ_0001552	1_CLASSIC	60.2228	0	0	Birth1	gene4678	KHDRBS1
oar_circ_0001553	4_OVERLAP_EXON	36.8983	0	0	Birth3	gene4678	KHDRBS1
oar_circ_0001554	1_CLASSIC	33.2084	0	0	Birth3	gene4690	ZCCHC17
oar_circ_0001555	1_CLASSIC	0	26.3471	0	E120d1	gene4692	SNRNP40
oar_circ_0001556	1_CLASSIC	45.1671	41.513	0	Birth1,E120d2	gene4694	PUM1
oar_circ_0001557	1_CLASSIC	0	133.294	0	E120d3	gene4694	PUM1
oar_circ_0001558	1_CLASSIC	0	18.8695	0	E120d2	gene4707	EPB41
oar_circ_0001559	1_CLASSIC	41.4032	0	0	Birth1	gene4707	EPB41
oar_circ_0001560	1_CLASSIC	0	60.3825	0	E120d2	gene4707	EPB41
oar_circ_0001561	1_CLASSIC	1406.22	506.285	751.645	Birth1,Birth2,Birth3,E120d1,E120d2,E120d3,E90d1,E90d2,E90d3	gene4707	EPB41
oar_circ_0001562	1_CLASSIC	306.119	1005.75	348.026	Birth1,Birth2,Birth3,E120d1,E120d2,E120d3,E90d1,E90d2,E90d3	gene4707	EPB41
oar_circ_0001563	1_CLASSIC	0	30.1913	56.5673	E120d2,E90d3	gene4707	EPB41
oar_circ_0001564	1_CLASSIC	0	33.9652	0	E120d2	gene4707	EPB41
oar_circ_0001565	1_CLASSIC	0	37.7391	0	E120d2	gene4713	TAF12
oar_circ_0001566	4_OVERLAP_EXON	116.682	172.358	23.2924	Birth1,E120d1,E120d2,E90d3	Null	Null
oar_circ_0001567	1_CLASSIC	0	150.956	0	E120d2	gene4716	TRNAU1AP
oar_circ_0001568	1_CLASSIC	339.109	105.048	798.644	Birth1,Birth3,E120d1,E120d2,E90d1,E90d2,E90d3	gene4720	PHACTR4
oar_circ_0001569	1_CLASSIC	73.7965	183.123	437.132	Birth3,E120d1,E120d3,E90d1,E90d3	gene4720	PHACTR4
oar_circ_0001570	1_CLASSIC	0	42.8141	0	E120d1	gene4726	DNAJC8
oar_circ_0001571	1_CLASSIC	0	147.325	0	E120d3	gene4731	EYA3
oar_circ_0001572	1_CLASSIC	0	26.3471	0	E120d1	gene4731	EYA3
oar_circ_0001573	1_CLASSIC	55.3474	0	0	Birth3	gene4731	EYA3
oar_circ_0001574	1_CLASSIC	0	49.4008	0	E120d1	gene4737	PPP1R8
oar_circ_0001575	1_CLASSIC	0	0	16.6374	E90d3	gene2842	CNTRL
oar_circ_0001576	1_CLASSIC	0	0	137.716	E90d2,E90d3	gene4771	RPS6KA1
oar_circ_0001577	1_CLASSIC	40.5881	0	0	Birth3	gene4771	RPS6KA1
oar_circ_0001578	1_CLASSIC	0	0	41.3365	E90d2	gene4781	CEP85
oar_circ_0001579	1_CLASSIC	0	123.508	0	E120d1,E120d2	gene4781	CEP85
oar_circ_0001580	1_CLASSIC	0	87.6933	0	E120d3	gene3027	SECISBP2
oar_circ_0001581	1_CLASSIC	0	0	56.5673	E90d3	gene4801	TMEM57
oar_circ_0001582	1_CLASSIC	47.9678	59.281	0	Birth3,E120d1	gene4801	TMEM57
oar_circ_0001583	2_ALTER_EXON	0	0	65.4495	E90d2	gene4838	TCEA3
oar_circ_0001584	2_ALTER_EXON	0	45.2869	0	E120d2	gene4842	HNRNPR
oar_circ_0001585	2_ALTER_EXON	155.788	437.71	203.238	Birth1,Birth3,E120d1,E120d2,E120d3,E90d2	gene4842	HNRNPR
oar_circ_0001586	2_ALTER_EXON	29.5186	0	0	Birth3	gene4842	HNRNPR
oar_circ_0001587	2_ALTER_EXON	0	101.724	0	E120d3	gene4842	HNRNPR
oar_circ_0001588	2_ALTER_EXON	538.903	446.629	0	Birth1,Birth2,Birth3,E120d1,E120d2,E120d3	gene4842	HNRNPR
oar_circ_0001589	1_CLASSIC	222.918	94.3477	136.427	Birth2,E120d2,E90d3	gene4842	HNRNPR
oar_circ_0001590	1_CLASSIC	460.799	609.533	732.68	Birth1,Birth3,E120d1,E120d2,E120d3,E90d1,E90d2,E90d3	gene4845	LUZP1
oar_circ_0001591	1_CLASSIC	47.9678	0	0	Birth3	gene4846	KDM1A
oar_circ_0001592	1_CLASSIC	160.737	42.8141	214.249	Birth1,Birth3,E120d1,E90d2,E90d3	gene4855	ZBTB40
oar_circ_0001593	1_CLASSIC	14.7593	115.755	0	Birth3,E120d3	gene4855	ZBTB40
oar_circ_0001594	1_CLASSIC	0	11.3217	0	E120d2	gene4864	USP48
oar_circ_0001595	1_CLASSIC	113.486	0	0	Birth2	gene4864	USP48
oar_circ_0001596	1_CLASSIC	97.2733	0	43.2573	Birth2,E90d3	gene4864	USP48
oar_circ_0001597	1_CLASSIC	82.8063	0	0	Birth1	gene4864	USP48
oar_circ_0001598	1_CLASSIC	22.5835	0	0	Birth1	gene4864	USP48
oar_circ_0001599	1_CLASSIC	40.5881	0	0	Birth3	gene4864	USP48
oar_circ_0001600	2_ALTER_EXON	0	0	209.86	E90d1	gene4870	EIF4G3
oar_circ_0001601	3_INTRON	0	143.817	73.2047	E120d3,E90d3	Null	Null
oar_circ_0001602	1_CLASSIC	0	0	13.3099	E90d3	gene4870	EIF4G3
oar_circ_0001603	1_CLASSIC	0	0	262.25	E90d1,E90d2	gene4870	EIF4G3
oar_circ_0001604	1_CLASSIC	0	112.247	0	E120d3	gene4870	EIF4G3
oar_circ_0001605	2_ALTER_EXON	0	18.8695	0	E120d2	gene4872	HP1BP3
oar_circ_0001606	1_CLASSIC	75.2785	79.252	0	Birth1,E120d2	gene4872	HP1BP3
oar_circ_0001607	1_CLASSIC	14.7593	0	0	Birth3	gene4872	HP1BP3
oar_circ_0001608	1_CLASSIC	0	0	26.6199	E90d3	gene4872	HP1BP3
oar_circ_0001609	2_ALTER_EXON	0	46.1075	0	E120d1	gene4893	OTUD3
oar_circ_0001610	2_ALTER_EXON	135.501	83.0259	288.111	Birth1,E120d2,E90d2,E90d3	gene4893	OTUD3
oar_circ_0001611	2_ALTER_EXON	1746.9	2425.76	2613.79	Birth1,Birth2,Birth3,E120d1,E120d2,E120d3,E90d1,E90d2,E90d3	gene4893	OTUD3
oar_circ_0001612	1_CLASSIC	40.5881	0	0	Birth3	gene4893	OTUD3
oar_circ_0001613	2_ALTER_EXON	0	75.4781	0	E120d2	gene4893	OTUD3
oar_circ_0001614	2_ALTER_EXON	0	0	148.285	E90d2,E90d3	gene4893	OTUD3
oar_circ_0001615	2_ALTER_EXON	517.48	1022.85	807.386	Birth1,Birth3,E120d1,E120d2,E90d1,E90d2,E90d3	gene4893	OTUD3
oar_circ_0001616	2_ALTER_EXON	0	22.6434	0	E120d2	gene4939	FBXO42
oar_circ_0001617	1_CLASSIC	36.8983	26.3471	62.0048	Birth3,E120d1,E90d2	gene4939	FBXO42
oar_circ_0001618	1_CLASSIC	47.9678	143.408	251.464	Birth3,E120d2,E90d2	gene4939	FBXO42
oar_circ_0001619	1_CLASSIC	0	26.4173	151.567	E120d2,E90d2	gene3042	AUH
oar_circ_0001620	1_CLASSIC	0	0	39.9298	E90d3	gene3042	AUH
oar_circ_0001621	1_CLASSIC	0	42.8141	86.1178	E120d1,E90d2	gene3042	AUH
oar_circ_0001622	4_OVERLAP_EXON	36.8983	0	0	Birth3	gene3042	AUH
oar_circ_0001623	1_CLASSIC	151.125	0	0	Birth1,Birth2	gene3042	AUH
oar_circ_0001624	2_ALTER_EXON	0	217.479	0	E120d3	gene2847	LOC101116026
oar_circ_0001625	1_CLASSIC	0	256.065	0	E120d3	gene3048	SPTLC1
oar_circ_0001626	1_CLASSIC	0	30.1913	0	E120d2	gene3048	SPTLC1
oar_circ_0001627	1_CLASSIC	0	41.513	0	E120d2	gene3048	SPTLC1
oar_circ_0001628	1_CLASSIC	224.576	236.924	69.8772	Birth1,Birth3,E120d1,E120d2,E90d3	gene3063	LOC101111349
oar_circ_0001629	1_CLASSIC	0	75.4781	253.43	E120d2,E90d1,E90d2	gene3074	ECM2
oar_circ_0001630	1_CLASSIC	0	0	44.7812	E90d2	gene3074	ECM2
oar_circ_0001631	1_CLASSIC	0	115.755	0	E120d3	gene3075	ASPN
oar_circ_0001632	1_CLASSIC	52.6949	0	96.4971	Birth1,E90d3	gene3079	IARS
oar_circ_0001633	1_CLASSIC	52.6949	0	0	Birth1	gene3079	IARS
oar_circ_0001634	1_CLASSIC	22.139	0	0	Birth3	gene3085	CDC14B
oar_circ_0001635	1_CLASSIC	0	155.091	0	E120d2,E120d3	gene2852	CDK5RAP2
oar_circ_0001636	1_CLASSIC	0	456.224	0	E120d2,E120d3	gene3085	CDC14B
oar_circ_0001637	1_CLASSIC	0	15.0956	0	E120d2	gene2852	CDK5RAP2
oar_circ_0001638	1_CLASSIC	0	0	146.152	E90d1	gene3085	CDC14B
oar_circ_0001639	1_CLASSIC	47.9678	0	0	Birth3	gene3086	HABP4
oar_circ_0001640	1_CLASSIC	0	133.247	0	E120d1,E120d2	gene2852	CDK5RAP2
oar_circ_0001641	1_CLASSIC	141.844	0	0	Birth1,Birth3	gene3088	SLC35D2
oar_circ_0001642	1_CLASSIC	201.984	30.1913	0	Birth2,Birth3,E120d2	gene2852	CDK5RAP2
oar_circ_0001643	1_CLASSIC	808.124	416.855	634.62	Birth1,Birth2,Birth3,E120d1,E120d3,E90d1,E90d2,E90d3	gene3092	ERCC6L2
oar_circ_0001644	1_CLASSIC	147.593	79.0413	0	Birth3,E120d1	gene3092	ERCC6L2
oar_circ_0001645	1_CLASSIC	265.668	198.775	217.017	Birth3,E120d1,E120d2,E90d2	gene3092	ERCC6L2
oar_circ_0001646	1_CLASSIC	62.7271	0	0	Birth3	gene3092	ERCC6L2
oar_circ_0001647	1_CLASSIC	0	15.0956	0	E120d2	gene3092	ERCC6L2
oar_circ_0001648	1_CLASSIC	327.801	403.048	231.059	Birth2,Birth3,E120d1,E120d2,E120d3,E90d1,E90d2	gene3092	ERCC6L2
oar_circ_0001649	1_CLASSIC	0	29.6405	103.152	E120d1,E90d3	gene3092	ERCC6L2
oar_circ_0001650	1_CLASSIC	111.51	37.7391	56.5673	Birth1,Birth3,E120d2,E90d3	gene3092	ERCC6L2
oar_circ_0001651	2_ALTER_EXON	0	0	149.9	E90d1	gene3093	LOC101111936
oar_circ_0001652	1_CLASSIC	0	0	26.6199	E90d3	gene2852	CDK5RAP2
oar_circ_0001653	1_CLASSIC	0	118.406	39.9298	E120d1,E120d3,E90d3	gene3095	PTCH1
oar_circ_0001654	1_CLASSIC	67.7506	0	0	Birth1	gene3097	FANCC
oar_circ_0001655	1_CLASSIC	0	42.4038	0	E120d1,E120d2	gene3097	FANCC
oar_circ_0001656	1_CLASSIC	41.4032	0	0	Birth1	gene3107	DAPK1
oar_circ_0001657	1_CLASSIC	0	0	198.617	E90d1	gene3110	ZCCHC6
oar_circ_0001658	1_CLASSIC	0	30.1913	0	E120d2	gene3110	ZCCHC6
oar_circ_0001659	1_CLASSIC	0	78.1505	53.2398	E120d1,E120d2,E90d3	gene3110	ZCCHC6
oar_circ_0001660	1_CLASSIC	152.839	0	0	Birth1,Birth3	gene3115	GOLM1
oar_circ_0001661	2_ALTER_EXON	0	0	93.0072	E90d2	gene3117	NAA35
oar_circ_0001662	1_CLASSIC	71.5145	0	59.8948	Birth1,E90d3	gene3117	NAA35
oar_circ_0001663	1_CLASSIC	0	133.294	0	E120d3	gene3117	NAA35
oar_circ_0001664	1_CLASSIC	107.005	598.267	135.561	Birth3,E120d1,E120d2,E120d3,E90d2,E90d3	gene3117	NAA35
oar_circ_0001665	1_CLASSIC	0	0	210.247	E90d1,E90d3	gene3117	NAA35
oar_circ_0001666	1_CLASSIC	0	0	93.0072	E90d2	gene3120	AGTPBP1
oar_circ_0001667	1_CLASSIC	0	75.4781	198.731	E120d2,E90d1,E90d2	gene3120	AGTPBP1
oar_circ_0001668	1_CLASSIC	121.764	0	0	Birth3	gene3120	AGTPBP1
oar_circ_0001669	1_CLASSIC	0	226.434	282.836	E120d2,E90d3	gene3120	AGTPBP1
oar_circ_0001670	1_CLASSIC	47.9678	473.23	0	Birth3,E120d2,E120d3	gene3120	AGTPBP1
oar_circ_0001671	1_CLASSIC	0	18.8695	0	E120d2	gene3120	AGTPBP1
oar_circ_0001672	1_CLASSIC	79.0424	0	0	Birth1	gene3120	AGTPBP1
oar_circ_0001673	1_CLASSIC	0	0	51.6707	E90d2	gene3120	AGTPBP1
oar_circ_0001674	4_OVERLAP_EXON	0	0	411.128	E90d1,E90d2	gene3120	AGTPBP1
oar_circ_0001675	1_CLASSIC	395.261	226.634	600.665	Birth1,Birth2,Birth3,E120d1,E120d2,E90d1,E90d2,E90d3	gene3120	AGTPBP1
oar_circ_0001676	1_CLASSIC	0	114.909	0	E120d2,E120d3	gene3120	AGTPBP1
oar_circ_0001677	1_CLASSIC	0	0	110.231	E90d2	gene3120	AGTPBP1
oar_circ_0001678	1_CLASSIC	0	0	209.86	E90d1	gene3120	AGTPBP1
oar_circ_0001679	1_CLASSIC	0	33.9652	0	E120d2	gene3120	AGTPBP1
oar_circ_0001680	1_CLASSIC	92.2457	0	20.6683	Birth3,E90d2	gene3120	AGTPBP1
oar_circ_0001681	1_CLASSIC	439.186	92.2149	543.387	Birth1,Birth2,E120d1,E90d1	gene3124	NTRK2
oar_circ_0001682	1_CLASSIC	0	106.009	0	E120d1,E120d2	gene3133	KIF27
oar_circ_0001683	1_CLASSIC	0	42.8141	200.965	E120d1,E90d1,E90d2	gene3133	KIF27
oar_circ_0001684	1_CLASSIC	0	26.3471	0	E120d1	gene3133	KIF27
oar_circ_0001685	1_CLASSIC	47.9678	33.9652	0	Birth3,E120d2	gene3133	KIF27
oar_circ_0001686	1_CLASSIC	0	30.1913	0	E120d2	gene3133	KIF27
oar_circ_0001687	1_CLASSIC	66.4169	22.6434	0	Birth3,E120d2	gene3133	KIF27
oar_circ_0001688	1_CLASSIC	56.4588	0	0	Birth1	gene3133	KIF27
oar_circ_0001689	1_CLASSIC	118.074	171.033	130.475	Birth3,E120d2,E120d3,E90d2,E90d3	gene3133	KIF27
oar_circ_0001690	1_CLASSIC	0	11.3217	0	E120d2	gene3133	KIF27
oar_circ_0001691	1_CLASSIC	109.154	0	0	Birth1	gene3133	KIF27
oar_circ_0001692	1_CLASSIC	280.139	37.7391	0	Birth2,Birth3,E120d2	gene3133	KIF27
oar_circ_0001693	1_CLASSIC	105.39	49.4008	0	Birth1,E120d1	gene3133	KIF27
oar_circ_0001694	1_CLASSIC	0	15.0956	0	E120d2	gene3133	KIF27
oar_circ_0001695	1_CLASSIC	73.7965	228.003	194.87	Birth3,E120d3,E90d1	gene3133	KIF27
oar_circ_0001696	1_CLASSIC	368.828	381.183	346.811	Birth2,E120d2,E120d3,E90d1,E90d2,E90d3	gene3133	KIF27
oar_circ_0001697	1_CLASSIC	52.6949	0	0	Birth1	gene3133	KIF27
oar_circ_0001698	1_CLASSIC	0	161.356	0	E120d3	gene3133	KIF27
oar_circ_0001699	1_CLASSIC	763.658	171.879	0	Birth2,Birth3,E120d3	gene3133	KIF27
oar_circ_0001700	1_CLASSIC	0	0	62.0048	E90d2	gene3133	KIF27
oar_circ_0001701	1_CLASSIC	0	195.658	230.796	E120d1,E120d2,E120d3,E90d2	gene3134	GKAP1
oar_circ_0001702	1_CLASSIC	29.5186	0	0	Birth3	gene3134	GKAP1
oar_circ_0001703	1_CLASSIC	295.186	656.888	220.507	Birth3,E120d1,E120d2,E120d3,E90d2,E90d3	gene3134	GKAP1
oar_circ_0001704	1_CLASSIC	141.857	122.771	386.692	Birth2,E120d3,E90d1,E90d2,E90d3	gene3134	GKAP1
oar_circ_0001705	1_CLASSIC	0	39.5207	0	E120d1	gene3135	UBQLN1
oar_circ_0001706	1_CLASSIC	0	101.724	0	E120d3	gene3138	FRMD3
oar_circ_0001707	1_CLASSIC	0	0	62.0048	E90d2	gene3138	FRMD3
oar_circ_0001708	1_CLASSIC	0	105.232	0	E120d3	gene3138	FRMD3
oar_circ_0001709	1_CLASSIC	0	0	202.365	E90d1	gene3140	RASEF
oar_circ_0001710	1_CLASSIC	263.449	0	153.647	Birth2,E90d1	gene3140	RASEF
oar_circ_0001711	1_CLASSIC	0	0	330.489	E90d1,E90d3	gene3140	RASEF
oar_circ_0001712	1_CLASSIC	88.5559	67.9303	0	Birth3,E120d2	gene3158	KIF24
oar_circ_0001713	1_CLASSIC	0	26.4173	0	E120d2	gene3159	UBAP1
oar_circ_0001714	1_CLASSIC	310.645	56.6086	301.142	Birth1,Birth2,E120d2,E90d2,E90d3	gene3161	UBAP2
oar_circ_0001715	1_CLASSIC	30.1114	0	89.5625	Birth1,E90d2	gene3161	UBAP2
oar_circ_0001716	1_CLASSIC	0	0	73.2047	E90d3	gene3161	UBAP2
oar_circ_0001717	1_CLASSIC	0	0	43.2573	E90d3	gene3161	UBAP2
oar_circ_0001718	1_CLASSIC	0	173.389	198.387	E120d1,E120d2,E90d2,E90d3	gene3161	UBAP2
oar_circ_0001719	1_CLASSIC	0	0	49.9123	E90d3	gene3161	UBAP2
oar_circ_0001720	1_CLASSIC	0	41.513	69.8772	E120d2,E90d3	gene3161	UBAP2
oar_circ_0001721	1_CLASSIC	26.3475	0	0	Birth1	gene3161	UBAP2
oar_circ_0001722	3_INTRON	0	0	62.0048	E90d2	Null	Null
oar_circ_0001723	1_CLASSIC	62.7271	0	0	Birth3	gene3168	CHMP5
oar_circ_0001724	1_CLASSIC	33.2084	124.539	113.675	Birth3,E120d2,E90d2	gene3169	BAG1
oar_circ_0001725	1_CLASSIC	70.1067	0	0	Birth3	gene3172	B4GALT1
oar_circ_0001726	2_ALTER_EXON	99.6253	0	202.752	Birth3,E90d1,E90d3	gene3192	PPP2R2A
oar_circ_0001727	1_CLASSIC	94.0981	0	89.5625	Birth1,E90d2	gene3192	PPP2R2A
oar_circ_0001728	1_CLASSIC	0	0	89.8421	E90d3	gene3196	KCTD9
oar_circ_0001729	1_CLASSIC	755.111	1519.15	2132.28	Birth1,Birth3,E120d1,E120d2,E120d3,E90d1,E90d2,E90d3	gene3196	KCTD9
oar_circ_0001730	1_CLASSIC	0	26.4173	0	E120d2	gene3196	KCTD9
oar_circ_0001731	1_CLASSIC	112.453	33.0041	270.771	Birth2,Birth3,E120d1,E120d2,E90d2,E90d3	gene3196	KCTD9
oar_circ_0001732	4_OVERLAP_EXON	0	0	213.607	E90d1	gene3196	KCTD9
oar_circ_0001733	1_CLASSIC	18.4491	0	0	Birth3	gene3198	DOCK5
oar_circ_0001734	1_CLASSIC	33.8753	0	65.4495	Birth1,E90d2	gene3198	DOCK5
oar_circ_0001735	6_INTERGENIC	0	143.817	0	E120d3	Null	Null
oar_circ_0001736	4_OVERLAP_EXON	0	122.771	0	E120d3	Null	Null
oar_circ_0001737	2_ALTER_EXON	118.815	0	365.347	Birth1,Birth3,E90d2,E90d3	gene3211	LOC105607354
oar_circ_0001738	4_OVERLAP_EXON	0	0	51.6707	E90d2	Null	Null
oar_circ_0001739	1_CLASSIC	0	30.1913	0	E120d2	gene3227	PPP3CC
oar_circ_0001740	2_ALTER_EXON	0	13.1736	0	E120d1	gene3227	PPP3CC
oar_circ_0001741	1_CLASSIC	36.8983	0	29.9474	Birth3,E90d3	gene3227	PPP3CC
oar_circ_0001742	1_CLASSIC	0	94.7088	138.469	E120d3,E90d1,E90d2	gene3227	PPP3CC
oar_circ_0001743	1_CLASSIC	0	247.549	286.001	E120d1,E120d3,E90d2,E90d3	gene3230	POLR3D
oar_circ_0001744	1_CLASSIC	0	0	46.5848	E90d3	gene3260	LOC105607506
oar_circ_0001745	1_CLASSIC	0	59.281	0	E120d1	gene3260	LOC105607506
oar_circ_0001746	4_OVERLAP_EXON	40.5881	0	0	Birth3	gene3260	LOC105607506
oar_circ_0001747	4_OVERLAP_EXON	0	30.1913	0	E120d2	Null	Null
oar_circ_0001748	1_CLASSIC	55.3474	92.2149	98.021	Birth3,E120d1,E90d2,E90d3	gene3263	TEX10
oar_circ_0001749	1_CLASSIC	0	298.157	0	E120d3	gene3263	TEX10
oar_circ_0001750	1_CLASSIC	0	64.1564	0	E120d2	gene3263	TEX10
oar_circ_0001751	4_OVERLAP_EXON	0	37.7391	0	E120d2	gene3263	TEX10
oar_circ_0001752	1_CLASSIC	0	15.0956	0	E120d2	gene3263	TEX10
oar_circ_0001753	1_CLASSIC	124.209	0	0	Birth1	gene3265	ERP44
oar_circ_0001754	1_CLASSIC	0	0	105.731	E90d2,E90d3	gene3277	TGFBR1
oar_circ_0001755	1_CLASSIC	421.9	221.923	817.443	Birth1,Birth3,E120d1,E120d3,E90d2,E90d3	gene3279	COL15A1
oar_circ_0001756	1_CLASSIC	0	0	35.0527	E90d1,E90d2	gene3286	TRIM14
oar_circ_0001757	1_CLASSIC	0	0	49.9123	E90d3	gene3287	NANS
oar_circ_0001758	1_CLASSIC	252.857	0	0	Birth2,Birth3	gene3294	XPA
oar_circ_0001759	1_CLASSIC	418.35	263.437	562.392	Birth1,Birth2,Birth3,E120d1,E120d2,E120d3,E90d1,E90d2	gene3294	XPA
oar_circ_0001760	1_CLASSIC	196.376	322.482	1570.31	Birth1,Birth3,E120d1,E120d2,E90d1,E90d2,E90d3	gene3294	XPA
oar_circ_0001761	1_CLASSIC	25.8288	0	0	Birth3	gene3294	XPA
oar_circ_0001762	1_CLASSIC	33.2084	0	0	Birth3	gene3307	DCAF10
oar_circ_0001763	1_CLASSIC	0	73.6624	53.2398	E120d3,E90d3	gene3310	TRMT10B
oar_circ_0001764	4_OVERLAP_EXON	59.0372	0	0	Birth3	gene3320	ZCCHC7
oar_circ_0001765	1_CLASSIC	71.5145	33.9652	48.226	Birth1,E120d2,E90d2	gene3324	RNF38
oar_circ_0001766	1_CLASSIC	1117.1	795.217	866.597	Birth1,Birth2,Birth3,E120d1,E120d2,E120d3,E90d1,E90d2,E90d3	gene3324	RNF38
oar_circ_0001767	1_CLASSIC	93.2203	0	0	Birth2	gene3324	RNF38
oar_circ_0001768	1_CLASSIC	56.4588	0	0	Birth1	gene3324	RNF38
oar_circ_0001769	1_CLASSIC	114.385	0	0	Birth3	gene3325	GNE
oar_circ_0001770	2_ALTER_EXON	0	167.525	0	E120d2,E120d3	gene3326	CLTA
oar_circ_0001771	1_CLASSIC	107.005	0	66.5497	Birth3,E90d3	gene3364	UNC13B
oar_circ_0001772	1_CLASSIC	22.139	0	0	Birth3	gene3386	CEP78
oar_circ_0001773	1_CLASSIC	174.281	81.9244	0	Birth2,E120d1,E120d2	gene3389	GNAQ
oar_circ_0001774	1_CLASSIC	187.011	101.895	130.899	Birth1,Birth3,E120d2,E90d2	gene3389	GNAQ
oar_circ_0001775	1_CLASSIC	0	11.3217	0	E120d2	gene3393	VPS13A
oar_circ_0001776	1_CLASSIC	0	0	82.445	E90d1	gene3393	VPS13A
oar_circ_0001777	1_CLASSIC	52.6949	0	0	Birth1	gene3393	VPS13A
oar_circ_0001778	1_CLASSIC	0	15.0956	0	E120d2	gene3393	VPS13A
oar_circ_0001779	1_CLASSIC	0	86.7998	0	E120d2	gene3393	VPS13A
oar_circ_0001780	1_CLASSIC	0	0	66.5497	E90d3	gene3393	VPS13A
oar_circ_0001781	1_CLASSIC	0	15.0956	0	E120d2	gene3393	VPS13A
oar_circ_0001782	1_CLASSIC	0	32.9339	0	E120d1	gene3393	VPS13A
oar_circ_0001783	4_OVERLAP_EXON	71.5145	0	0	Birth1	gene3401	PCSK5
oar_circ_0001784	1_CLASSIC	0	46.1075	0	E120d1	gene3401	PCSK5
oar_circ_0001785	1_CLASSIC	59.9264	0	0	Birth1,Birth3	gene3408	CARNMT1
oar_circ_0001786	1_CLASSIC	0	19.7603	0	E120d1	gene3418	TMC1
oar_circ_0001787	6_INTERGENIC	0	56.6086	0	E120d2	Null	Null
oar_circ_0001788	1_CLASSIC	0	56.6086	0	E120d2	gene3431	TMEM2
oar_circ_0001789	1_CLASSIC	92.2457	119.263	126.516	Birth3,E120d3,E90d2,E90d3	gene3431	TMEM2
oar_circ_0001790	4_OVERLAP_EXON	92.2457	0	0	Birth3	Null	Null
oar_circ_0001791	1_CLASSIC	158.184	355.021	51.6707	Birth2,Birth3,E120d1,E120d2,E120d3,E90d2	gene3437	SMC5
oar_circ_0001792	1_CLASSIC	67.7506	0	0	Birth1	gene3437	SMC5
oar_circ_0001793	1_CLASSIC	222.918	267.919	337.617	Birth2,E120d2,E120d3,E90d1,E90d2	gene3437	SMC5
oar_circ_0001794	1_CLASSIC	233.793	97.0903	0	Birth1,Birth3,E120d1,E120d2	gene3437	SMC5
oar_circ_0001795	1_CLASSIC	77.4864	0	575.035	Birth3,E90d1,E90d2	gene3437	SMC5
oar_circ_0001796	1_CLASSIC	207.005	22.6434	0	Birth1,Birth2,E120d2	gene3446	TJP2
oar_circ_0001797	1_CLASSIC	0	79.252	0	E120d2	gene3448	LOC105607911
oar_circ_0001798	1_CLASSIC	0	115.755	0	E120d3	gene3450	PIP5K1B
oar_circ_0001799	1_CLASSIC	103.315	142.787	188.566	Birth3,E120d1,E120d2,E90d2,E90d3	gene3456	PGM5
oar_circ_0001800	1_CLASSIC	0	0	63.2222	E90d3	gene3459	LOC101108887
oar_circ_0001801	1_CLASSIC	118.074	37.7391	68.8942	Birth3,E120d2,E90d2	gene3459	LOC101108887
oar_circ_0001802	1_CLASSIC	3656.12	1894.67	1718.41	Birth1,Birth2,Birth3,E120d1,E120d2,E120d3,E90d1,E90d2,E90d3	gene3459	LOC101108887
oar_circ_0001803	4_OVERLAP_EXON	0	0	73.2047	E90d3	gene3459	LOC101108887
oar_circ_0001804	1_CLASSIC	0	26.4173	0	E120d2	gene3460	DOCK8
oar_circ_0001805	4_OVERLAP_EXON	0	0	227.689	E90d1,E90d2	gene3462	KANK1
oar_circ_0001806	1_CLASSIC	0	36.2273	0	E120d1	gene3472	SMARCA2
oar_circ_0001807	1_CLASSIC	18.4491	0	0	Birth3	gene3472	SMARCA2
oar_circ_0001808	1_CLASSIC	0	19.7603	0	E120d1	gene3472	SMARCA2
oar_circ_0001809	2_ALTER_EXON	109.433	69.1612	0	Birth2,E120d1	gene3472	SMARCA2
oar_circ_0001810	2_ALTER_EXON	33.2084	0	0	Birth3	gene3478	PUM3
oar_circ_0001811	1_CLASSIC	0	284.126	0	E120d3	gene3478	PUM3
oar_circ_0001812	1_CLASSIC	0	0	146.152	E90d1	gene3478	PUM3
oar_circ_0001813	1_CLASSIC	0	148.003	53.2398	E120d1,E120d2,E90d3	gene3483	RFX3
oar_circ_0001814	1_CLASSIC	0	164.669	0	E120d1	gene3483	RFX3
oar_circ_0001815	1_CLASSIC	36.8983	366.667	0	Birth3,E120d2,E120d3	gene3485	GLIS3
oar_circ_0001816	1_CLASSIC	0	0	198.617	E90d1	gene3493	CDC37L1
oar_circ_0001817	5_ANTISENSE	30.1114	0	0	Birth1	Null	Null
oar_circ_0001818	1_CLASSIC	36.8983	0	0	Birth3	gene3499	JAK2
oar_circ_0001819	1_CLASSIC	1008.47	1198.2	1217.89	Birth2,Birth3,E120d1,E120d2,E120d3,E90d1,E90d2,E90d3	gene3506	RIC1
oar_circ_0001820	1_CLASSIC	153.71	0	220.65	Birth2,Birth3,E90d1,E90d3	gene3506	RIC1
oar_circ_0001821	1_CLASSIC	649.27	303.493	694.919	Birth1,Birth2,Birth3,E120d1,E120d2,E120d3,E90d1,E90d2	gene3506	RIC1
oar_circ_0001822	1_CLASSIC	748.971	846.26	1466.69	Birth1,Birth2,Birth3,E120d1,E120d2,E120d3,E90d1,E90d2,E90d3	gene3506	RIC1
oar_circ_0001823	1_CLASSIC	0	112.247	0	E120d3	gene3506	RIC1
oar_circ_0001824	2_ALTER_EXON	0	19.7603	0	E120d1	gene3510	KIAA2026
oar_circ_0001825	1_CLASSIC	190.914	0	106.48	Birth2,Birth3,E90d3	gene3510	KIAA2026
oar_circ_0001826	1_CLASSIC	0	258.11	0	E120d1,E120d2,E120d3	gene3510	KIAA2026
oar_circ_0001827	1_CLASSIC	1049.7	678.213	739.647	Birth1,Birth2,Birth3,E120d1,E120d2,E120d3,E90d1,E90d2,E90d3	gene3510	KIAA2026
oar_circ_0001828	2_ALTER_EXON	350.779	45.2869	0	Birth1,Birth2,Birth3,E120d2	gene3510	KIAA2026
oar_circ_0001829	1_CLASSIC	436.868	174.35	307.132	Birth1,Birth2,E120d1,E120d2,E90d1,E90d3	gene3510	KIAA2026
oar_circ_0001830	1_CLASSIC	0	36.2273	0	E120d1	gene3513	IL33
oar_circ_0001831	2_ALTER_EXON	0	0	101.114	E90d2,E90d3	gene3513	IL33
oar_circ_0001832	1_CLASSIC	40.5881	0	0	Birth3	gene3517	UHRF2
oar_circ_0001833	2_ALTER_EXON	0	147.325	0	E120d3	gene3517	UHRF2
oar_circ_0001834	1_CLASSIC	44.2779	0	0	Birth3	gene3521	KDM4C
oar_circ_0001835	1_CLASSIC	199.251	228.486	89.5625	Birth3,E120d1,E120d2,E90d2	gene3521	KDM4C
oar_circ_0001836	1_CLASSIC	0	0	10.3341	E90d2	gene3521	KDM4C
oar_circ_0001837	1_CLASSIC	18.4491	0	36.6024	Birth3,E90d3	gene3521	KDM4C
oar_circ_0001838	1_CLASSIC	0	126.278	0	E120d3	gene3528	PTPRD
oar_circ_0001839	6_INTERGENIC	194.538	0	290.527	Birth1,Birth3,E90d1,E90d3	Null	Null
oar_circ_0001840	1_CLASSIC	116.682	0	0	Birth1	gene3543	MPDZ
oar_circ_0001841	1_CLASSIC	0	22.6434	0	E120d2	gene3543	MPDZ
oar_circ_0001842	1_CLASSIC	97.2733	46.1777	83.1872	Birth2,E120d1,E120d2,E90d3	gene3543	MPDZ
oar_circ_0001843	1_CLASSIC	22.139	0	0	Birth3	gene3543	MPDZ
oar_circ_0001844	1_CLASSIC	308.147	0	0	Birth2,Birth3	gene3543	MPDZ
oar_circ_0001845	1_CLASSIC	0	122.771	0	E120d3	gene3543	MPDZ
oar_circ_0001846	1_CLASSIC	0	33.9652	0	E120d2	gene3543	MPDZ
oar_circ_0001847	1_CLASSIC	291.496	457.364	123.667	Birth3,E120d1,E120d2,E120d3,E90d1	gene3543	MPDZ
oar_circ_0001848	6_INTERGENIC	0	15.0956	0	E120d2	Null	Null
oar_circ_0001849	6_INTERGENIC	0	0	41.3365	E90d2	Null	Null
oar_circ_0001850	4_OVERLAP_EXON	0	0	46.5848	E90d3	Null	Null
oar_circ_0001851	1_CLASSIC	137.804	38.6299	106.48	Birth2,E120d1,E120d2,E90d3	gene3548	NFIB
oar_circ_0001852	1_CLASSIC	0	64.1564	0	E120d2	gene3548	NFIB
oar_circ_0001853	1_CLASSIC	0	79.0413	0	E120d1	gene3548	NFIB
oar_circ_0001854	1_CLASSIC	323.46	158.582	615.475	Birth1,Birth3,E120d1,E120d2,E120d3,E90d1,E90d2,E90d3	gene3548	NFIB
oar_circ_0001855	1_CLASSIC	0	30.1913	0	E120d2	gene3551	ZDHHC21
oar_circ_0001856	1_CLASSIC	133.751	0	0	Birth2	gene3551	ZDHHC21
oar_circ_0001857	1_CLASSIC	47.9678	116.78	0	Birth3,E120d1,E120d2	gene3551	ZDHHC21
oar_circ_0001858	1_CLASSIC	66.4169	0	0	Birth3	gene3551	ZDHHC21
oar_circ_0001859	1_CLASSIC	55.3474	0	0	Birth3	gene3553	FREM1
oar_circ_0001860	1_CLASSIC	0	143.817	0	E120d3	gene3553	FREM1
oar_circ_0001861	1_CLASSIC	0	49.4008	376.257	E120d1,E90d1,E90d2,E90d3	gene3555	TTC39B
oar_circ_0001862	1_CLASSIC	0	94.7088	0	E120d3	gene3555	TTC39B
oar_circ_0001863	1_CLASSIC	1123.41	1103.33	671.864	Birth1,Birth2,Birth3,E120d1,E120d2,E120d3,E90d1,E90d2	gene3560	CCDC171
oar_circ_0001864	1_CLASSIC	467.263	67.9303	73.2047	Birth1,Birth2,E120d2,E90d3	gene3560	CCDC171
oar_circ_0001865	1_CLASSIC	0	509.686	0	E120d2,E120d3	gene3560	CCDC171
oar_circ_0001866	1_CLASSIC	765.207	429.736	275.667	Birth1,Birth2,Birth3,E120d1,E120d3,E90d2,E90d3	gene3560	CCDC171
oar_circ_0001867	1_CLASSIC	129.144	366.886	103.341	Birth3,E120d2,E120d3,E90d2	gene3560	CCDC171
oar_circ_0001868	1_CLASSIC	60.2228	0	0	Birth1	gene3560	CCDC171
oar_circ_0001869	1_CLASSIC	119.833	22.6434	86.5146	Birth2,Birth3,E120d2,E90d3	gene3560	CCDC171
oar_circ_0001870	1_CLASSIC	0	0	134.344	E90d2	gene3560	CCDC171
oar_circ_0001871	1_CLASSIC	0	0	37.8918	E90d2	gene3560	CCDC171
oar_circ_0001872	1_CLASSIC	66.4169	0	0	Birth3	gene3560	CCDC171
oar_circ_0001873	1_CLASSIC	0	175.387	0	E120d3	gene3560	CCDC171
oar_circ_0001874	1_CLASSIC	0	94.6877	73.2047	E120d1,E120d2,E90d3	gene3563	BNC2
oar_circ_0001875	4_OVERLAP_EXON	51.6576	0	0	Birth3	Null,gene3563	Null
oar_circ_0001876	3_INTRON	0	115.755	0	E120d3	Null	Null
oar_circ_0001877	2_ALTER_EXON	129.885	0	463.101	Birth1,Birth3,E90d1,E90d2	gene3563	BNC2
oar_circ_0001878	3_INTRON	41.4032	0	0	Birth1	Null	Null
oar_circ_0001879	1_CLASSIC	3314.41	4579.84	2946.7	Birth1,Birth2,Birth3,E120d1,E120d2,E120d3,E90d1,E90d2,E90d3	gene3567	CNTLN
oar_circ_0001880	1_CLASSIC	113.486	0	0	Birth2	gene3567	CNTLN
oar_circ_0001881	1_CLASSIC	4512.33	5851.99	6208.87	Birth1,Birth2,Birth3,E120d1,E120d2,E120d3,E90d1,E90d2,E90d3	gene3567	CNTLN
oar_circ_0001882	1_CLASSIC	0	32.9339	0	E120d1	gene3567	CNTLN
oar_circ_0001883	1_CLASSIC	169.732	83.0259	73.2047	Birth3,E120d2,E90d3	gene3567	CNTLN
oar_circ_0001884	1_CLASSIC	84.866	0	0	Birth3	gene3567	CNTLN
oar_circ_0001885	1_CLASSIC	369.004	285.942	158.457	Birth1,Birth2,Birth3,E120d2,E120d3,E90d2	gene3567	CNTLN
oar_circ_0001886	1_CLASSIC	101.626	380.256	0	Birth1,E120d1,E120d2,E120d3	gene3567	CNTLN
oar_circ_0001887	1_CLASSIC	0	198.733	0	E120d1,E120d3	gene3567	CNTLN
oar_circ_0001888	1_CLASSIC	190.494	0	0	Birth2	gene3567	CNTLN
oar_circ_0001889	1_CLASSIC	0	270.095	0	E120d3	gene3567	CNTLN
oar_circ_0001890	1_CLASSIC	0	108.74	0	E120d3	gene3567	CNTLN
oar_circ_0001891	1_CLASSIC	47.9678	0	62.0048	Birth3,E90d2	gene3567	CNTLN
oar_circ_0001892	1_CLASSIC	0	145.193	56.5673	E120d1,E120d2,E120d3,E90d3	gene3567	CNTLN
oar_circ_0001893	4_OVERLAP_EXON	0	0	44.7812	E90d2	gene3567	CNTLN
oar_circ_0001894	1_CLASSIC	113.486	140.309	0	Birth2,E120d3	gene3567	CNTLN
oar_circ_0001895	1_CLASSIC	36.8983	139.101	0	Birth3,E120d1,E120d3	gene3567	CNTLN
oar_circ_0001896	1_CLASSIC	0	18.8695	0	E120d2	gene3567	CNTLN
oar_circ_0001897	1_CLASSIC	48.931	0	0	Birth1	gene3575	HAUS6
oar_circ_0001898	1_CLASSIC	0	154.34	62.0048	E120d3,E90d2	gene3575	HAUS6
oar_circ_0001899	1_CLASSIC	66.4169	132.087	0	Birth3,E120d2	gene3577	DENND4C
oar_circ_0001900	1_CLASSIC	0	0	46.5848	E90d3	gene3577	DENND4C
oar_circ_0001901	1_CLASSIC	0	0	33.2749	E90d3	gene3577	DENND4C
oar_circ_0001902	1_CLASSIC	0	19.7603	0	E120d1	gene3577	DENND4C
oar_circ_0001903	5_ANTISENSE	0	0	172.385	E90d1	Null	Null
oar_circ_0001904	1_CLASSIC	0	0	295.978	E90d1,E90d2	gene3583	MLLT3
oar_circ_0001905	1_CLASSIC	1287.81	1213.88	1696.56	Birth1,Birth2,Birth3,E120d1,E120d2,E120d3,E90d1,E90d2,E90d3	gene3583	MLLT3
oar_circ_0001906	1_CLASSIC	18.4491	0	0	Birth3	gene3583	MLLT3
oar_circ_0001907	1_CLASSIC	0	0	59.8948	E90d3	gene3584	FOCAD
oar_circ_0001908	1_CLASSIC	0	0	27.5577	E90d2	gene3584	FOCAD
oar_circ_0001909	1_CLASSIC	0	0	44.7812	E90d2	gene3584	FOCAD
oar_circ_0001910	4_OVERLAP_EXON	0	0	27.5577	E90d2	gene3584	FOCAD
oar_circ_0001911	5_ANTISENSE	45.1671	0	0	Birth1	Null	Null
oar_circ_0001912	1_CLASSIC	1602.7	1985.96	1224.75	Birth1,Birth2,Birth3,E120d1,E120d2,E120d3,E90d1,E90d2,E90d3	gene3635	CAAP1
oar_circ_0001913	1_CLASSIC	0	29.6405	0	E120d1	gene3635	CAAP1
oar_circ_0001914	1_CLASSIC	0	147.325	0	E120d3	gene3637	IFT74
oar_circ_0001915	1_CLASSIC	0	49.0608	0	E120d2	gene3637	IFT74
oar_circ_0001916	1_CLASSIC	413.412	133.294	55.1154	Birth2,E120d3,E90d2	gene3637	IFT74
oar_circ_0001917	1_CLASSIC	429.739	0	0	Birth2,Birth3	gene3637	IFT74
oar_circ_0001918	1_CLASSIC	0	0	116.172	E90d1	gene3637	IFT74
oar_circ_0001919	1_CLASSIC	301.073	0	0	Birth2,Birth3	gene3637	IFT74
oar_circ_0001920	1_CLASSIC	0	62.5744	198.617	E120d1,E90d1	gene3637	IFT74
oar_circ_0001921	1_CLASSIC	385.04	168.371	0	Birth2,E120d3	gene3637	IFT74
oar_circ_0001922	1_CLASSIC	0	0	44.7812	E90d2	gene3637	IFT74
oar_circ_0001923	1_CLASSIC	308.032	0	0	Birth2	gene3637	IFT74
oar_circ_0001924	1_CLASSIC	109.433	0	0	Birth2	gene3637	IFT74
oar_circ_0001925	1_CLASSIC	480.878	356.943	149.9	Birth1,Birth2,E120d2,E120d3,E90d1	gene3637	IFT74
oar_circ_0001926	1_CLASSIC	353.457	68.8211	0	Birth2,Birth3,E120d1,E120d2	gene3637	IFT74
oar_circ_0001927	1_CLASSIC	283.714	108.74	0	Birth2,E120d3	gene3637	IFT74
oar_circ_0001928	1_CLASSIC	8123.83	1791.16	3166.93	Birth1,Birth2,Birth3,E120d1,E120d2,E120d3,E90d1,E90d2,E90d3	gene3637	IFT74
oar_circ_0001929	1_CLASSIC	537.874	0	0	Birth1,Birth2,Birth3	gene3637	IFT74
oar_circ_0001930	1_CLASSIC	1524.35	684.92	984.052	Birth1,Birth2,Birth3,E120d1,E120d2,E120d3,E90d1,E90d2,E90d3	gene3637	IFT74
oar_circ_0001931	1_CLASSIC	47.9678	263.08	0	Birth3,E120d3	gene3637	IFT74
oar_circ_0001932	1_CLASSIC	247.236	56.6086	119.041	Birth2,E120d2,E90d2,E90d3	gene3637	IFT74
oar_circ_0001933	1_CLASSIC	0	23.0537	0	E120d1	gene3637	IFT74
oar_circ_0001934	1_CLASSIC	77.0081	0	72.3389	Birth2,E90d2	gene3637	IFT74
oar_circ_0001935	1_CLASSIC	5183.85	1590.46	1786.1	Birth1,Birth2,Birth3,E120d1,E120d2,E120d3,E90d1,E90d2,E90d3	gene3637	IFT74
oar_circ_0001936	1_CLASSIC	320.191	59.6315	0	Birth2,E120d3	gene3637	IFT74
oar_circ_0001937	1_CLASSIC	409.359	101.724	143.922	Birth2,E120d3,E90d1,E90d3	gene3637	IFT74
oar_circ_0001938	1_CLASSIC	0	0	37.8918	E90d2	gene3637	IFT74
oar_circ_0001939	1_CLASSIC	360.065	443.258	323.31	Birth1,Birth2,Birth3,E120d2,E120d3,E90d1,E90d2,E90d3	gene3637	IFT74
oar_circ_0001940	1_CLASSIC	246.952	49.0608	59.8948	Birth1,Birth2,E120d2,E90d3	gene3637	IFT74
oar_circ_0001941	1_CLASSIC	89.1672	0	0	Birth2	gene3637	IFT74
oar_circ_0001942	2_ALTER_EXON	0	113.046	0	E120d2,E120d3	gene3643	LOC101105985
oar_circ_0001943	4_OVERLAP_EXON	0	11.3217	0	E120d2	Null	Null
oar_circ_0001944	1_CLASSIC	0	59.281	0	E120d1	gene2886	ZNF618
oar_circ_0001945	4_OVERLAP_EXON	0	0	62.0048	E90d2	gene5191	PBX3
oar_circ_0001946	1_CLASSIC	615.049	763.824	110.231	Birth1,Birth2,Birth3,E120d1,E120d2,E120d3,E90d2	gene5191	PBX3
oar_circ_0001947	1_CLASSIC	124.209	37.7391	324.434	Birth1,E120d2,E90d2,E90d3	gene6067	REV1
oar_circ_0001948	2_ALTER_EXON	0	0	37.8918	E90d2	gene6068	EIF5B
oar_circ_0001949	1_CLASSIC	62.7271	32.9339	0	Birth3,E120d1	gene6069	TXNDC9
oar_circ_0001950	1_CLASSIC	0	32.9339	0	E120d1	gene6073	MRPL30
oar_circ_0001951	1_CLASSIC	0	71.7042	69.8772	E120d2,E90d3	gene6073	MRPL30
oar_circ_0001952	4_OVERLAP_EXON	0	126.278	0	E120d3	gene6074	MITD1
oar_circ_0001953	4_OVERLAP_EXON	0	129.786	0	E120d3	gene6074	MITD1
oar_circ_0001954	1_CLASSIC	2118.03	961.727	1773.33	Birth1,Birth2,Birth3,E120d2,E120d3,E90d1,E90d2,E90d3	gene6074	MITD1
oar_circ_0001955	1_CLASSIC	88.5559	0	0	Birth3	gene6076	TSGA10
oar_circ_0001956	4_OVERLAP_EXON	194.547	0	0	Birth2	gene6076,Null	Null
oar_circ_0001957	1_CLASSIC	113.486	0	0	Birth2	gene6076	TSGA10
oar_circ_0001958	1_CLASSIC	14.7593	0	0	Birth3	gene6080	MGAT4A
oar_circ_0001959	1_CLASSIC	55.3474	0	0	Birth3	gene6080	MGAT4A
oar_circ_0001960	4_OVERLAP_EXON	109.433	0	0	Birth2	gene6080	MGAT4A
oar_circ_0001961	1_CLASSIC	75.2785	0	0	Birth1	gene6080	MGAT4A
oar_circ_0001962	1_CLASSIC	229.936	217.479	414.162	Birth1,Birth2,Birth3,E120d3,E90d1,E90d2,E90d3	gene6080	MGAT4A
oar_circ_0001963	2_ALTER_EXON	97.2733	256.065	31.0024	Birth2,E120d3,E90d2	gene6083	LOC101109345
oar_circ_0001964	2_ALTER_EXON	133.808	0	0	Birth2,Birth3	gene6083	LOC101109345
oar_circ_0001965	2_ALTER_EXON	29.5186	0	0	Birth3	gene5192	MAPKAP1
oar_circ_0001966	1_CLASSIC	109.433	0	31.0024	Birth2,E90d2	gene5192	MAPKAP1
oar_circ_0001967	1_CLASSIC	93.2203	0	0	Birth2	gene5192	MAPKAP1
oar_circ_0001968	1_CLASSIC	0	33.9652	0	E120d2	gene6087	TMEM131
oar_circ_0001969	1_CLASSIC	0	33.9652	0	E120d2	gene6087	TMEM131
oar_circ_0001970	1_CLASSIC	0	23.0537	0	E120d1	gene6096	ANKRD23
oar_circ_0001971	1_CLASSIC	29.5186	0	264.471	Birth3,E90d1,E90d2,E90d3	gene6111	STARD7
oar_circ_0001972	1_CLASSIC	0	0	89.5625	E90d2	gene6128	NPHP1
oar_circ_0001973	1_CLASSIC	0	0	133.099	E90d3	gene6128	NPHP1
oar_circ_0001974	1_CLASSIC	0	29.6405	0	E120d1	gene6128	NPHP1
oar_circ_0001975	1_CLASSIC	99.6253	0	0	Birth3	gene6136	ANAPC1
oar_circ_0001976	1_CLASSIC	22.139	0	0	Birth3	gene6138	MERTK
oar_circ_0001977	1_CLASSIC	0	56.6086	0	E120d2	gene6138	MERTK
oar_circ_0001978	1_CLASSIC	0	0	49.9123	E90d3	gene6138	MERTK
oar_circ_0001979	1_CLASSIC	59.0372	37.7391	0	Birth3,E120d2	gene5193	GAPVD1
oar_circ_0001980	1_CLASSIC	0	0	144.678	E90d2	gene6138	MERTK
oar_circ_0001981	1_CLASSIC	66.4169	232.953	113.675	Birth3,E120d1,E120d3,E90d2	gene6139	TMEM87B
oar_circ_0001982	1_CLASSIC	0	29.6405	0	E120d1	gene6139	TMEM87B
oar_circ_0001983	1_CLASSIC	60.7958	0	0	Birth2	gene6141	ZC3H8
oar_circ_0001984	1_CLASSIC	68.902	0	0	Birth2	gene6141	ZC3H8
oar_circ_0001985	1_CLASSIC	1241.75	326.807	727.943	Birth1,Birth2,Birth3,E120d1,E120d2,E90d1,E90d2,E90d3	gene6141	ZC3H8
oar_circ_0001986	1_CLASSIC	0	30.1913	0	E120d2	gene6141	ZC3H8
oar_circ_0001987	1_CLASSIC	100.514	0	235.412	Birth1,Birth3,E90d1,E90d2	gene6141	ZC3H8
oar_circ_0001988	1_CLASSIC	0	18.8695	0	E120d2	gene6141	ZC3H8
oar_circ_0001989	3_INTRON	0	42.8141	56.5673	E120d1,E90d3	Null	Null
oar_circ_0001990	1_CLASSIC	129.144	463.867	314.354	Birth3,E120d1,E120d2,E120d3,E90d1,E90d2,E90d3	gene6142	ZC3H6
oar_circ_0001991	1_CLASSIC	944.267	505.332	583.021	Birth1,Birth2,Birth3,E120d2,E120d3,E90d1,E90d2	gene6142	ZC3H6
oar_circ_0001992	1_CLASSIC	2589.44	1021.68	668.165	Birth1,Birth2,Birth3,E120d1,E120d2,E120d3,E90d1,E90d2,E90d3	gene6142	ZC3H6
oar_circ_0001993	1_CLASSIC	565.609	192.925	0	Birth1,Birth2,Birth3,E120d3	gene6142	ZC3H6
oar_circ_0001994	1_CLASSIC	137.804	0	0	Birth2	gene6142	ZC3H6
oar_circ_0001995	1_CLASSIC	0	0	176.132	E90d1	gene6152	ZFC3H1
oar_circ_0001996	1_CLASSIC	44.2779	0	0	Birth3	gene6152	ZFC3H1
oar_circ_0001997	1_CLASSIC	0	0	26.6199	E90d3	gene6152	ZFC3H1
oar_circ_0001998	4_OVERLAP_EXON	0	0	172.385	E90d1	gene6153	THAP2
[truncated: 6,755 more rows]
