# Supplementary material for: Identification and characterization of circRNAs in the skin during wool follicle development in Aohan fine wool sheep
Source: BMC Genomics. 2020 Feb 28;21:187. doi: 10.1186/s12864-020-6599-8 (PMC7048093; doi:10.1186/s12864-020-6599-8)
Supplement: Supplementary file 3 — Additional file 3 : Table S3. Differentially expressed circRNAs in the three comparison groups. (Table S3A: Birth compared to E90d; Table S3B: Birth compared to E120d; Table S3C: E120d compared to E90d). [file 12864_2020_6599_MOESM3_ESM.xlsx]

## Sheet: Table S3A
Additional file 3: Table S3A. circRNAs differential expression in Birth_E90d
Gene	Birth_count	E90d_count	Log2FoldChange	pval	padj	Up/Down	Significant	Source_Gene	Gene_Name	Gene ID
oar_circ_0000012	9.33333	0	5.91886	0.0362127	0.322457	up	yes	gene1207	SNX27	101118328
oar_circ_0000016	11.6667	0	5.92755	0.0357116	0.322457	up	yes	gene1207	SNX27	101118328
oar_circ_0000029	11.6667	0	6.17887	0.0270867	0.322457	up	yes	gene1350	ASH1L	101119775
oar_circ_0000040	14	0	6.15161	0.0278028	0.322457	up	yes	gene152	CLSPN	101110630
oar_circ_0000118	0	10.6667	-5.82734	0.0396814	0.322457	down	yes	Null	Null	Null
oar_circ_0000210	0	25	-6.48749	0.0189288	0.322457	down	yes	gene1881	ABI3BP	101108803
oar_circ_0000211	67	0	8.321	0.00099145	0.322457	up	yes	gene1881	ABI3BP	101108803
oar_circ_0000228	0	31.6667	-6.84655	0.0118919	0.322457	down	yes	gene256	FOXJ3	101104696
oar_circ_0000262	37.3333	0	7.66993	0.0029966	0.322457	up	yes	gene1924	KIAA1524	101115924
oar_circ_0000279	0	23	-6.45463	0.019369	0.322457	down	yes	gene1940	PVRL3	Null
oar_circ_0000282	0	17.3333	-6.33513	0.0224179	0.322457	down	yes	gene1947	PHLDB2	101118837
oar_circ_0000300	50.3333	0	7.96878	0.00180826	0.322457	up	yes	gene1978	CCDC191	101116278
oar_circ_0000333	0	12	-5.91057	0.0362213	0.322457	down	yes	gene2066	KALRN	101120630
oar_circ_0000366	19	0	6.93018	0.0090471	0.322457	up	yes	gene2101	UBXN7	101121477
oar_circ_0000394	17	0	6.73642	0.0118791	0.322457	up	yes	gene2131	ATP13A3	101106047
oar_circ_0000418	0	19.3333	-6.50599	0.0183132	0.322457	down	yes	gene2203	VPS8	101118404
oar_circ_0000488	16.6667	0	6.5653	0.0171599	0.322457	up	yes	gene2371	IFT80	101106299
oar_circ_0000507	16	0	6.26578	0.0243617	0.322457	up	yes	gene2387	GFM1	101119786
oar_circ_0000575	12	0	6.18282	0.0272838	0.322457	up	yes	gene2525	RASA2	101108362
oar_circ_0000578	23	0	6.66832	0.0150176	0.322457	up	yes	gene2525	RASA2	101108362
oar_circ_0000597	0	40.3333	-7.02479	0.00953387	0.322457	down	yes	gene2553	CEP70	101111770
oar_circ_0000614	26.6667	0	6.7741	0.013188	0.322457	up	yes	gene2571	STAG1	101113301
oar_circ_0000629	11.6667	0	5.82038	0.0401441	0.322457	up	yes	gene2583	CEP63	101114919
oar_circ_0000630	11.6667	0	5.92755	0.0357116	0.322457	up	yes	gene2583	CEP63	101114919
oar_circ_0000679	62.3333	0	7.58356	0.00449335	0.322457	up	yes	gene424	NRDC	101114919
oar_circ_0000695	0	11	-5.85396	0.0385393	0.322457	down	yes	gene2747	MORC3	101115929
oar_circ_0000703	9.66667	0	5.90867	0.0366982	0.322457	up	yes	gene2760	TTC3	101116444
oar_circ_0000730	13.6667	0	6.3427	0.0224087	0.322457	up	yes	gene2808	KAT2B	101115756
oar_circ_0000736	0	16.3333	-6.04474	0.0311986	0.322457	down	yes	gene467	HSPB11	101120452
oar_circ_0000772	0	27	-6.61404	0.0159906	0.322457	down	yes	gene549	DOCK7	101123342
oar_circ_0000775	0	22	-6.35944	0.0218305	0.322457	down	yes	Null	Null	Null
oar_circ_0000815	20	0	6.59212	0.0164902	0.322457	up	yes	gene587	MIER1	101113806
oar_circ_0000868	0	35.3333	-6.83334	0.0123902	0.322457	down	yes	gene669	TTLL7	101108264
oar_circ_0000933	0	27	-6.75232	0.0134596	0.322457	down	yes	gene767	TMED5	101105612
oar_circ_0000938	0	12.3333	-5.9983	0.0329629	0.322457	down	yes	gene768	CCDC18	101117639
oar_circ_0000973	16	0	6.55614	0.017486	0.322457	up	yes	gene789	PTBP2	101109051
oar_circ_0000991	0	48.6667	-7.79174	0.00240644	0.322457	down	yes	gene117	GIGYF2	101105449
oar_circ_0000993	0	11.6667	-5.82558	0.0397562	0.322457	down	yes	gene117	GIGYF2	101105449
oar_circ_0000997	7.66667	0	5.6382	0.048748	0.322457	up	yes	gene851	VAV3	101120709
oar_circ_0001007	0	15.6667	-6.03344	0.0317046	0.322457	down	yes	gene859	STXBP3	101122397
oar_circ_0001043	19.6667	0	6.40965	0.0206274	0.322457	up	yes	gene1008	MAN1A2	101108177
oar_circ_0001072	26.3333	0	6.85179	0.0118895	0.322457	up	yes	gene1150	RPRD2	101117043
oar_circ_0001094	10.3333	0	6.04482	0.0315378	0.322457	up	yes	gene3725	CEP44	101120139
oar_circ_0001096	0	90	-8.55153	0.000643858	0.322457	down	yes	Null	Null	Null
oar_circ_0001112	7.33333	0	5.61427	0.0499053	0.322457	up	yes	gene2914	HSDL2	101110995
oar_circ_0001114	16	0	6.55722	0.0174245	0.322457	up	yes	gene2914	HSDL2	101110995
oar_circ_0001122	0	23	-6.43015	0.0200049	0.322457	down	yes	gene2918	SUSD1	101121153
oar_circ_0001168	0	20.6667	-6.51986	0.0179895	0.322457	down	yes	gene3869	NCKAP1	101122674
oar_circ_0001201	0	17.6667	-6.18278	0.0267802	0.322457	down	yes	Null	Null	Null
oar_circ_0001211	0	13.3333	-6.06324	0.0306222	0.322457	down	yes	gene3974	ITGA6	101113656
oar_circ_0001289	19.6667	0	6.78856	0.0130424	0.322457	up	yes	gene4073	2020-03-07	101110480
oar_circ_0001292	0	22	-6.64397	0.0154652	0.322457	down	yes	gene4076	BAZ2B	101111257
oar_circ_0001302	0	18	-6.41956	0.020304	0.322457	down	yes	gene4076	BAZ2B	101111257
oar_circ_0001303	0	20	-6.54329	0.0175021	0.322457	down	yes	gene4076	BAZ2B	101111257
oar_circ_0001317	7.66667	0	5.68509	0.0464479	0.322457	up	yes	gene4109	FMNL2	101116803
oar_circ_0001357	0	15	-6.22117	0.0256335	0.322457	down	yes	gene2965	TMEM38B	101116958
oar_circ_0001410	0	12.3333	-5.94753	0.0347913	0.322457	down	yes	gene4288	HECW2	101119960
oar_circ_0001415	12	0	6.05499	0.0310652	0.322457	up	yes	gene4290	CCDC150	101123103
oar_circ_0001458	0	29.3333	-6.97797	0.0101463	0.322457	down	yes	gene4362	CARF	101112293
oar_circ_0001481	11	0	6.08263	0.0302356	0.322457	up	yes	gene4419	KANSL1L	101122579
oar_circ_0001482	23.6667	0	6.98752	0.0100507	0.322457	up	yes	gene4419	KANSL1L	101122579
oar_circ_0001490	0	27.3333	-6.77398	0.0130956	0.322457	down	yes	gene4419	KANSL1L	101122579
oar_circ_0001515	0	25.3333	-6.5566	0.0171276	0.322457	down	yes	gene4540	EPHA4	101118852
oar_circ_0001524	26	0	7.15708	0.00657085	0.322457	up	yes	gene3008	TMEFF1	101123182
oar_circ_0001576	0	13.6667	-6.132	0.0284544	0.322457	down	yes	gene4771	RPS6KA1	101110124
oar_circ_0001588	46.6667	0	7.93319	0.00193645	0.322457	up	yes	gene4842	HNRNPR	101121577
oar_circ_0001603	0	24	-6.50552	0.0182098	0.322457	down	yes	gene4870	EIF4G3	101105220
oar_circ_0001614	0	14.6667	-6.19796	0.0263323	0.322457	down	yes	gene4893	OTUD3	101104383
oar_circ_0001623	12.6667	0	5.96687	0.0342646	0.322457	up	yes	gene3042	AUH	101109520
oar_circ_0001629	0	23	-6.43408	0.0198997	0.322457	down	yes	gene3074	ECM2	101108189
oar_circ_0001641	12.6667	0	6.28175	0.0240653	0.322457	up	yes	gene3088	SLC35D2	101113662
oar_circ_0001642	17	0	6.2692	0.0243069	0.322457	up	yes	gene2852	CDK5RAP2	101116809
oar_circ_0001660	13.6667	0	6.36308	0.0218629	0.322457	up	yes	gene3115	GOLM1	101115000
oar_circ_0001665	0	19	-6.22427	0.0256217	0.322457	down	yes	gene3117	NAA35	101115000
oar_circ_0001667	0	18	-6.14665	0.0278525	0.322457	down	yes	gene3120	AGTPBP1	101115757
oar_circ_0001674	0	37	-6.9267	0.0108486	0.322457	down	yes	gene3120	AGTPBP1	101115757
oar_circ_0001683	0	18.3333	-6.18988	0.0264486	0.322457	down	yes	gene3133	KIF27	101118416
oar_circ_0001692	23.6667	0	6.66904	0.0149767	0.322457	up	yes	gene3133	KIF27	101118416
oar_circ_0001699	64	0	7.69614	0.00375014	0.322457	up	yes	gene3133	KIF27	101118416
oar_circ_0001711	0	30.6667	-6.88112	0.0114225	0.322457	down	yes	gene3140	RASEF	101119694
oar_circ_0001718	0	19.3333	-6.39368	0.0210101	0.322457	down	yes	gene3161	UBAP2	101119694
oar_circ_0001742	0	12.6667	-5.7594	0.0424724	0.322457	down	yes	gene3227	PPP3CC	101119694
oar_circ_0001743	0	28.3333	-6.9405	0.0106529	0.322457	down	yes	gene3230	POLR3D	101116536
oar_circ_0001754	0	10.3333	-5.69101	0.0457731	0.322457	down	yes	gene3277	TGFBR1	554326
oar_circ_0001758	21.3333	0	6.54446	0.0174793	0.322457	up	yes	gene3294	XPA	101103949
oar_circ_0001794	21	0	6.81374	0.0125997	0.322457	up	yes	gene3437	SMC5	101104964
oar_circ_0001796	17.6667	0	6.49778	0.0185251	0.322457	up	yes	gene3446	TJP2	101120218
oar_circ_0001828	30	0	7.3931	0.00456348	0.322457	up	yes	gene3510	KIAA2026	101119701
oar_circ_0001831	0	10	-5.7451	0.0432705	0.322457	down	yes	gene3513	IL33	101116705
oar_circ_0001844	26	0	6.76767	0.01323	0.322457	up	yes	gene3543	MPDZ	101120218
oar_circ_0001861	0	35	-7.36833	0.00470344	0.322457	down	yes	gene3555	TTC39B	101121659
oar_circ_0001904	0	27	-6.62906	0.015664	0.322457	down	yes	gene3583	MLLT3	101102874
oar_circ_0001917	36	0	7.08468	0.00878452	0.322457	up	yes	gene3637	IFT74	101110029
oar_circ_0001919	25	0	6.6174	0.016148	0.322457	up	yes	gene3637	IFT74	101110029
oar_circ_0001926	29.6667	0	6.88437	0.0114156	0.322457	up	yes	gene3637	IFT74	101110029
oar_circ_0001929	45	0	7.66852	0.00309565	0.322457	up	yes	gene3637	IFT74	101110029
oar_circ_0001964	11.3333	0	5.81928	0.0401571	0.322457	up	yes	gene6083	LOC101109345	101109345
oar_circ_0001993	48.3333	0	7.97528	0.00179585	0.322457	up	yes	gene6142	ZC3H6	101118777
oar_circ_0002002	0	12.3333	-5.97522	0.0337635	0.322457	down	yes	gene6157	TBC1D15	101122098
oar_circ_0002049	0	49.3333	-7.81415	0.00231011	0.322457	down	yes	gene5219	STRBP	101109426
oar_circ_0002067	0	16.3333	-6.25041	0.0247567	0.322457	down	yes	gene5220	RABGAP1	101109684
oar_circ_0002082	0	15.3333	-6.20289	0.0261355	0.322457	down	yes	gene6262	EEA1	101114003
oar_circ_0002086	0	30.3333	-6.71797	0.0141196	0.322457	down	yes	Null	Null	Null
oar_circ_0002127	0	32.3333	-7.30776	0.00515915	0.322457	down	yes	gene6533	ARID2	101112969
oar_circ_0002130	0	17.6667	-6.14948	0.0276927	0.322457	down	yes	gene6534	ANO6	101108825
oar_circ_0002153	0	23	-6.47207	0.0190945	0.322457	down	yes	gene6552	GXYLT1	101110670
oar_circ_0002191	0	25.3333	-6.59228	0.0164888	0.322457	down	yes	gene6624	IRAK3	101115273
oar_circ_0002197	0	16.6667	-6.14433	0.0279379	0.322457	down	yes	gene6630	MSRB3	101108734
oar_circ_0002201	26.3333	0	6.74695	0.0136152	0.322457	up	yes	gene6642	TBK1	101110830
oar_circ_0002208	14.3333	0	6.11482	0.0289894	0.322457	up	yes	gene6659	USP15	101113139
oar_circ_0002237	41.3333	0	7.79951	0.00238714	0.322457	up	yes	gene6887	APAF1	100135699
oar_circ_0002241	0	15.3333	-6.23935	0.0250873	0.322457	down	yes	gene6887	APAF1	100135699
oar_circ_0002242	13.3333	0	5.97858	0.0338101	0.322457	up	yes	gene6887	APAF1	100135699
oar_circ_0002247	23.6667	0	6.67578	0.0148467	0.322457	up	yes	gene6897	ACTR6	101104475
oar_circ_0002260	0	9.66667	-5.61648	0.0494094	0.322457	down	yes	gene6942	HCFC2	101102055
oar_circ_0002323	85.6667	0	7.94764	0.00261499	0.322457	up	yes	gene7118	CASC1	101114856
oar_circ_0002342	0	40.6667	-7.25209	0.00700207	0.322457	down	yes	gene7153	LOC105611562	Null
oar_circ_0002372	23	0	6.9513	0.00894567	0.322457	up	yes	gene7167	PIK3C2G	101123108
oar_circ_0002393	0	24	-6.50263	0.0182782	0.322457	down	yes	gene7201	ATF7IP	101109004
oar_circ_0002403	17.3333	0	6.25677	0.0247119	0.322457	up	yes	gene7255	LOC101122777	101122777
oar_circ_0002433	0	18	-6.26991	0.0241566	0.322457	down	yes	Null	Null	Null
oar_circ_0002442	0	28.6667	-6.6159	0.0162806	0.322457	down	yes	gene5355	SMC6	101123020
oar_circ_0002444	40	0	7.28735	0.00663824	0.322457	up	yes	gene5355	SMC6	101123020
oar_circ_0002445	11.6667	0	6.18485	0.0269123	0.322457	up	yes	gene5355	SMC6	101123020
oar_circ_0002451	22.3333	0	6.73246	0.0138582	0.322457	up	yes	gene5355	SMC6	101123020
oar_circ_0002522	17.3333	0	6.61709	0.0160899	0.322457	up	yes	gene5534	APLF	101116898
oar_circ_0002523	10	0	5.7013	0.0454703	0.322457	up	yes	gene5534	APLF	101116898
oar_circ_0002539	0	19.3333	-6.49158	0.0186145	0.322457	down	yes	gene5564	VPS54	101115354
oar_circ_0002572	22.3333	0	6.85916	0.0119452	0.322457	up	yes	gene5646	RMND5A	101107681
oar_circ_0002585	0	18	-6.40731	0.0205887	0.322457	down	yes	gene5708	LIMS1	101116555
oar_circ_0002592	14	0	6.11677	0.0289643	0.322457	up	yes	gene5721	GCFC2	101117834
oar_circ_0002619	0	10.6667	-5.84296	0.0391089	0.322457	down	yes	gene5107	TOR1B	101103637
oar_circ_0002634	0	24.3333	-6.51718	0.01796	0.322457	down	yes	gene5757	EML6	101101879
oar_circ_0002651	10.6667	0	6.08865	0.0300908	0.322457	up	yes	gene5820	SRBD1	101110578
oar_circ_0002661	13.3333	0	6.12178	0.0287878	0.322457	up	yes	gene5836	DYNC2LI1	101114180
oar_circ_0002667	24.3333	0	6.61951	0.0160862	0.322457	up	yes	gene5837	PLEKHH2	101114431
oar_circ_0002670	0	23	-6.71431	0.014216	0.322457	down	yes	gene5840	THADA	101114689
oar_circ_0002682	0	13.6667	-5.98899	0.0333678	0.322457	down	yes	gene5863	SLC8A1	101116716
oar_circ_0002761	0	22.3333	-6.65576	0.0152354	0.322457	down	yes	gene5963	EXOC6B	101111176
oar_circ_0002787	0	21	-6.40617	0.020609	0.322457	down	yes	Null	Null	Null
oar_circ_0002889	7.66667	0	5.6382	0.048748	0.322457	up	yes	gene7802	PHF14	100135443
oar_circ_0002918	0	23.3333	-6.71754	0.0141179	0.322457	down	yes	gene7879	LOC105614975	Null
oar_circ_0002937	32	0	7.42192	0.00443717	0.322457	up	yes	gene7895	SEMA3A	101113580
oar_circ_0002942	13.6667	0	6.13652	0.0283101	0.322457	up	yes	gene7897	SEMA3E	101113839
oar_circ_0002953	0	28.6667	-6.95371	0.0104734	0.322457	down	yes	Null	Null	Null
oar_circ_0002961	0	36.3333	-6.89096	0.011413	0.322457	down	yes	gene7934	FAM185A	101103470
oar_circ_0002976	11	0	5.72253	0.0445628	0.322457	up	yes	gene7951	KMT2E	101121766
oar_circ_0002977	21.6667	0	6.52731	0.0178868	0.322457	up	yes	gene7951	KMT2E	101121766
oar_circ_0002985	9.66667	0	5.94648	0.035126	0.322457	up	yes	gene7956	PUS7	101122688
oar_circ_0002989	7.33333	0	5.62861	0.0492184	0.322457	up	yes	gene7971	HBP1	101103467
oar_circ_0003007	0	36.6667	-7.4822	0.00393271	0.322457	down	yes	gene8027	C4H7orf60	Null
oar_circ_0003022	12.3333	0	5.90167	0.03683	0.322457	up	yes	gene8050	43715	111687681
oar_circ_0003050	0	13.6667	-6.04927	0.0311046	0.322457	down	yes	gene8085	NOD1	101102721
oar_circ_0003053	0	17.6667	-6.13459	0.0283934	0.322457	down	yes	Null	Null	Null
oar_circ_0003058	0	21	-6.62209	0.0159849	0.322457	down	yes	gene8106	CREB5	101112976
oar_circ_0003087	19.6667	0	6.73627	0.0139951	0.322457	up	yes	gene8210	GLI3	101119637
oar_circ_0003090	10.6667	0	6.02115	0.0324667	0.322457	up	yes	gene8213	SUGCT	101121005
oar_circ_0003173	0	19	-6.37547	0.021464	0.322457	down	yes	gene10267	FBXL17	101106771
oar_circ_0003194	0	12	-5.93974	0.0350975	0.322457	down	yes	gene9002	NFIX	101103719
oar_circ_0003215	0	15	-6.20219	0.0261665	0.322457	down	yes	gene9090	LOC101110503	101110503
oar_circ_0003272	19.3333	0	6.49313	0.018622	0.322457	up	yes	gene9390	RAPGEF6	101102808
oar_circ_0003292	0	70.6667	-7.69556	0.00372877	0.322457	down	yes	gene9404	SLC12A2	101105242
oar_circ_0003300	15.3333	0	6.49845	0.0185975	0.322457	up	yes	gene9414	LMNB1	100037680
oar_circ_0003310	0	16	-5.98381	0.0335315	0.322457	down	yes	gene9429	CSNK1G3	101109703
oar_circ_0003316	18.3333	0	6.42565	0.0201612	0.322457	up	yes	gene9429	CSNK1G3	101109703
oar_circ_0003355	0	26	-6.73291	0.0138813	0.322457	down	yes	gene9738	C5H5orf15	101123295
oar_circ_0003364	16	0	6.24711	0.0249024	0.322457	up	yes	gene9754	DDX46	101103809
oar_circ_0003419	10.6667	0	6.08572	0.0301479	0.322457	up	yes	gene8848	TPM4	101117499
oar_circ_0003426	0	25	-6.60157	0.0162709	0.322457	down	yes	gene10109	HMMR	443128
oar_circ_0003447	12	0	6.18539	0.0269117	0.322457	up	yes	gene10153	VCAN	100294605
oar_circ_0003468	13	0	6.32026	0.0230728	0.322457	up	yes	gene10185	POLR3G	101106586
oar_circ_0003486	0	20	-6.37423	0.0213838	0.322457	down	yes	gene10224	CAST	443364
oar_circ_0003526	10.3333	0	6.01196	0.0327046	0.322457	up	yes	gene10944	AFF1	101111967
oar_circ_0003528	23.6667	0	6.73816	0.0137427	0.322457	up	yes	gene10974	STX18	101103647
oar_circ_0003531	0	23.6667	-6.49627	0.0184063	0.322457	down	yes	gene10978	LYAR	101103898
oar_circ_0003561	20	0	6.51827	0.018024	0.322457	up	yes	gene10354	LARP7	101116230
oar_circ_0003578	0	14.3333	-6.10683	0.02916	0.322457	down	yes	gene10391	LEF1	780521
oar_circ_0003580	0	13.6667	-5.98899	0.0333678	0.322457	down	yes	gene10391	LEF1	780521
oar_circ_0003594	0	17	-6.08895	0.0296993	0.322457	down	yes	gene10410	PPA2	101104749
oar_circ_0003661	0	27	-6.64872	0.0152612	0.322457	down	yes	gene10310	PRDM5	101115210
oar_circ_0003696	0	10.6667	-5.65951	0.0475119	0.322457	down	yes	gene10614	PDS5A	101114956
oar_circ_0003745	19.6667	0	6.47922	0.0189068	0.322457	up	yes	gene10676	DCUN1D4	101113593
oar_circ_0003760	0	20	-6.72229	0.0123545	0.322457	down	yes	gene10700	TMEM165	101107021
oar_circ_0003770	16.3333	0	6.31228	0.0230707	0.322457	up	yes	gene10708	CEP135	101108311
oar_circ_0003813	0	20.3333	-6.30594	0.0231264	0.322457	down	yes	Null,gene10805	Null	Null
oar_circ_0003817	21.6667	0	6.62907	0.015724	0.322457	up	yes	gene10805	MOB1B	101123123
oar_circ_0003849	0	10.6667	-5.76642	0.0422617	0.322457	down	yes	gene10879	MRPL1	101111634
oar_circ_0003882	0	20.6667	-6.58166	0.0167108	0.322457	down	yes	gene11208	STYX	101115709
oar_circ_0003906	16.3333	0	6.57096	0.0170268	0.322457	up	yes	gene11117	EPB41L4A	101122032
oar_circ_0003909	0	16.6667	-6.08131	0.0299136	0.322457	down	yes	gene11117	EPB41L4A	101122032
oar_circ_0003941	0	21.6667	-6.36629	0.0215713	0.322457	down	yes	gene11290	MYO9A	101108657
oar_circ_0003952	0	26	-7.09758	0.00731074	0.322457	down	yes	gene11302	ARIH1	101116578
oar_circ_0003964	18	0	6.64736	0.0155191	0.322457	up	yes	gene11441	SUPT16H	101109451
oar_circ_0003975	0	21.6667	-6.42904	0.0200689	0.322457	down	yes	gene11122	KCNN2	101105660
oar_circ_0003987	17	0	6.39688	0.0208893	0.322457	up	yes	gene11638	FSIP1	101106849
oar_circ_0004005	18	0	6.6904	0.0147741	0.322457	up	yes	gene11689	MGA	101114361
oar_circ_0004076	0	24.6667	-6.57136	0.0167986	0.322457	down	yes	gene11794	RAB8B	101111969
oar_circ_0004078	31	0	7.08235	0.00879296	0.322457	up	yes	gene11794	RAB8B	101111969
oar_circ_0004087	32	0.666667	4.80425	0.0466824	0.322457	up	yes	gene11141	AP3S1	101107603
oar_circ_0004111	14.3333	0	6.42041	0.0204258	0.322457	up	yes	gene11823	RNF111	101115967
oar_circ_0004119	0	34	-6.80697	0.0127475	0.322457	down	yes	gene11824	SLTM	101103480
oar_circ_0004126	10.6667	0	6.08572	0.0301479	0.322457	up	yes	gene11834	CGNL1	101119219
oar_circ_0004147	0	28.6667	-6.94639	0.0105555	0.322457	down	yes	gene11840	TEX9	101103983
oar_circ_0004152	0	25	-6.65285	0.0152416	0.322457	down	yes	gene11840	TEX9	101103983
oar_circ_0004187	0	16.6667	-6.22168	0.0256845	0.322457	down	yes	gene11899	ATP8B4	101108837
oar_circ_0004198	37.3333	0	7.24791	0.00701001	0.322457	up	yes	gene11916	MYEF2	101109884
oar_circ_0004208	0	55.6667	-7.34867	0.00620786	0.322457	down	yes	gene11946	DDHD1	101112738
oar_circ_0004286	10.6667	0	5.66948	0.0471215	0.322457	up	yes	gene12040	SYNE2	101108755
oar_circ_0004294	0	22	-6.43586	0.0199199	0.322457	down	yes	gene12040	SYNE2	101108755
oar_circ_0004326	0	22.3333	-6.62814	0.0157487	0.322457	down	yes	gene12130	PCNX	Null
oar_circ_0004374	35.3333	0	6.98134	0.0102091	0.322457	up	yes	gene12250	CEP128	101116835
oar_circ_0004397	9.33333	0	5.92499	0.036	0.322457	up	yes	gene12272	EML5	101114197
oar_circ_0004400	0	25	-6.53962	0.0174909	0.322457	down	yes	gene12272	EML5	101114197
oar_circ_0004427	0	38.3333	-7.02977	0.00946919	0.322457	down	yes	gene12293	CTDSPL2	101120412
oar_circ_0004429	13	0	6.31944	0.0230775	0.322457	up	yes	gene12293	CTDSPL2	101120412
oar_circ_0004432	0	34.6667	-7.15453	0.0080386	0.322457	down	yes	gene12351	UBE3D	101114449
oar_circ_0004555	0	14	-6.09555	0.0295248	0.322457	down	yes	gene12307	CD109	101117513
oar_circ_0004622	0	14.3333	-6.09244	0.0296507	0.322457	down	yes	gene12711	AHI1	101120502
oar_circ_0004635	14	0	6.09071	0.0297898	0.322457	up	yes	gene12722	MAP3K5	101121018
oar_circ_0004640	30.3333	0	7.29794	0.00535426	0.322457	up	yes	gene12333	LCA5	101113154
oar_circ_0004645	0	16	-6.00491	0.0326656	0.322457	down	yes	gene12753	ADGRG6	101116915
oar_circ_0004668	11.6667	0	5.91883	0.0360872	0.322457	up	yes	gene12772	UTRN	101120168
oar_circ_0004690	58.6667	0	7.66993	0.0038705	0.322457	up	yes	gene12800	PPIL4	101122364
oar_circ_0004710	15	0	6.47455	0.0191444	0.322457	up	yes	gene12836	CNKSR3	101105165
oar_circ_0004730	0	18.3333	-6.31464	0.0231082	0.322457	down	yes	gene12903	QKI	101113765
oar_circ_0004747	0	16	-6.25267	0.0246783	0.322457	down	yes	Null	Null	Null
oar_circ_0004752	26.6667	0	6.88753	0.0113324	0.322457	up	yes	gene12991	PHF3	101110245
oar_circ_0004768	0	10.6667	-5.75709	0.042685	0.322457	down	yes	gene13145	ASAP1	101122198
oar_circ_0004787	7.66667	0	5.68153	0.0465975	0.322457	up	yes	gene13189	ATAD2	101103903
oar_circ_0004839	0	19.3333	-6.53102	0.0178791	0.322457	down	yes	gene13275	ASPH	101118195
oar_circ_0004842	29	0	7.43867	0.00426896	0.322457	up	yes	gene13275	ASPH	101118195
oar_circ_0004883	38.3333	0	7.51923	0.00387534	0.322457	up	yes	gene13315	PREX2	101103244
oar_circ_0004914	9.66667	0	5.97009	0.0342975	0.322457	up	yes	gene13343	STAU2	101107105
oar_circ_0004962	0	17.6667	-6.40444	0.0206832	0.322457	down	yes	gene13456	DCAF13	101102821
oar_circ_0005008	13.6667	0	6.10785	0.0292508	0.322457	up	yes	gene13506	STK3	101106085
oar_circ_0005018	0	9.33333	-5.63897	0.0482618	0.322457	down	yes	gene13545	INTS8	101109456
oar_circ_0005041	0	12.3333	-5.93196	0.0353948	0.322457	down	yes	gene13569	RUNX1T1	101113340
oar_circ_0005050	8	0	5.72738	0.0444073	0.322457	up	yes	gene13572	SLC26A7	101113767
oar_circ_0005052	27.6667	0.666667	4.68946	0.0332268	0.322457	up	yes	gene13574	OTUD6B	101114028
oar_circ_0005061	0	13.3333	-5.75842	0.0427746	0.322457	down	yes	gene13581	NBN	101115286
oar_circ_0005152	13.6667	0	6.15025	0.0278713	0.322457	up	yes	gene13707	ZC3H13	101111891
oar_circ_0005161	0	10.6667	-5.7371	0.0436138	0.322457	down	yes	gene13707	ZC3H13	101111891
oar_circ_0005162	26.3333	0	6.77098	0.0132297	0.322457	up	yes	gene13707	ZC3H13	101111891
oar_circ_0005209	0	11.3333	-5.84923	0.0386976	0.322457	down	yes	gene13782	NHLRC3	101123051
oar_circ_0005223	0	17.6667	-6.13459	0.0283934	0.322457	down	yes	gene13649	DIAPH3	101105168
oar_circ_0005259	8.66667	0	5.76306	0.0429286	0.322457	up	yes	gene13849	KATNAL1	101112580
oar_circ_0005298	53.3333	0	7.62097	0.00416571	0.322457	up	yes	gene13946	PIBF1	101123131
oar_circ_0005311	0	25	-6.54267	0.0174197	0.322457	down	yes	gene13970	LOC105607741	Null
oar_circ_0005322	40.3333	0	7.84066	0.00231462	0.322457	up	yes	gene13977	SCEL	101103405
oar_circ_0005387	0	12	-5.93974	0.0350975	0.322457	down	yes	gene14299	SYNRG	101110252
oar_circ_0005391	0	24	-6.50552	0.0182098	0.322457	down	yes	gene14356	MYO1D	101115139
oar_circ_0005395	0	21.6667	-6.63762	0.0156056	0.322457	down	yes	gene14361	ZNF207	101121358
oar_circ_0005471	0	23.6667	-6.84059	0.0103182	0.322457	down	yes	gene14794	NCOR1	101117774
oar_circ_0005484	16.3333	0	6.28635	0.0237835	0.322457	up	yes	gene14860	SPAG9	101102913
oar_circ_0005489	16.3333	0	6.56892	0.0170662	0.322457	up	yes	gene14866	LUC7L3	101104585
oar_circ_0005496	27	0	7.19348	0.00623367	0.322457	up	yes	gene14905	ZNF652	101112073
oar_circ_0005504	0	26	-6.96505	0.00861181	0.322457	down	yes	gene14993	FBXL20	101101999
oar_circ_0005509	70.6667	0	8.36902	0.000898427	0.322457	up	yes	gene15030	TOP2A	101108762
oar_circ_0005524	0	46.6667	-7.27167	0.00682955	0.322457	down	yes	gene15205	GJC1	101116241
oar_circ_0005525	0	24.6667	-6.50044	0.018409	0.322457	down	yes	gene15234	NSF	101120344
oar_circ_0005534	20.3333	0	6.57073	0.0169322	0.322457	up	yes	gene15254	TLK2	101122708
oar_circ_0005541	14	0	5.95514	0.0348712	0.322457	up	yes	gene15262	TANC2	101102073
oar_circ_0005547	20.3333	0	6.40191	0.0209091	0.322457	up	yes	gene15295	CEP95	101106443
oar_circ_0005613	0	30	-7.22365	0.0058618	0.322457	down	yes	gene14215	SRSF1	101121021
oar_circ_0005655	12	0	6.22338	0.0257711	0.322457	up	yes	gene15772	MARK1	101105515
oar_circ_0005686	9.33333	0	5.9109	0.0365144	0.322457	up	yes	gene15838	CDC42BPA	101114291
oar_circ_0005690	55	0	8.00897	0.00174409	0.322457	up	yes	gene15838	CDC42BPA	101114291
oar_circ_0005721	0	17	-6.231	0.0252612	0.322457	down	yes	gene15871	SDCCAG8	101118887
oar_circ_0005723	0	20.6667	-6.74832	0.0115363	0.322457	down	yes	gene15871	SDCCAG8	101118887
oar_circ_0005762	10.6667	0	6.08865	0.0300908	0.322457	up	yes	gene15932	DNM3	101107117
oar_circ_0005769	0	23.3333	-6.47858	0.0188064	0.322457	down	yes	gene15937	SUCO	101108241
oar_circ_0005803	15.6667	0	6.49119	0.0187861	0.322457	up	yes	gene16201	RABGAP1L	101115296
oar_circ_0005839	0	23.3333	-6.94539	0.00920357	0.322457	down	yes	gene16286	SMG7	101105838
oar_circ_0005887	0	16.6667	-6.08131	0.0299136	0.322457	down	yes	gene16412	DENND1B	101107457
oar_circ_0005888	0	40	-7.26711	0.00687091	0.322457	down	yes	gene16412	DENND1B	101107457
oar_circ_0005891	0	40	-7.58551	0.00368894	0.322457	down	yes	gene16412	DENND1B	101107457
oar_circ_0005969	13	0	6.31944	0.0230775	0.322457	up	yes	gene16601	NEBL	101102163
oar_circ_0005975	31.6667	0	7.00059	0.00981877	0.322457	up	yes	gene16606	MLLT10	101113089
oar_circ_0006017	18.6667	0	6.41443	0.0204969	0.322457	up	yes	gene16689	NSUN6	101113514
oar_circ_0006023	0	16	-6.04263	0.0314145	0.322457	down	yes	gene16692	ARHGAP12	101114797
oar_circ_0006051	17.3333	0	6.42234	0.0202654	0.322457	up	yes	gene16699	LOC105616690	Null
oar_circ_0006063	15.3333	0	6.63527	0.0135889	0.322457	up	yes	gene16743	CSRP2BP	57325
oar_circ_0006074	17.3333	0	6.32878	0.0226906	0.322457	up	yes	gene16808	GDI2	100302068
oar_circ_0006081	0	26.3333	-7.00691	0.00806664	0.322457	down	yes	Null	Null	Null
oar_circ_0006088	0	55.3333	-7.36529	0.00602134	0.322457	down	yes	gene16861	ZMYND11	101112998
oar_circ_0006094	14	0	6.39216	0.0211233	0.322457	up	yes	gene16874	GPCPD1	101115143
oar_circ_0006108	0	40	-7.09893	0.00854668	0.322457	down	yes	Null	Null	Null
oar_circ_0006202	14.6667	0	6.45534	0.0196159	0.322457	up	yes	gene16516	KIF16B	101111986
oar_circ_0006271	25	0	6.72936	0.013884	0.322457	up	yes	gene17898	CDH1	101119747
oar_circ_0006291	21	0	6.82018	0.0124835	0.322457	up	yes	Null	Null	Null
oar_circ_0006346	17	0	6.59324	0.0165725	0.322457	up	yes	gene18996	CWF19L2	101103667
oar_circ_0006351	0	14.3333	-6.19573	0.0266084	0.322457	down	yes	gene18998	ALKBH8	101104088
oar_circ_0006385	19	0	6.94841	0.0088162	0.322457	up	yes	gene19106	SIK3	101119244
oar_circ_0006389	29	0	6.82111	0.0124362	0.322457	up	yes	gene19113	RNF214	101119244
oar_circ_0006425	10	0	5.99403	0.0333378	0.322457	up	yes	gene18927	PDGFD	101117784
oar_circ_0006430	0	29.3333	-6.82994	0.0121982	0.322457	down	yes	gene19276	SBF2	101123068
oar_circ_0006480	0	21	-6.55424	0.0172445	0.322457	down	yes	gene19684	UVRAG	101108687
oar_circ_0006494	101.667	0	8.24428	0.00164095	0.322457	up	yes	Null	Null	Null
oar_circ_0006500	15.3333	0	6.49845	0.0185975	0.322457	up	yes	gene19742	QSER1	101122625
oar_circ_0006502	0	21.3333	-6.59747	0.01636	0.322457	down	yes	gene19748	HIPK3	101123406
oar_circ_0006530	0	15.3333	-6.26555	0.0244333	0.322457	down	yes	Null,gene19832	Null	Null
oar_circ_0006558	153	0	8.5994	0.0009316	0.322457	up	yes	Null	Null	Null
oar_circ_0006621	0	10	-5.7451	0.0432705	0.322457	down	yes	gene20137	RANBP17	101104527
oar_circ_0006645	0	14	-6.1308	0.0283944	0.322457	down	yes	gene20402	WDR70	101107551
oar_circ_0006657	18.6667	0	6.33508	0.0226227	0.322457	up	yes	gene20405	NIPBL	101108516
oar_circ_0006680	0	10.6667	-5.84296	0.0391089	0.322457	down	yes	gene20441	MTMR12	101115067
oar_circ_0006685	0	12.6667	-6.04035	0.0315093	0.322457	down	yes	gene20447	C16H5orf22	101115572
oar_circ_0006692	13.3333	0	5.97858	0.0338101	0.322457	up	yes	gene20481	BASP1	101119849
oar_circ_0006711	0	19.3333	-6.447	0.0196386	0.322457	down	yes	gene20192	FCHO2	101114903
oar_circ_0006716	9	0	5.86442	0.0383944	0.322457	up	yes	gene20193	TNPO1	101115311
oar_circ_0006738	19.6667	0	6.78348	0.013078	0.322457	up	yes	gene20649	OTUD4	101110451
oar_circ_0006754	16	0	6.55217	0.0174352	0.322457	up	yes	gene20670	RNF150	101113958
oar_circ_0006774	0	22.6667	-6.6498	0.0153366	0.322457	down	yes	Null	Null	Null
oar_circ_0006825	0	12	-5.96411	0.0342193	0.322457	down	yes	gene20808	LOC101110269	101110269
oar_circ_0006836	32.3333	0	7.32111	0.0064202	0.322457	up	yes	gene20854	LOC105602850	105602850
oar_circ_0006899	22.3333	0	6.70924	0.0142503	0.322457	up	yes	gene20971	CIT	101107309
oar_circ_0006906	0	20	-6.25635	0.0246008	0.322457	down	yes	gene20979	TAOK3	101108689
oar_circ_0006908	10	0	6.00454	0.0329745	0.322457	up	yes	gene20993	FBXW8	106990146
oar_circ_0006941	0	16.6667	-6.32011	0.0228212	0.322457	down	yes	gene21160	NF2	101107995
oar_circ_0006974	13.6667	0	6.324	0.0229529	0.322457	up	yes	gene21318	UBE3A	101114391
oar_circ_0006986	22	0	6.53412	0.0177535	0.322457	up	yes	Null	Null	Null
oar_circ_0006990	11.3333	0	6.15981	0.027757	0.322457	up	yes	gene21470	IQGAP1	101104610
oar_circ_0007003	0	19	-6.48156	0.0188524	0.322457	down	yes	gene21491	HOMER2	101106114
oar_circ_0007024	0	17	-6.29208	0.0235919	0.322457	down	yes	gene21585	UBE2Q2	101101924
oar_circ_0007071	17.6667	0	6.66859	0.015196	0.322457	up	yes	gene21688	STRN3	101102517
oar_circ_0007072	0	25	-6.67572	0.0148111	0.322457	down	yes	gene21688	STRN3	101102517
oar_circ_0007094	8.33333	0	5.79153	0.0415991	0.322457	up	yes	gene21702	NPAS3	101103016
oar_circ_0007109	0	30	-6.78285	0.0128936	0.322457	down	yes	gene21727	RALGAPA1	101120113
oar_circ_0007189	37	0	7.7713	0.0025172	0.322457	up	yes	gene21888	VRK1	101122310
oar_circ_0007223	0	33.3333	-6.863	0.011661	0.322457	down	yes	gene21989	RCOR1	101121973
oar_circ_0007228	21.3333	0	6.85588	0.011908	0.322457	up	yes	gene22005	EIF5	101104786
oar_circ_0007263	0	23	-6.58589	0.0165517	0.322457	down	yes	gene22123	GOLGA4	101109394
oar_circ_0007267	48	0	7.98988	0.0017888	0.322457	up	yes	gene22145	WDR48	101117282
oar_circ_0007281	0	30.3333	-6.95299	0.0104326	0.322457	down	yes	gene22181	NKTR	101117198
oar_circ_0007324	0	21.3333	-6.38667	0.0211433	0.322457	down	yes	gene22296	EIF4E3	101114394
oar_circ_0007325	11.3333	0	6.12152	0.0289316	0.322457	up	yes	gene22297	FOXP1	101114648
oar_circ_0007332	0	21.3333	-6.64052	0.0156482	0.322457	down	yes	gene22323	SLC25A26	100147801
oar_circ_0007404	16.6667	0	6.28985	0.0237467	0.322457	up	yes	gene22580	SMARCC1	101121808
oar_circ_0007439	24.6667	0	7.03543	0.00951525	0.322457	up	yes	Null	Null	Null
oar_circ_0007442	34.3333	0	7.604	0.00330638	0.322457	up	yes	gene22093	DYNC1LI1	101112428
oar_circ_0007448	0	18.6667	-6.19639	0.0262903	0.322457	down	yes	gene22106	UBP1	101105857
oar_circ_0007456	0	12.6667	-6.04035	0.0315093	0.322457	down	yes	gene22109	PDCD6IP	101113964
oar_circ_0007497	24	0	7.11769	0.00691503	0.322457	up	yes	gene22751	ZNF451	101112267
oar_circ_0007505	0	35.6667	-7.07637	0.00891928	0.322457	down	yes	Null	Null	Null
oar_circ_0007563	0	31.6667	-7.1804	0.00631513	0.322457	down	yes	gene23743	RIPK1	101110186
oar_circ_0007587	11.6667	0	6.19153	0.0267405	0.322457	up	yes	Null,gene23865	Null	Null
oar_circ_0007588	11.3333	0	6.14302	0.028215	0.322457	up	yes	Null,gene23865	Null	Null
oar_circ_0007627	14	0	6.10156	0.0294754	0.322457	up	yes	gene24302	STIP1	101122561
oar_circ_0007685	0	22.3333	-6.49823	0.0184357	0.322457	down	yes	gene23773	CCDC67	159989
oar_circ_0007688	13.6667	0	6.3756	0.0215826	0.322457	up	yes	gene24630	LIPM	101120285
oar_circ_0007726	0	21	-6.5853	0.0166106	0.322457	down	yes	gene24690	HELLS	101106217
oar_circ_0007753	21.3333	0	6.85588	0.011908	0.322457	up	yes	gene24797	C22H10orf76	101105456
oar_circ_0007790	0	33	-6.76284	0.0135247	0.322457	down	yes	gene24890	CCDC186	101101940
oar_circ_0007805	48	0.666667	5.43168	0.0127085	0.322457	up	yes	gene24900	ATRNL1	101119865
oar_circ_0007895	8	0	5.73178	0.0442144	0.322457	up	yes	gene25166	GALNT1	101109846
oar_circ_0007925	0	28.3333	-6.73319	0.0137605	0.322457	down	yes	gene25218	SS18	101117893
oar_circ_0007990	33	0	7.48124	0.00398877	0.322457	up	yes	gene25289	ARHGAP28	101102444
oar_circ_0008022	0	14.6667	-6.17371	0.0270305	0.322457	down	yes	gene25316	SPIRE1	101106482
oar_circ_0008036	0	38.3333	-7.56685	0.00350307	0.322457	down	yes	gene25354	SMAD2	101114231
oar_circ_0008078	0	50	-7.84395	0.00221628	0.322457	down	yes	gene25459	KIAA1468	101118578
oar_circ_0008303	29.3333	0	7.4287	0.00434229	0.322457	up	yes	gene26802	PARG	101118585
oar_circ_0008349	12.3333	0	6.25613	0.0249981	0.322457	up	yes	gene26947	PCM1	101118162
oar_circ_0008366	12.3333	0	5.99497	0.0331575	0.322457	up	yes	gene26950	MTUS1	101118923
oar_circ_0008367	0	29	-7.17321	0.006328	0.322457	down	yes	gene26950	MTUS1	101118923
oar_circ_0008369	15.3333	0	6.4962	0.0186454	0.322457	up	yes	Null	Null	Null
oar_circ_0008378	0	37.6667	-7.23713	0.00718256	0.322457	down	yes	gene26974	DLC1	101123183
oar_circ_0008380	0	18	-6.41956	0.020304	0.322457	down	yes	gene26986	ERI1	101102618
oar_circ_0008387	12	0	5.99894	0.033044	0.322457	up	yes	Null,gene27012	Null	Null
oar_circ_0008408	0	12	-5.80874	0.0406351	0.322457	down	yes	gene27069	ADAM32	101115508
oar_circ_0008452	0	59.3333	-7.81406	0.00245469	0.322457	down	yes	gene26872	VEGFC	101105629
oar_circ_0008470	0	22.6667	-6.39152	0.0210252	0.322457	down	yes	gene28154	ELF4	101121321
oar_circ_0008489	10	0	6.00454	0.0329745	0.322457	up	yes	gene28199	WDR44	101105308
oar_circ_0008523	0	39.3333	-7.09227	0.00868855	0.322457	down	yes	gene27256	TMEM27	101123445
oar_circ_0008650	8.66667	0	5.83177	0.0401282	0.322457	up	yes	gene27766	ATRX	101117394
oar_circ_0008663	8.66667	0	5.82937	0.0398793	0.322457	up	yes	gene27766	ATRX	101117394
oar_circ_0008674	28	0	6.80797	0.0126075	0.322457	up	yes	gene27766	ATRX	101117394
oar_circ_0008729	0	14.3333	-6.17415	0.0270668	0.322457	down	yes	gene27217	ARHGAP6	101118504

## Sheet: Table S3B
Additional file 3: Table S3B. circRNAs differential expression in Birth_E120d
Gene	Birth_count	E120d_count	Log2FoldChange	pval	padj	Up/Down	Significant	Source_Gene	Gene_Name	ID
oar_circ_0000029	11.6667	0	5.86918	0.0330284	0.342448	up	yes	gene1350	ASH1L	101119775
oar_circ_0000100	0	7	-5.87568	0.0352301	0.342448	down	yes	gene1730	ADAMTS5	101110635
oar_circ_0000111	0	9.66667	-6.27002	0.0223442	0.342448	down	yes	gene1739	JAM2	101118411
oar_circ_0000138	0	9	-5.69181	0.0425959	0.342448	down	yes	gene1767	USP25	101116878
oar_circ_0000145	0	29	-6.56269	0.0152655	0.342448	down	yes	gene1767	USP25	101116878
oar_circ_0000178	0	28.6667	-6.70137	0.0127608	0.342448	down	yes	gene1821	ARL13B	101123516
oar_circ_0000191	0	8.33333	-6.13314	0.026364	0.342448	down	yes	gene1875	TOMM70A	28185
oar_circ_0000193	0	19	-7.0686	0.00800466	0.342448	down	yes	gene1875	TOMM70A	28185
oar_circ_0000198	0	11	-6.43404	0.0182782	0.342448	down	yes	gene1881	ABI3BP	101108803
oar_circ_0000212	0	17.3333	-6.0005	0.0301676	0.342448	down	yes	gene1881	ABI3BP	101108803
oar_circ_0000217	0	6.33333	-5.77521	0.0392446	0.342448	down	yes	gene1884	IMPG2	101109327
oar_circ_0000251	28.3333	0	6.58266	0.014527	0.342448	up	yes	gene262	LOC101102114	101102114
oar_circ_0000254	0	13	-5.6563	0.0441839	0.342448	down	yes	Null	Null	Null
oar_circ_0000341	0	11.3333	-6.49096	0.017028	0.342448	down	yes	gene2081	SNX4	101117464
oar_circ_0000363	0	33.3333	-6.61598	0.0143317	0.342448	down	yes	gene2095	TFRC	100885768
oar_circ_0000366	19	0	6.62556	0.0102755	0.342448	up	yes	gene2101	UBXN7	101121477
oar_circ_0000376	0	18.6667	-6.24498	0.0226283	0.342448	down	yes	gene2120	DLG1	101103028
oar_circ_0000383	11.6667	0	5.87695	0.0328149	0.342448	up	yes	gene2120	DLG1	101103028
oar_circ_0000385	0	45	-6.89201	0.0100101	0.342448	down	yes	gene2125	ACAP2	101102615
oar_circ_0000394	17	0	6.42214	0.0135544	0.342448	up	yes	gene2131	ATP13A3	101106047
oar_circ_0000418	0	31	-6.59776	0.0146112	0.342448	down	yes	gene2203	VPS8	101118404
oar_circ_0000471	9.33333	0	5.56651	0.0454552	0.342448	up	yes	gene2335	GOLIM4	101122321
oar_circ_0000475	0	10.6667	-5.98886	0.0276913	0.342448	down	yes	gene2335	GOLIM4	101122321
oar_circ_0000481	0	9	-6.20063	0.0242241	0.342448	down	yes	gene2369	SMC4	101106049
oar_circ_0000495	31.3333	0	6.63802	0.0136745	0.342448	up	yes	gene2371	IFT80	101106299
oar_circ_0000504	0	17	-6.46868	0.0172527	0.342448	down	yes	gene2387	GFM1	101119786
oar_circ_0000531	0	8.66667	-6.14627	0.0258489	0.342448	down	yes	gene2458	RNF13	101120374
oar_circ_0000532	0	7	-5.92476	0.0333081	0.342448	down	yes	gene2458	RNF13	101120374
oar_circ_0000537	0	17.6667	-5.76681	0.0394625	0.342448	down	yes	gene2471	HLTF	101122911
oar_circ_0000548	0	20.3333	-7.11908	0.00747566	0.342448	down	yes	gene2497	PLOD2	101103613
oar_circ_0000557	0	5.66667	-5.65483	0.0446346	0.342448	down	yes	Null	Null	Null
oar_circ_0000571	0	24.3333	-6.67773	0.0131521	0.342448	down	yes	gene2518	TFDP2	101105870
oar_circ_0000574	28.6667	0	6.68586	0.0127794	0.342448	up	yes	gene2525	RASA2	101108362
oar_circ_0000614	26.6667	0	6.49166	0.0163138	0.342448	up	yes	gene2571	STAG1	101113301
oar_circ_0000618	0	9.33333	-6.25025	0.0228313	0.342448	down	yes	gene2575	PPP2R3A	101114233
oar_circ_0000660	0	9.66667	-6.2806	0.0220361	0.342448	down	yes	gene2626	BRWD1	101117901
oar_circ_0000666	13	0	6.00436	0.0285189	0.342448	up	yes	gene2626	BRWD1	101117901
oar_circ_0000671	0	17.6667	-6.30032	0.0211697	0.342448	down	yes	gene2626	BRWD1	101117901
oar_circ_0000679	62.3333	0	7.32315	0.00556964	0.342448	up	yes	gene424	NRDC	101111671
oar_circ_0000700	0	13	-5.80245	0.0377031	0.342448	down	yes	gene2748	CHAF1B	101116195
oar_circ_0000706	0	14.3333	-6.75557	0.012152	0.342448	down	yes	gene2760	TTC3	101116444
oar_circ_0000720	0	16	-6.85415	0.0106917	0.342448	down	yes	gene2798	TBC1D5	101114748
oar_circ_0000730	13.6667	0	6.05039	0.0271475	0.342448	up	yes	gene2808	KAT2B	101115756
oar_circ_0000743	0	50	-6.86975	0.0104687	0.342448	down	yes	gene499	PRKAA2	100127210
oar_circ_0000781	0	14.6667	-5.94474	0.032154	0.342448	down	yes	gene558	ITGB3BP	101108702
oar_circ_0000802	29	0	7.17119	0.00475578	0.342448	up	yes	gene586	WDR78	101113544
oar_circ_0000804	16.3333	0	5.98736	0.0287529	0.342448	up	yes	gene587	MIER1	101113806
oar_circ_0000815	20	0	6.29604	0.0203693	0.342448	up	yes	gene587	MIER1	101113806
oar_circ_0000874	0	7	-5.92476	0.0333081	0.342448	down	yes	gene689	SYDE2	101112609
oar_circ_0000899	0	17.3333	-6.07902	0.0275564	0.342448	down	yes	gene748	HFM1	101123510
oar_circ_0000902	0	9.66667	-6.25481	0.0228144	0.342448	down	yes	gene752	TGFBR3	101102437
oar_circ_0000905	0	6.33333	-5.73198	0.0413216	0.342448	down	yes	gene752	TGFBR3	101102437
oar_circ_0000914	0	39.3333	-7.51565	0.00323887	0.342448	down	yes	gene760	RPAP2	101103936
oar_circ_0000938	0	19.6667	-6.37781	0.0192269	0.342448	down	yes	gene768	CCDC18	101117639
oar_circ_0000943	19.6667	0	6.16397	0.0237462	0.342448	up	yes	gene768	CCDC18	101117639
oar_circ_0000973	16	0	6.26569	0.0216292	0.342448	up	yes	gene789	PTBP2	101109051
oar_circ_0000993	0	27.6667	-6.31831	0.0208797	0.342448	down	yes	gene117	GIGYF2	101105449
oar_circ_0001025	0	17	-5.88842	0.0343371	0.342448	down	yes	gene942	ST7L	101117032
oar_circ_0001034	0	6.33333	-5.7821	0.0389382	0.342448	down	yes	gene965	HIPK1	101121386
oar_circ_0001061	0	5.66667	-5.61321	0.0467426	0.342448	down	yes	gene137	ZMYM6	101108433
oar_circ_0001062	0	20	-6.26566	0.0220748	0.342448	down	yes	gene1053	RNF115	101116361
oar_circ_0001072	26.3333	0	6.57087	0.0147224	0.342448	up	yes	gene1150	RPRD2	101117043
oar_circ_0001094	10.3333	0	5.72239	0.0386627	0.342448	up	yes	gene3725	CEP44	101120139
oar_circ_0001096	0	13.3333	-6.67844	0.013501	0.342448	down	yes	Null	Null	Null
oar_circ_0001114	16	0	6.26789	0.0214844	0.342448	up	yes	gene2914	HSDL2	101110995
oar_circ_0001168	0	13.3333	-5.99986	0.0302043	0.342448	down	yes	gene3869	NCKAP1	101122674
oar_circ_0001180	0	26	-7.37805	0.00402258	0.342448	down	yes	gene3899	SESTD1	101122080
oar_circ_0001181	0	25.3333	-6.39646	0.0188172	0.342448	down	yes	gene3899	SESTD1	101122080
oar_circ_0001273	0	11.3333	-6.48415	0.0171628	0.342448	down	yes	gene4049	FAP	101106492
oar_circ_0001286	0	29	-6.46086	0.0174409	0.342448	down	yes	gene4066	RBMS1	101109149
oar_circ_0001307	0	12	-6.52575	0.0163257	0.342448	down	yes	gene4076	BAZ2B	101111257
oar_circ_0001360	0	7.66667	-5.99884	0.030638	0.342448	down	yes	gene4181	R3HDM1	101104555
oar_circ_0001376	15	0	5.90538	0.0315077	0.342448	up	yes	gene4199	NCKAP5	101116712
oar_circ_0001405	17.6667	0	6.02977	0.0274909	0.342448	up	yes	gene4279	NABP1	101118080
oar_circ_0001415	12	0	5.72053	0.038465	0.342448	up	yes	gene4290	CCDC150	101123103
oar_circ_0001431	0	14	-5.81354	0.0372555	0.342448	down	yes	gene4316	SPATS2L	101103625
oar_circ_0001440	0	12.6667	-6.61786	0.0145098	0.342448	down	yes	gene4329	ORC2	101106146
oar_circ_0001471	0	14.6667	-6.17553	0.0246039	0.342448	down	yes	gene4371	PARD3B	101113827
oar_circ_0001481	11	0	5.77395	0.0366354	0.342448	up	yes	gene4419	KANSL1L	101122579
oar_circ_0001488	0	5.66667	-5.66498	0.0442897	0.342448	down	yes	gene4419	KANSL1L	101122579
oar_circ_0001520	0	19.3333	-6.80542	0.00965522	0.342448	down	yes	gene3008	TMEFF1	101123182
oar_circ_0001524	26	0	6.86361	0.00751985	0.342448	up	yes	gene3008	TMEFF1	101123182
oar_circ_0001579	0	11.3333	-6.49497	0.0169876	0.342448	down	yes	gene4781	CEP85	101112118
oar_circ_0001623	12.6667	0	5.62925	0.0423521	0.342448	up	yes	gene3042	AUH	101109520
oar_circ_0001635	0	14.3333	-6.15975	0.0250849	0.342448	down	yes	gene2852	CDK5RAP2	101116809
oar_circ_0001636	0	43	-6.94744	0.00923718	0.342448	down	yes	gene3085	CDC14B	101110906
oar_circ_0001640	0	13	-6.60739	0.0147565	0.342448	down	yes	gene2852	CDK5RAP2	101116809
oar_circ_0001641	12.6667	0	5.97702	0.0294089	0.342448	up	yes	gene3088	SLC35D2	101113662
oar_circ_0001659	0	7.66667	-5.98151	0.0313175	0.342448	down	yes	gene3110	ZCCHC6	101114240
oar_circ_0001660	13.6667	0	6.06624	0.0266412	0.342448	up	yes	gene3115	GOLM1	101115000
oar_circ_0001676	0	10.6667	-5.7028	0.0420367	0.342448	down	yes	gene3120	AGTPBP1	101115757
oar_circ_0001682	0	10	-6.33873	0.0205221	0.342448	down	yes	gene3133	KIF27	101118416
oar_circ_0001701	0	18.6667	-7.05941	0.00661199	0.342448	down	yes	gene3134	GKAP1	101119016
oar_circ_0001718	0	16.3333	-6.89765	0.0100739	0.342448	down	yes	gene3161	UBAP2	101102619
oar_circ_0001737	10.6667	0	5.73163	0.0383336	0.342448	up	yes	gene3211	LOC105607354	105607354
oar_circ_0001743	0	23.6667	-6.21548	0.0235195	0.342448	down	yes	gene3230	POLR3D	101116536
oar_circ_0001758	21.3333	0	6.26027	0.0212217	0.342448	up	yes	gene3294	XPA	101103949
oar_circ_0001770	0	15.6667	-5.9972	0.0302871	0.342448	down	yes	gene3326	CLTA	101106572
oar_circ_0001813	0	13.6667	-6.70656	0.0129751	0.342448	down	yes	gene3483	RFX3	101111519
oar_circ_0001820	13	0	5.65571	0.0411116	0.342448	up	yes	gene3506	RIC1	101115510
oar_circ_0001825	16	0	5.86137	0.0331625	0.342448	up	yes	gene3510	KIAA2026	101119701
oar_circ_0001826	0	24.6667	-7.06441	0.00652136	0.342448	down	yes	gene3510	KIAA2026	101119701
oar_circ_0001839	17.3333	0	6.36424	0.0191226	0.342448	up	yes	Null	Null	Null
oar_circ_0001844	26	0	6.49663	0.0161063	0.342448	up	yes	gene3543	MPDZ	101120218
oar_circ_0001865	0	48.3333	-6.84305	0.010842	0.342448	down	yes	gene3560	CCDC171	101122165
oar_circ_0001874	0	9	-6.20984	0.0239475	0.342448	down	yes	gene3563	BNC2	101122574
oar_circ_0001877	11.6667	0	5.84084	0.0341754	0.342448	up	yes	gene3563	BNC2	101122574
oar_circ_0001887	0	19.3333	-6.46233	0.0173279	0.342448	down	yes	gene3567	CNTLN	101122503
oar_circ_0001892	0	13.6667	-6.39454	0.0168044	0.342448	down	yes	gene3567	CNTLN	101122503
oar_circ_0001917	36	0	6.82395	0.0108024	0.342448	up	yes	gene3637	IFT74	101110029
oar_circ_0001919	25	0	6.33741	0.0197652	0.342448	up	yes	gene3637	IFT74	101110029
oar_circ_0001929	45	0	7.39965	0.00369191	0.342448	up	yes	gene3637	IFT74	101110029
oar_circ_0001964	11.3333	0	5.48618	0.0489676	0.342448	up	yes	gene6083	LOC101109345	101109345
oar_circ_0001987	9	0	5.53005	0.047131	0.342448	up	yes	gene6141	ZC3H8	101118772
oar_circ_0002049	0	13	-5.69744	0.0422938	0.342448	down	yes	gene5219	STRBP	101109426
oar_circ_0002086	0	52	-8.20425	0.000983231	0.342448	down	yes	Null	Null	Null
oar_circ_0002117	0	7.66667	-6.02947	0.0295503	0.342448	down	yes	gene6522	RPAP3	101110665
oar_circ_0002127	0	13.6667	-6.0932	0.0271239	0.342448	down	yes	gene6533	ARID2	101112969
oar_circ_0002189	0	27.3333	-6.41056	0.0185277	0.342448	down	yes	gene6624	IRAK3	101115273
oar_circ_0002192	24	0	6.37671	0.018612	0.342448	up	yes	gene6624	IRAK3	101115273
oar_circ_0002194	0	15.6667	-5.8621	0.035326	0.342448	down	yes	gene6624	IRAK3	101115273
oar_circ_0002205	0	39.6667	-7.55226	0.00302569	0.342448	down	yes	gene6646	SRGAP1	101111871
oar_circ_0002208	14.3333	0	5.80299	0.0351445	0.342448	up	yes	gene6659	USP15	101113139
oar_circ_0002226	0	7	-5.92476	0.0333081	0.342448	down	yes	gene6874	CDK17	101122426
oar_circ_0002232	0	11.6667	-6.50343	0.0167652	0.342448	down	yes	gene6879	LOC105609280	105609280
oar_circ_0002238	0	22.6667	-7.00125	0.00714809	0.342448	down	yes	gene6887	APAF1	100135699
oar_circ_0002239	0	12.6667	-6.61191	0.0146113	0.342448	down	yes	gene6887	APAF1	100135699
oar_circ_0002241	0	24	-6.57884	0.0134218	0.342448	down	yes	gene6887	APAF1	100135699
oar_circ_0002242	13.3333	0	5.65487	0.0412164	0.342448	up	yes	gene6887	APAF1	100135699
oar_circ_0002260	0	9.33333	-6.24588	0.0229566	0.342448	down	yes	gene6942	HCFC2	101102055
oar_circ_0002269	0	9	-6.20984	0.0239475	0.342448	down	yes	gene6954	KIAA1033	101114433
oar_circ_0002276	14.6667	0	5.92516	0.030832	0.342448	up	yes	gene7052	FGD4	101105233
oar_circ_0002290	0	7.66667	-6.03567	0.0294312	0.342448	down	yes	gene5304	ASAP2	101102555
oar_circ_0002303	12.3333	0	5.94894	0.0304441	0.342448	up	yes	gene7092	PPFIBP1	101110491
oar_circ_0002323	85.6667	0	7.68963	0.00323849	0.342448	up	yes	gene7118	CASC1	101114856
oar_circ_0002334	0	32	-6.49398	0.0167995	0.342448	down	yes	gene7122	BCAT1	443485
oar_circ_0002337	0	10.6667	-5.59245	0.0472514	0.342448	down	yes	gene7136	ABCC9	101117577
oar_circ_0002342	0	11.6667	-6.5215	0.0165451	0.342448	down	yes	gene7153	LOC105611562	Null
oar_circ_0002348	0	19	-7.06947	0.00799804	0.342448	down	yes	gene7157	AEBP2	101121336
oar_circ_0002372	23	0	6.64163	0.0104078	0.342448	up	yes	gene7167	PIK3C2G	101123108
oar_circ_0002379	0	5.33333	-5.58837	0.0479254	0.342448	down	yes	Null	Null	Null
oar_circ_0002409	0	22	-7.05273	0.00665919	0.342448	down	yes	gene7419	PARP11	101117237
oar_circ_0002424	0	16.3333	-6.8791	0.0103405	0.342448	down	yes	gene7557	ZC3H7B	101110667
oar_circ_0002427	0	12.3333	-5.84436	0.0359745	0.342448	down	yes	gene7629	ATXN10	101109264
oar_circ_0002446	0	16.6667	-6.10994	0.0265448	0.342448	down	yes	gene5355	SMC6	101123020
oar_circ_0002475	0	6.33333	-5.79314	0.0384706	0.342448	down	yes	gene5399	FAM228B	101107005
oar_circ_0002514	0	12.3333	-6.57076	0.015404	0.342448	down	yes	gene5521	AAK1	101107425
oar_circ_0002561	0	12	-5.6376	0.0450529	0.342448	down	yes	gene5083	PRRC2B	101113998
oar_circ_0002562	0	9	-6.18842	0.0246124	0.342448	down	yes	gene5083	PRRC2B	101113998
oar_circ_0002576	0	5.33333	-5.56083	0.0492684	0.342448	down	yes	gene5655	THNSL2	101109256
oar_circ_0002580	0	6	-5.73646	0.0409964	0.342448	down	yes	Null	Null	Null
oar_circ_0002599	0	5.33333	-5.58837	0.0479254	0.342448	down	yes	gene5722	KIAA1841	101110929
oar_circ_0002629	0	7.66667	-6.01186	0.0301522	0.342448	down	yes	gene5748	CCDC88A	101122010
oar_circ_0002641	0	7.66667	-6.02191	0.0297975	0.342448	down	yes	gene5788	PPP1R21	101106669
oar_circ_0002666	0	5.33333	-5.55131	0.0497856	0.342448	down	yes	gene5837	PLEKHH2	101114431
oar_circ_0002670	0	19.3333	-7.08355	0.00783644	0.342448	down	yes	gene5840	THADA	101114689
oar_circ_0002675	0	10.3333	-6.36549	0.0198685	0.342448	down	yes	gene5853	EML4	101115950
oar_circ_0002778	0	8.66667	-6.13085	0.0263782	0.342448	down	yes	gene5979	ALMS1	101104651
oar_circ_0002786	0	9	-6.19446	0.02442	0.342448	down	yes	gene5189	MVB12B	101111622
oar_circ_0002790	0	8.66667	-6.17406	0.0249828	0.342448	down	yes	gene8386	CREB3L2	101108743
oar_circ_0002796	0	20.3333	-6.53026	0.0159223	0.342448	down	yes	gene8388	TRIM24	101109010
oar_circ_0002808	0	11	-5.56386	0.0486946	0.342448	down	yes	gene8402	LOC101105324	101105324
oar_circ_0002843	0	7.66667	-6.00577	0.030376	0.342448	down	yes	gene8626	RHEB	100302069
oar_circ_0002940	0	13.3333	-6.67768	0.0134551	0.342448	down	yes	gene7895	SEMA3A	101113580
oar_circ_0002942	13.6667	0	5.80888	0.0349618	0.342448	up	yes	gene7897	SEMA3E	101113839
oar_circ_0002953	0	25.6667	-6.80026	0.0112093	0.342448	down	yes	Null	Null	Null
oar_circ_0002967	0	29	-6.49079	0.016754	0.342448	down	yes	gene7941	DNAJC2	101119299
oar_circ_0002978	0	39	-7.5704	0.00293308	0.342448	down	yes	gene7951	KMT2E	101121766
oar_circ_0002995	0	9.33333	-6.26074	0.0225472	0.342448	down	yes	gene7982	LAMB1	101105743
oar_circ_0002998	0	12	-6.50192	0.0168993	0.342448	down	yes	gene7986	PNPLA8	101106930
oar_circ_0003007	0	23.3333	-7.29181	0.00587274	0.342448	down	yes	gene8027	C4H7orf60	Null
oar_circ_0003018	0	29.6667	-7.60122	0.00281033	0.342448	down	yes	gene7717	LOC105611388	Null
oar_circ_0003042	0	12.3333	-6.57954	0.015228	0.342448	down	yes	gene8068	AVL9	101121004
oar_circ_0003050	0	7	-5.91965	0.0334608	0.342448	down	yes	gene8085	NOD1	101102721
oar_circ_0003051	0	10	-6.31867	0.021053	0.342448	down	yes	gene8085	NOD1	101102721
oar_circ_0003058	0	44.3333	-8.01321	0.00138609	0.342448	down	yes	gene8106	CREB5	101112976
oar_circ_0003059	0	10	-6.32353	0.0209185	0.342448	down	yes	gene8106	CREB5	101112976
oar_circ_0003072	0	38.3333	-6.78578	0.01146	0.342448	down	yes	gene8126	SKAP2	101106420
oar_circ_0003090	10.6667	0	5.71453	0.0391986	0.342448	up	yes	gene8213	SUGCT	101121005
oar_circ_0003093	0	11	-6.4128	0.0188238	0.342448	down	yes	gene8213	SUGCT	101121005
oar_circ_0003116	0	16	-5.97189	0.0311852	0.342448	down	yes	Null	Null	Null
oar_circ_0003141	0	33	-7.654	0.00256587	0.342448	down	yes	gene7736	ANKIB1	101111273
oar_circ_0003214	0	25.6667	-6.43992	0.017844	0.342448	down	yes	gene9080	LOC101109964	101109964
oar_circ_0003240	27.6667	0	6.89334	0.00995303	0.342448	up	yes	gene9371	KIF3A	101122522
oar_circ_0003257	19	0	6.09827	0.0255168	0.342448	up	yes	gene9374	RAD50	101123035
oar_circ_0003286	0	10	-6.33873	0.0205221	0.342448	down	yes	gene9403	FBN2	101104991
oar_circ_0003292	0	40	-7.85703	0.00255911	0.342448	down	yes	gene9404	SLC12A2	SLC12A2
oar_circ_0003350	0	19.6667	-7.08201	0.00786722	0.342448	down	yes	gene9734	HSPA4	101122782
oar_circ_0003377	0	19.6667	-6.45801	0.0174317	0.342448	down	yes	gene9785	FAM13B	101107784
oar_circ_0003394	17	0	6.32596	0.0203543	0.342448	up	yes	gene9919	NR3C1	443412
oar_circ_0003398	0	9	-6.20549	0.0240762	0.342448	down	yes	gene9927	PRELID2	101111095
oar_circ_0003419	10.6667	0	5.76492	0.0370098	0.342448	up	yes	gene8848	TPM4	101117499
oar_circ_0003421	0	16.6667	-6.43159	0.0180635	0.342448	down	yes	gene10076	EBF1	101114190
oar_circ_0003435	0	15.6667	-5.7016	0.0422383	0.342448	down	yes	gene10129	MSH3	101121679
oar_circ_0003468	13	0	6.01451	0.0283678	0.342448	up	yes	gene10185	POLR3G	101106586
oar_circ_0003503	0	12.3333	-6.54477	0.0159785	0.342448	down	yes	Null	Null	Null
oar_circ_0003521	0	13.6667	-6.68953	0.0132312	0.342448	down	yes	gene10937	PTPN13	101121266
oar_circ_0003526	10.3333	0	5.69733	0.0396931	0.342448	up	yes	gene10944	AFF1	101111967
oar_circ_0003528	23.6667	0	6.45223	0.0169956	0.342448	up	yes	gene10974	STX18	101103647
oar_circ_0003545	0	7.33333	-5.93933	0.0327887	0.342448	down	yes	gene11028	KIAA0232	101108655
oar_circ_0003561	20	0	6.2348	0.0217971	0.342448	up	yes	gene10354	LARP7	101116230
oar_circ_0003596	0	17	-6.06317	0.0280684	0.342448	down	yes	gene10410	PPA2	101104749
oar_circ_0003637	0	6.33333	-5.79735	0.0383043	0.342448	down	yes	gene10539	ADGRA3	101102902
oar_circ_0003648	0	9	-6.20984	0.0239475	0.342448	down	yes	gene10562	RBPJ	101107196
oar_circ_0003658	0	11.6667	-6.52133	0.0163856	0.342448	down	yes	gene10565	TBC1D19	101108310
oar_circ_0003709	0	14.6667	-6.75079	0.0122571	0.342448	down	yes	gene10313	PDE5A	101109357
oar_circ_0003745	19.6667	0	6.192	0.022894	0.342448	up	yes	gene10676	DCUN1D4	101113593
oar_circ_0003760	0	12.6667	-6.61786	0.0145098	0.342448	down	yes	gene10700	TMEM165	101107021
oar_circ_0003770	16.3333	0	6.0168	0.0278361	0.342448	up	yes	gene10708	CEP135	101108311
oar_circ_0003782	0	12.3333	-5.71044	0.0416618	0.342448	down	yes	gene10736	ADGRL3	101111884
oar_circ_0003788	26.3333	0	6.58552	0.014457	0.342448	up	yes	gene10747	CENPC	443459
oar_circ_0003839	0	19.6667	-6.86848	0.00869578	0.342448	down	yes	gene10873	CCNI	101110333
oar_circ_0003881	0	14.6667	-5.94474	0.032154	0.342448	down	yes	gene11206	SERINC5	101109361
oar_circ_0003889	0	7.66667	-6.00577	0.030376	0.342448	down	yes	gene11229	DPP8	101119728
oar_circ_0003906	16.3333	0	6.28697	0.0208111	0.342448	up	yes	gene11117	EPB41L4A	101122032
oar_circ_0003913	0	11.3333	-6.48134	0.0172227	0.342448	down	yes	gene11258	PIAS1	101104493
oar_circ_0003917	0	8	-6.0609	0.0285098	0.342448	down	yes	gene11282	UACA	101107524
oar_circ_0003922	13.3333	0	5.64909	0.0415938	0.342448	up	yes	gene11286	LRRC49	101107966
oar_circ_0004018	0	13.6667	-5.62679	0.0456714	0.342448	down	yes	gene11126	PGGT1B	101123045
oar_circ_0004021	0	23.6667	-6.23984	0.0228548	0.342448	down	yes	gene11127	CCDC112	101123303
oar_circ_0004070	0	10.6667	-6.39058	0.0192992	0.342448	down	yes	gene11787	HERC1	101110595
oar_circ_0004076	0	16.6667	-6.43159	0.0180635	0.342448	down	yes	gene11794	RAB8B	101111969
oar_circ_0004087	32	0	6.87574	0.0100984	0.342448	up	yes	gene11141	AP3S1	101107603
oar_circ_0004098	0	8.66667	-6.18116	0.0248353	0.342448	down	yes	gene11142	LVRN	101102734
oar_circ_0004111	14.3333	0	6.1267	0.0249175	0.342448	up	yes	gene11823	RNF111	101115967
oar_circ_0004122	13	0	5.61044	0.043204	0.342448	up	yes	gene11824	SLTM	101103480
oar_circ_0004130	0	11.6667	-6.52438	0.0163378	0.342448	down	yes	gene11835	TCF12	101119478
oar_circ_0004143	0	32.6667	-6.64379	0.0137763	0.342448	down	yes	gene11837	MNS1	101120667
oar_circ_0004147	0	7.66667	-6.026	0.0296607	0.342448	down	yes	gene11840	TEX9	101103983
oar_circ_0004187	0	13.3333	-6.66271	0.0136947	0.342448	down	yes	gene11899	ATP8B4	101108837
oar_circ_0004245	0	30	-7.23139	0.00508162	0.342448	down	yes	gene11978	EXOC5	101121014
oar_circ_0004295	0	20.6667	-6.35359	0.0198277	0.342448	down	yes	gene12040	SYNE2	101108755
oar_circ_0004298	23.6667	0	6.33617	0.0195592	0.342448	up	yes	gene12040	SYNE2	101108755
oar_circ_0004322	0	8.66667	-6.17075	0.0250766	0.342448	down	yes	gene12126	MED6	101102650
oar_circ_0004356	0	8.66667	-6.16265	0.0253202	0.342448	down	yes	gene11184	TBCA	101107793
oar_circ_0004366	0	21.6667	-7.01893	0.00699185	0.342448	down	yes	gene12250	CEP128	101116835
oar_circ_0004404	0	15	-6.19045	0.024167	0.342448	down	yes	gene12279	TDP1	101119906
oar_circ_0004412	0	16.6667	-6.92079	0.00976811	0.342448	down	yes	gene12290	RPS6KA5	101115714
oar_circ_0004429	13	0	6.01419	0.0283406	0.342448	up	yes	gene12293	CTDSPL2	101120412
oar_circ_0004432	0	22.3333	-7.23671	0.00644083	0.342448	down	yes	gene12351	UBE3D	101114449
oar_circ_0004437	0	13.6667	-5.84259	0.0360661	0.342448	down	yes	gene12374	TRMT11	101117511
oar_circ_0004455	0	18	-6.95336	0.00944062	0.342448	down	yes	gene12402	TBC1D32	101122528
oar_circ_0004483	0	9.33333	-6.23564	0.0232617	0.342448	down	yes	gene12317	SENP6	101118793
oar_circ_0004544	0	9.33333	-6.26074	0.0225472	0.342448	down	yes	gene12532	HACE1	101121941
oar_circ_0004549	13.3333	0	6.03233	0.0276539	0.342448	up	yes	gene12552	PNISR	101103575
oar_circ_0004635	14	0	5.77743	0.0361157	0.342448	up	yes	gene12722	MAP3K5	101121018
oar_circ_0004668	11.6667	0	5.57624	0.044679	0.342448	up	yes	gene12772	UTRN	101120168
oar_circ_0004670	0	30.3333	-6.60833	0.0144253	0.342448	down	yes	gene12772	UTRN	101120168
oar_circ_0004694	0	17.6667	-6.99185	0.00890338	0.342448	down	yes	gene12801	GINM1	101104248
oar_circ_0004699	0	11	-6.46008	0.0177738	0.342448	down	yes	gene12818	RMND1	101102737
oar_circ_0004708	0	10.3333	-6.38188	0.0194702	0.342448	down	yes	gene12836	CNKSR3	101105165
oar_circ_0004709	0	13	-6.63786	0.0141353	0.342448	down	yes	gene12836	CNKSR3	101105165
oar_circ_0004722	0	16.6667	-6.89728	0.0101011	0.342448	down	yes	gene12855	SNX9	101109101
oar_circ_0004730	0	26	-6.33573	0.0203284	0.342448	down	yes	gene12903	QKI	101113765
oar_circ_0004740	0	11.3333	-6.48134	0.0172227	0.342448	down	yes	gene12939	PHF10	101115467
oar_circ_0004742	0	6	-5.72357	0.0414768	0.342448	down	yes	gene12346	IBTK	101114198
oar_circ_0004756	10	0	5.66869	0.0408445	0.342448	up	yes	Null	Null	Null
oar_circ_0004773	0	8.33333	-6.08597	0.0277792	0.342448	down	yes	gene13146	FAM49B	101103327
oar_circ_0004784	0	16	-6.00769	0.0298986	0.342448	down	yes	gene13189	ATAD2	101103903
oar_circ_0004794	0	12.3333	-6.56722	0.0154784	0.342448	down	yes	gene13189	ATAD2	101103903
oar_circ_0004808	0	6.66667	-5.82781	0.0370874	0.342448	down	yes	gene12968	SMAP1	101102497
oar_circ_0004828	0	24	-7.31587	0.00575317	0.342448	down	yes	gene13263	TOX	101117675
oar_circ_0004839	0	26.6667	-6.14449	0.0259475	0.342448	down	yes	gene13275	ASPH	101118195
oar_circ_0004857	0	39.3333	-7.67916	0.00244457	0.342448	down	yes	gene13303	MYBL1	101121782
oar_circ_0004870	0	36.3333	-7.73693	0.00307093	0.342448	down	yes	gene13311	CSPP1	101102495
oar_circ_0004879	11.3333	0	5.59881	0.0436408	0.342448	up	yes	gene13311	CSPP1	101102495
oar_circ_0004914	9.66667	0	5.6402	0.04222	0.342448	up	yes	gene13343	STAU2	101107105
oar_circ_0004932	0	19.3333	-6.16434	0.0249058	0.342448	down	yes	gene13410	TRPS1	101116062
oar_circ_0004936	0	8	-6.0548	0.028726	0.342448	down	yes	gene13410	TRPS1	101116062
oar_circ_0004968	0	5.33333	-5.58558	0.0480293	0.342448	down	yes	gene13476	GRHL2	101116062
oar_circ_0004990	0	11	-6.46055	0.0177424	0.342448	down	yes	gene13497	VPS13B	101104761
oar_circ_0005001	0	8	-6.0867	0.0277315	0.342448	down	yes	gene13506	STK3	101106085
oar_circ_0005006	0	12.3333	-5.55365	0.0492586	0.342448	down	yes	gene13506	STK3	101106085
oar_circ_0005040	0	10.6667	-6.42427	0.0185342	0.342448	down	yes	gene13569	RUNX1T1	101113340
oar_circ_0005064	0	16.3333	-6.02449	0.0293259	0.342448	down	yes	gene13582	OSGIN2	101112070
oar_circ_0005075	0	24	-6.35262	0.0198835	0.342448	down	yes	gene13610	LRRCC1	101118707
oar_circ_0005110	0	8.33333	-6.12904	0.0263392	0.342448	down	yes	gene13671	MTRF1	101107610
oar_circ_0005152	13.6667	0	5.82333	0.0344249	0.342448	up	yes	gene13707	ZC3H13	101111891
oar_circ_0005161	0	31	-6.60212	0.0145525	0.342448	down	yes	gene13707	ZC3H13	101111891
oar_circ_0005162	26.3333	0	6.488	0.0163681	0.342448	up	yes	gene13707	ZC3H13	101111891
oar_circ_0005176	0	13.3333	-5.91556	0.0332342	0.342448	down	yes	gene13645	TDRD3	101104506
oar_circ_0005209	0	12.6667	-6.61935	0.014488	0.342448	down	yes	gene13782	NHLRC3	101123051
oar_circ_0005237	0	6.66667	-5.85392	0.0359861	0.342448	down	yes	gene13823	PDS5B	101108926
oar_circ_0005238	0	15.3333	-5.65645	0.0443153	0.342448	down	yes	gene13823	PDS5B	101108926
oar_circ_0005240	0	39	-7.67058	0.00250439	0.342448	down	yes	gene13823	PDS5B	101108926
oar_circ_0005285	0	41.3333	-6.73004	0.0124537	0.342448	down	yes	gene13919	PSPC1	101119830
oar_circ_0005298	53.3333	0	7.35561	0.00520653	0.342448	up	yes	gene13946	PIBF1	101123131
oar_circ_0005309	55	0	7.77826	0.00193764	0.342448	up	yes	gene13967	LMO7	101102742
oar_circ_0005361	0	18.6667	-5.81014	0.0376426	0.342448	down	yes	gene14130	ARHGEF7	101116845
oar_circ_0005362	0	8.33333	-6.10768	0.0270141	0.342448	down	yes	gene14130	ARHGEF7	101116845
oar_circ_0005368	0	9	-6.2218	0.0236296	0.342448	down	yes	Null	Null	Null
oar_circ_0005387	0	6.66667	-5.85833	0.0358172	0.342448	down	yes	gene14299	SYNRG	101110252
oar_circ_0005395	0	12	-6.55694	0.0156875	0.342448	down	yes	gene14361	ZNF207	101121358
oar_circ_0005406	0	23.3333	-7.28024	0.00596116	0.342448	down	yes	gene14373	UTP6	101122957
oar_circ_0005430	10.6667	0	5.74454	0.0377363	0.342448	up	yes	gene14565	KIAA0753	101104412
oar_circ_0005490	0	6.33333	-5.7821	0.0389382	0.342448	down	yes	gene14866	LUC7L3	101104585
oar_circ_0005495	0	18.6667	-6.85272	0.00890032	0.342448	down	yes	gene14896	KAT7	101110071
oar_circ_0005503	0	24.6667	-6.61401	0.0142903	0.342448	down	yes	gene14982	LASP1	101121869
oar_circ_0005520	0	5.66667	-5.65955	0.0444245	0.342448	down	yes	gene15157	NBR1	101109026
oar_circ_0005524	0	20	-6.12352	0.0261933	0.342448	down	yes	gene15205	GJC1	101116241
oar_circ_0005526	0	17.6667	-6.08904	0.02721	0.342448	down	yes	gene15234	NSF	101120344
oar_circ_0005535	0	12.6667	-5.78177	0.0385695	0.342448	down	yes	gene15254	TLK2	101122708
oar_circ_0005590	0	17.6667	-6.21702	0.0233785	0.342448	down	yes	gene15594	CEP112	101117261
oar_circ_0005596	78	0	8.20974	0.000942688	0.342448	up	yes	gene15594	CEP112	101117261
oar_circ_0005637	0	20	-6.86614	0.00873219	0.342448	down	yes	gene15752	ESRRG	101102323
oar_circ_0005659	0	16.6667	-6.07615	0.0276167	0.342448	down	yes	gene15775	LOC101123395	101123395
oar_circ_0005688	0	8	-5.63966	0.045104	0.342448	down	yes	gene15838	CDC42BPA	101114291
oar_circ_0005720	0	14	-6.31584	0.0185811	0.342448	down	yes	gene15869	AKT3	101118462
oar_circ_0005721	0	22.6667	-6.16152	0.0251126	0.342448	down	yes	gene15871	SDCCAG8	101118887
oar_circ_0005729	0	24.6667	-6.42599	0.0181211	0.342448	down	yes	gene15871	SDCCAG8	101118887
oar_circ_0005739	0	14.3333	-5.95799	0.0316475	0.342448	down	yes	gene15672	SRGAP2	101116493
oar_circ_0005762	10.6667	0	5.76653	0.0370376	0.342448	up	yes	gene15932	DNM3	101107117
oar_circ_0005815	16	0	6.24719	0.0217776	0.342448	up	yes	gene16211	RFWD2	106990105
oar_circ_0005821	0	8	-6.0548	0.028726	0.342448	down	yes	gene16224	LOC101118372	101118372
oar_circ_0005832	10.6667	0	5.60278	0.0435798	0.342448	up	yes	gene16253	ACBD6	101123137
oar_circ_0005841	0	7.66667	-5.95638	0.0323548	0.342448	down	yes	gene16289	RGL1	101106955
oar_circ_0005855	0	14.3333	-6.70091	0.0131465	0.342448	down	yes	gene16306	IVNS1ABP	101108935
oar_circ_0005889	0	7.33333	-5.98165	0.0312515	0.342448	down	yes	gene16412	DENND1B	101107457
oar_circ_0005891	0	10	-6.34949	0.0202924	0.342448	down	yes	gene16412	DENND1B	101107457
oar_circ_0005894	0	7.66667	-6.026	0.0296607	0.342448	down	yes	gene16416	NEK7	101102161
oar_circ_0005911	0	12.3333	-6.57076	0.015404	0.342448	down	yes	gene16482	PLCB1	101103585
oar_circ_0005913	0	9.66667	-5.62072	0.0458829	0.342448	down	yes	gene16482	PLCB1	101103585
oar_circ_0005914	0	7	-5.92577	0.0333029	0.342448	down	yes	gene16533	SFMBT2	101114040
oar_circ_0005944	0	6	-5.70281	0.0424439	0.342448	down	yes	gene16590	PARD3	101110782
oar_circ_0005968	20.3333	0	6.27535	0.0208114	0.342448	up	yes	gene16601	NEBL	101102163
oar_circ_0005969	13	0	6.01419	0.0283406	0.342448	up	yes	gene16601	NEBL	101102163
oar_circ_0005975	31.6667	0	6.7281	0.0121601	0.342448	up	yes	gene16606	MLLT10	101113089
oar_circ_0005988	0	21	-6.12883	0.0260575	0.342448	down	yes	gene16652	FRMD4A	101115892
oar_circ_0005989	0	6.33333	-5.74634	0.0406074	0.342448	down	yes	gene16490	LOC105613179	105613179
oar_circ_0006000	15.6667	0	6.24171	0.0221616	0.342448	up	yes	gene16667	ITGA8	101117689
oar_circ_0006020	0	6.66667	-5.84275	0.0364416	0.342448	down	yes	gene16691	KIF5B	100037703
oar_circ_0006025	0	25.6667	-6.24402	0.0228226	0.342448	down	yes	gene16692	ARHGAP12	101114797
oar_circ_0006038	0	22.6667	-6.86845	0.00881131	0.342448	down	yes	gene16693	ZEB1	101115891
oar_circ_0006040	0	16	-6.87206	0.0104217	0.342448	down	yes	gene16693	ZEB1	101115891
oar_circ_0006051	17.3333	0	6.13766	0.0243816	0.342448	up	yes	gene16699	LOC105616690	Null
oar_circ_0006088	0	8	-6.07883	0.0279161	0.342448	down	yes	gene16861	ZMYND11	101112998
oar_circ_0006108	0	59	-8.36343	0.000737201	0.342448	down	yes	Null	Null	Null
oar_circ_0006109	0	15.3333	-5.67978	0.0432346	0.342448	down	yes	gene16911	ATRN	100188914
oar_circ_0006158	19.3333	0	6.13372	0.0245838	0.342448	up	yes	gene17213	PHF20	101119840
oar_circ_0006164	0	16.3333	-5.94543	0.032152	0.342448	down	yes	gene17213	PHF20	101119840
oar_circ_0006166	0	7	-5.90002	0.0342059	0.342448	down	yes	gene17230	SAMHD1	101123484
oar_circ_0006190	12.3333	0	5.92775	0.0310184	0.342448	up	yes	gene17392	STAU1	101120429
oar_circ_0006201	0	20.6667	-6.5645	0.0152478	0.342448	down	yes	gene16516	KIF16B	101111986
oar_circ_0006214	0	15.3333	-6.82462	0.0110961	0.342448	down	yes	gene17651	ORC6	101109557
oar_circ_0006291	21	0	6.55677	0.0151665	0.342448	up	yes	Null	Null	Null
oar_circ_0006305	15	0	6.1894	0.0233132	0.342448	up	yes	gene18125	ZFP30	101102169
oar_circ_0006315	0	9	-6.2238	0.0235853	0.342448	down	yes	gene18418	SAE1	101117867
oar_circ_0006316	0	26.6667	-7.54148	0.00313062	0.342448	down	yes	gene18451	ZNF114	101105435
oar_circ_0006326	0	17.3333	-6.07902	0.0275564	0.342448	down	yes	gene18914	MRE11A	101114806
oar_circ_0006349	0	8.66667	-6.18146	0.0248526	0.342448	down	yes	gene18997	GUCY1A2	101104339
oar_circ_0006389	29	0	6.55076	0.0152033	0.342448	up	yes	gene19113	RNF214	101119244
oar_circ_0006404	0	16.3333	-5.94543	0.032152	0.342448	down	yes	gene19225	SOX6	101116170
oar_circ_0006405	0	18.6667	-6.06579	0.0279817	0.342448	down	yes	gene19237	LOC101117786	101117786
oar_circ_0006417	0	20	-6.12352	0.0261933	0.342448	down	yes	gene19262	DKK3	101122131
oar_circ_0006425	10	0	5.67194	0.0407065	0.342448	up	yes	gene18927	PDGFD	101117784
oar_circ_0006430	0	8	-6.0548	0.028726	0.342448	down	yes	gene19276	SBF2	101123068
oar_circ_0006431	11.3333	0	5.79493	0.035979	0.342448	up	yes	gene19276	SBF2	101123068
oar_circ_0006458	0	11.6667	-6.52283	0.0163623	0.342448	down	yes	gene19624	FCHSD2	101123405
oar_circ_0006479	0	22.3333	-6.90041	0.00842181	0.342448	down	yes	gene19684	UVRAG	101108687
oar_circ_0006500	15.3333	0	6.20978	0.0227064	0.342448	up	yes	gene19742	QSER1	101122625
oar_circ_0006558	153	0	8.34498	0.00114853	0.342448	up	yes	Null	Null	Null
oar_circ_0006628	29.6667	0	6.62914	0.0137289	0.342448	up	yes	gene20370	OXCT1	101102177
oar_circ_0006632	0	14.3333	-6.75698	0.0121336	0.342448	down	yes	gene20113	PANK3	101103923
oar_circ_0006657	18.6667	0	6.02755	0.027851	0.342448	up	yes	gene20405	NIPBL	101108516
oar_circ_0006673	0	12.3333	-6.58398	0.0151468	0.342448	down	yes	gene20432	ADAMTS12	101118642
oar_circ_0006680	0	62.3333	-7.37081	0.00508655	0.342448	down	yes	gene20441	MTMR12	101115067
oar_circ_0006714	0	17.6667	-6.75492	0.0120908	0.342448	down	yes	gene20193	TNPO1	101115311
oar_circ_0006716	9	0	5.53392	0.0469399	0.342448	up	yes	gene20193	TNPO1	101115311
oar_circ_0006785	0	6	-5.73245	0.0411057	0.342448	down	yes	gene20730	LARP1B	101120524
oar_circ_0006788	43	0	7.52087	0.00287165	0.342448	up	yes	gene20730	LARP1B	101120524
oar_circ_0006818	0	29.3333	-6.67498	0.0132121	0.342448	down	yes	gene20777	RAPGEF2	101111578
oar_circ_0006825	0	7.33333	-5.9822	0.0312652	0.342448	down	yes	gene20808	LOC101110269	LOC101110269
oar_circ_0006889	20.6667	0	6.62174	0.0103759	0.342448	up	yes	gene20939	IFT81	101104093
oar_circ_0006927	19	0	6.22632	0.022052	0.342448	up	yes	gene21123	ADRBK2	Null
oar_circ_0006972	0	8	-6.08586	0.0277977	0.342448	down	yes	gene21368	CHD2	101119938
oar_circ_0006973	0	12.6667	-6.62115	0.0144866	0.342448	down	yes	gene21368	CHD2	101119938
oar_circ_0007016	0	6.66667	-5.83583	0.0367361	0.342448	down	yes	gene21567	TBC1D2B	101114393
oar_circ_0007017	0	5.33333	-5.56882	0.0488475	0.342448	down	yes	gene21574	DNAJA4	101121551
oar_circ_0007063	0	10	-5.93767	0.0325418	0.342448	down	yes	gene21682	G2E3	101114906
oar_circ_0007071	17.6667	0	6.38408	0.018781	0.342448	up	yes	gene21688	STRN3	101102517
oar_circ_0007072	0	16.6667	-6.19472	0.0240365	0.342448	down	yes	gene21688	STRN3	101102517
oar_circ_0007097	40.3333	0	6.9084	0.00975593	0.342448	up	yes	gene21709	EAPP	101117880
oar_circ_0007109	0	22.6667	-7.08862	0.00627552	0.342448	down	yes	gene21727	RALGAPA1	101120113
oar_circ_0007147	0	16	-6.71427	0.0108652	0.342448	down	yes	gene21809	WDR76	101110541
oar_circ_0007219	0	8.33333	-6.11789	0.0266778	0.342448	down	yes	gene21975	DYNC1H1	101102427
oar_circ_0007231	0	5.33333	-5.56882	0.0488475	0.342448	down	yes	gene22006	MARK3	101105030
oar_circ_0007257	0	14.6667	-5.69485	0.0424822	0.342448	down	yes	gene22116	LRRFIP2	101107739
oar_circ_0007272	0	46	-7.6417	0.00263377	0.342448	down	yes	gene22172	ULK4	101115658
oar_circ_0007276	0	40	-7.06619	0.00682166	0.342448	down	yes	gene22172	ULK4	101115658
oar_circ_0007295	0	9.66667	-6.28984	0.0217756	0.342448	down	yes	gene22069	SLC4A7	101102429
oar_circ_0007313	0	11	-6.06579	0.0252447	0.342448	down	yes	gene22075	ZCWPW2	101109307
oar_circ_0007314	0	21.6667	-6.23062	0.0230297	0.342448	down	yes	gene22075	ZCWPW2	101109307
oar_circ_0007317	0	27.3333	-6.55857	0.0153297	0.342448	down	yes	gene22075	ZCWPW2	101109307
oar_circ_0007325	11.3333	0	5.81459	0.0350684	0.342448	up	yes	gene22297	FOXP1	101114648
oar_circ_0007330	0	17	-6.17471	0.0246133	0.342448	down	yes	gene22315	SUCLG2	101117623
oar_circ_0007332	0	9.66667	-6.28546	0.0218976	0.342448	down	yes	gene22323	SLC25A26	100147801
oar_circ_0007387	0	27	-6.53655	0.0157915	0.342448	down	yes	gene22497	RBM5	101122469
oar_circ_0007404	16.6667	0	5.97524	0.0292539	0.342448	up	yes	gene22580	SMARCC1	101121808
oar_circ_0007417	0	12	-5.73557	0.0405398	0.342448	down	yes	gene22628	SACM1L	101118997
oar_circ_0007418	0	10.6667	-6.39058	0.0192992	0.342448	down	yes	gene22628	SACM1L	101118997
oar_circ_0007459	0	34.6667	-6.73664	0.012197	0.342448	down	yes	gene22869	STK38	101121208
oar_circ_0007467	0	8.33333	-6.12904	0.0263392	0.342448	down	yes	gene22979	XPO5	101115071
oar_circ_0007483	0	9.33333	-6.26339	0.0224818	0.342448	down	yes	gene22747	PRIM2	101106040
oar_circ_0007491	0	14	-5.86209	0.0352922	0.342448	down	yes	gene22749	RAB23	101106290
oar_circ_0007500	0	17	-6.27531	0.0218079	0.342448	down	yes	gene22751	ZNF451	101112267
oar_circ_0007506	0	20.3333	-7.14428	0.00722137	0.342448	down	yes	Null	Null	Null
oar_circ_0007532	0	12	-6.54099	0.0159897	0.342448	down	yes	gene22755	LOC101113020	101113020
oar_circ_0007534	0	6.33333	-5.7821	0.0389382	0.342448	down	yes	gene23639	KIF13A	101112010
oar_circ_0007538	0	12	-6.55559	0.0157065	0.342448	down	yes	gene23641	NUP153	101123671
oar_circ_0007562	0	8.33333	-6.12585	0.0264312	0.342448	down	yes	gene23726	CDYL	101120964
oar_circ_0007575	0	20	-7.11263	0.00753008	0.342448	down	yes	gene22831	UHRF1BP1	101120704
oar_circ_0007580	0	17.6667	-6.99087	0.008905	0.342448	down	yes	gene23843	CCDC90B	101105956
oar_circ_0007588	11.3333	0	5.83136	0.0343938	0.342448	up	yes	Null,gene23865	Null	Null
oar_circ_0007618	21.6667	0	6.25514	0.021474	0.342448	up	yes	gene24101	ARHGAP32	101116614
oar_circ_0007656	0	17.3333	-6.11727	0.0263446	0.342448	down	yes	gene24514	NAP1L4	101102274
oar_circ_0007688	13.6667	0	6.07508	0.0264663	0.342448	up	yes	gene24630	LIPM	101120285
oar_circ_0007741	0	8	-6.07551	0.028311	0.342448	down	yes	gene24754	DNMBP	101120033
oar_circ_0007761	0	11.3333	-6.48415	0.0171628	0.342448	down	yes	gene24840	SLK	101114150
oar_circ_0007808	0	6.66667	-5.85833	0.0358172	0.342448	down	yes	gene24912	SHTN1	101104358
oar_circ_0007836	0	7	-5.91584	0.0335952	0.342448	down	yes	gene24950	ATE1	101110286
oar_circ_0007839	18.3333	0	6.40761	0.0181106	0.342448	up	yes	gene24950	ATE1	101110286
oar_circ_0007855	13.3333	0	6.03572	0.0281552	0.342448	up	yes	Null	Null	Null
oar_circ_0007889	22	0	6.78099	0.00838944	0.342448	up	yes	gene25152	FHOD3	101115334
oar_circ_0007905	0	14	-6.71168	0.0128678	0.342448	down	yes	gene25194	B4GALT6	101114836
oar_circ_0007925	0	32.3333	-6.70853	0.0126616	0.342448	down	yes	gene25218	SS18	101117893
oar_circ_0007952	11.3333	0	5.83818	0.0341766	0.342448	up	yes	gene25240	MIB1	101122068
oar_circ_0007965	36	0	6.84598	0.0105223	0.342448	up	yes	gene25252	ROCK1	101102442
oar_circ_0007974	0	7.33333	-5.95426	0.0321942	0.342448	down	yes	gene25261	YES1	101104362
oar_circ_0007985	0	6.66667	-5.86191	0.0356888	0.342448	down	yes	gene25289	ARHGAP28	101102444
oar_circ_0007991	0	18.6667	-6.43923	0.0178405	0.342448	down	yes	gene25290	LAMA1	101102692
oar_circ_0008004	26	0	6.958	0.00645529	0.342448	up	yes	gene25296	ANKRD12	101106986
oar_circ_0008046	0	18.3333	-7.02164	0.0085259	0.342448	down	yes	Null	Null	Null
oar_circ_0008075	0	18	-5.87024	0.0350786	0.342448	down	yes	gene25431	MALT1	101116274
oar_circ_0008103	25	0	6.34737	0.0195024	0.342448	up	yes	gene25083	ATP9B	101108356
oar_circ_0008112	0	5.33333	-5.56083	0.0492684	0.342448	down	yes	Null,gene25769	Null	Null
oar_circ_0008175	0	6.33333	-5.7821	0.0389382	0.342448	down	yes	gene26103	GTF2I	101113297
oar_circ_0008184	17.6667	0	6.38408	0.018781	0.342448	up	yes	gene26103	GTF2I	101113297
oar_circ_0008194	0	25.3333	-7.24061	0.00497237	0.342448	down	yes	gene26332	LOC106991896	Null
oar_circ_0008215	0	17.3333	-6.22305	0.0232343	0.342448	down	yes	gene26526	BICC1	101119363
oar_circ_0008250	0	7.33333	-5.93933	0.0327887	0.342448	down	yes	gene26586	TET1	101103534
oar_circ_0008302	0	10.6667	-6.41468	0.0186989	0.342448	down	yes	gene26802	PARG	101118585
oar_circ_0008303	29.3333	0	7.15338	0.0049433	0.342448	up	yes	gene26802	PARG	101118585
oar_circ_0008340	0	10	-5.65623	0.0441965	0.342448	down	yes	gene26889	WWC2	101107162
oar_circ_0008349	12.3333	0	5.94406	0.0309359	0.342448	up	yes	gene26947	PCM1	101118162
oar_circ_0008353	0	16	-6.8716	0.0105885	0.342448	down	yes	gene26947	PCM1	101118162
oar_circ_0008364	0	14.3333	-5.58658	0.0476988	0.342448	down	yes	gene26949	FGL1	101118665
oar_circ_0008366	12.3333	0	5.67888	0.0400978	0.342448	up	yes	gene26950	MTUS1	101118923
oar_circ_0008387	12	0	5.68632	0.0398591	0.342448	up	yes	Null,gene27012	Null	Null
oar_circ_0008434	0	6.33333	-5.79314	0.0384706	0.342448	down	yes	gene27126	NGLY1	101122164
oar_circ_0008436	0	10.3333	-6.36549	0.0198685	0.342448	down	yes	gene27126	NGLY1	101122164
oar_circ_0008449	0	16.3333	-6.21402	0.023494	0.342448	down	yes	gene27150	ZNF385D	101104040
oar_circ_0008475	17.3333	0	6.35226	0.0193159	0.342448	up	yes	gene28161	ENOX2	101104304
oar_circ_0008482	0	26.3333	-6.80311	0.0111739	0.342448	down	yes	Null	Null	Null
oar_circ_0008486	0	25.6667	-6.61956	0.0141876	0.342448	down	yes	gene28197	DOCK11	101108113
oar_circ_0008518	0	30	-7.53806	0.00412186	0.342448	down	yes	gene28365	DIAPH2	101111608
oar_circ_0008523	0	55.6667	-7.84864	0.00185741	0.342448	down	yes	gene27256	TMEM27	101123445
oar_circ_0008528	0	5.33333	-5.58837	0.0479254	0.342448	down	yes	gene27269	CTPS2	101105631
oar_circ_0008535	0	31	-6.65073	0.0136526	0.342448	down	yes	gene27289	SCML2	101108022
oar_circ_0008546	15.6667	0	6.22737	0.0222546	0.342448	up	yes	gene27313	RPS6KA3	101111428
oar_circ_0008547	0	29.3333	-6.59479	0.0146458	0.342448	down	yes	gene27313	RPS6KA3	101111428
oar_circ_0008578	0	12.3333	-6.57076	0.015404	0.342448	down	yes	gene27459	CASK	101102544
oar_circ_0008589	0	11	-6.46008	0.0177738	0.342448	down	yes	gene27514	KLF8	101114934
oar_circ_0008606	0	37	-7.01764	0.00833722	0.342448	down	yes	gene27193	LOC105605336	105605336
oar_circ_0008630	0	13.6667	-6.69936	0.0130613	0.342448	down	yes	Null	Null	Null
oar_circ_0008663	8.66667	0	5.49284	0.0489729	0.342448	up	yes	gene27766	ATRX	101117394
oar_circ_0008674	28	0	6.5361	0.0154265	0.342448	up	yes	gene27766	ATRX	101117394
oar_circ_0008726	0	32	-7.294	0.00462131	0.342448	down	yes	gene27985	AFF2	101116804

## Sheet: Table S3C
Additional file 3: Table S3C. circRNAs differential expression in E120d_E90d
Gene	E120d_count	E90d_count	Log2FoldChange	pval	padj	Up/Down	Significant	Source_Gene	Gene_Name	Gene ID
oar_circ_0000016	16	0	6.12312	0.0288818	NA	up	yes	gene1207	SNX27	101118328
oar_circ_0000103	22.3333	0	6.53756	0.0176344	NA	up	yes	gene1734	APP	101111593
oar_circ_0000107	0	20.6667	-6.50918	0.0177111	NA	down	yes	gene1734	APP	101111593
oar_circ_0000108	20.3333	0	7.07693	0.00925244	NA	up	yes	gene1739	JAM2	101118411
oar_circ_0000118	0	10.6667	-5.73654	0.0412541	NA	down	yes	Null	Null	Null
oar_circ_0000138	9	0	5.73994	0.044091	NA	up	yes	gene1767	USP25	101116878
oar_circ_0000178	28.6667	0	6.77545	0.013066	NA	up	yes	gene1821	ARL13B	101123516
oar_circ_0000191	8.33333	0	6.1644	0.0280455	NA	up	yes	gene1875	TOMM70A	101109499
oar_circ_0000210	0	25	-6.52029	0.0178841	NA	down	yes	gene1881	ABI3BP	101108803
oar_circ_0000211	94	0	8.34277	0.000983525	NA	up	yes	gene1881	ABI3BP	101108803
oar_circ_0000212	17.3333	0	6.07836	0.0303951	NA	up	yes	gene1881	ABI3BP	101108803
oar_circ_0000217	6.33333	0	5.80387	0.0415154	NA	up	yes	gene1884	IMPG2	101109327
oar_circ_0000254	13	0	5.73217	0.0444062	NA	up	yes	Null	Null	Null
oar_circ_0000263	8	0	6.11536	0.0295053	NA	up	yes	gene1924	KIAA1524	101115924
oar_circ_0000274	10	0	6.32755	0.023191	NA	up	yes	gene1925	DZIP3	101116191
oar_circ_0000300	33.6667	0	6.90231	0.0110862	NA	up	yes	gene1978	CCDC191	101116278
oar_circ_0000316	0	28	-6.70085	0.0140167	NA	down	yes	gene2031	IQCB1	101110893
oar_circ_0000341	11.3333	0	6.52626	0.0181853	NA	up	yes	gene2081	SNX4	101117464
oar_circ_0000376	18.6667	0	6.31424	0.0231132	NA	up	yes	gene2120	DLG1	101103028
oar_circ_0000385	45	0	6.98797	0.0100008	NA	up	yes	gene2125	ACAP2	101102615
oar_circ_0000436	0	24.6667	-6.69697	0.0141625	NA	down	yes	gene2254	FXR1	101104706
oar_circ_0000473	0	15.6667	-5.96934	0.0323209	NA	down	yes	gene2335	GOLIM4	101122321
oar_circ_0000475	10.6667	0	6.04044	0.0286508	NA	up	yes	gene2335	GOLIM4	101122321
oar_circ_0000481	9	0	6.23336	0.025768	NA	up	yes	gene2369	SMC4	101106049
oar_circ_0000488	14.3333	0	6.77838	0.0132747	NA	up	yes	gene2371	IFT80	101106299
oar_circ_0000495	0	19.6667	-6.24118	0.0241644	NA	down	yes	gene2371	IFT80	101106299
oar_circ_0000504	17	0	6.5217	0.0180407	NA	up	yes	gene2387	GFM1	101119786
oar_circ_0000507	17.6667	0	6.46079	0.0193881	NA	up	yes	gene2387	GFM1	101119786
oar_circ_0000528	0	14.6667	-6.05638	0.0293744	NA	down	yes	gene2452	EIF2A	101119523
oar_circ_0000531	8.66667	0	6.17875	0.0274674	NA	up	yes	gene2458	RNF13	101120374
oar_circ_0000532	7	0	5.95436	0.0353211	NA	up	yes	gene2458	RNF13	101120374
oar_circ_0000542	24	0	7.34395	0.00625933	NA	up	yes	gene2490	PLSCR1	101102861
oar_circ_0000571	24.3333	0	6.74185	0.0136288	NA	up	yes	gene2518	TFDP2	101105870
oar_circ_0000625	17.6667	0	6.33339	0.0225939	NA	up	yes	gene2583	CEP63	101114919
oar_circ_0000628	0	30	-7.20323	0.00531841	NA	down	yes	gene2583	CEP63	101114919
oar_circ_0000660	9.66667	0	6.31473	0.0234434	NA	up	yes	gene2626	BRWD1	101117901
oar_circ_0000671	17.6667	0	6.36298	0.0218125	NA	up	yes	gene2626	BRWD1	101117901
oar_circ_0000676	18.3333	0	7.05637	0.00924297	NA	up	yes	gene424	NRDC	101111671
oar_circ_0000700	13	0	5.86985	0.0383131	NA	up	yes	gene2748	CHAF1B	101116195
oar_circ_0000706	14.3333	0	6.7938	0.0130147	NA	up	yes	gene2760	TTC3	101116444
oar_circ_0000761	0	39.6667	-7.5447	0.00318709	NA	down	yes	gene526	CYP2J	768095
oar_circ_0000772	0	27	-6.64206	0.0151199	NA	down	yes	gene549	DOCK7	101123342
oar_circ_0000793	7	0	5.89492	0.0377932	NA	up	yes	gene565	CACHD1	101110191
oar_circ_0000802	0	10	-5.60028	0.0472635	NA	down	yes	gene586	WDR78	101113544
oar_circ_0000812	0	15	-5.96766	0.0320871	NA	down	yes	gene587	MIER1	101113806
oar_circ_0000826	14.3333	0	5.99438	0.0334034	NA	up	yes	gene604	SRSF11	101117976
oar_circ_0000899	17.3333	0	6.15228	0.0279409	NA	up	yes	gene748	HFM1	101123510
oar_circ_0000902	9.66667	0	6.28941	0.0242403	NA	up	yes	gene752	TGFBR3	101102437
oar_circ_0000905	6.33333	0	5.76157	0.0436187	NA	up	yes	gene752	TGFBR3	101102437
oar_circ_0000914	39.3333	0	7.57786	0.00344475	NA	up	yes	gene760	RPAP2	101103936
oar_circ_0000947	10	0	6.31849	0.0234825	NA	up	yes	gene768	CCDC18	101117639
oar_circ_0000991	0	48.6667	-7.80949	0.00213649	NA	down	yes	gene117	GIGYF2	101105449
oar_circ_0001007	0	15.6667	-6.02299	0.0305754	NA	down	yes	gene859	STXBP3	101122397
oar_circ_0001043	36	0	7.43984	0.00425522	NA	up	yes	gene1008	MAN1A2	101108177
oar_circ_0001062	20	0	6.33875	0.0224551	NA	up	yes	gene1053	RNF115	101116361
oar_circ_0001140	13.6667	0	5.95573	0.0348675	NA	up	yes	gene3820	NAB1	101110389
oar_circ_0001181	25.3333	0	6.47956	0.0189558	NA	up	yes	gene3899	SESTD1	101122080
oar_circ_0001186	6.33333	0	5.78672	0.04234	NA	up	yes	gene3907	PLEKHA3	101123096
oar_circ_0001189	33	0	6.93313	0.0106204	NA	up	yes	gene3920	AGPS	101104553
oar_circ_0001201	0	17.6667	-6.18028	0.0257441	NA	down	yes	Null	Null	Null
oar_circ_0001211	0	13.3333	-5.99269	0.0314149	NA	down	yes	gene3974	ITGA6	101113656
oar_circ_0001230	15.6667	0	6.8153	0.0107229	NA	up	yes	gene3987	TLK1	101116707
oar_circ_0001267	0	21.6667	-6.37172	0.0207762	NA	down	yes	gene2946	CTNNAL1	101101872
oar_circ_0001273	11.3333	0	6.51898	0.0183403	NA	up	yes	gene4049	FAP	101106492
oar_circ_0001286	29	0	6.55069	0.0174441	NA	up	yes	gene4066	RBMS1	101109149
oar_circ_0001289	14	0	6.72006	0.0143768	NA	up	yes	gene4073	2020-03-07	101110480
oar_circ_0001302	0	18	-6.3743	0.0206748	NA	down	yes	gene4076	BAZ2B	101111257
oar_circ_0001307	12	0	6.56151	0.017444	NA	up	yes	gene4076	BAZ2B	101111257
oar_circ_0001360	7.66667	0	6.02992	0.0324937	NA	up	yes	gene4181	R3HDM1	101104555
oar_circ_0001409	28	0	6.84203	0.0119688	NA	up	yes	gene4288	HECW2	101119960
oar_circ_0001411	18.6667	0	7.09194	0.00887508	NA	up	yes	gene4288	HECW2	101119960
oar_circ_0001427	0	12	-5.86632	0.0359456	NA	down	yes	gene4316	SPATS2L	101103625
oar_circ_0001431	14	0	5.88601	0.0376587	NA	up	yes	gene4316	SPATS2L	101103625
oar_circ_0001440	12.6667	0	6.65386	0.0155352	NA	up	yes	gene4329	ORC2	101106146
oar_circ_0001488	5.66667	0	5.69221	0.0467982	NA	up	yes	gene4419	KANSL1L	101122579
oar_circ_0001489	6	0	5.72161	0.0453247	NA	up	yes	gene4419	KANSL1L	101122579
oar_circ_0001490	0	27.3333	-6.78385	0.0127041	NA	down	yes	gene4419	KANSL1L	101122579
oar_circ_0001491	33.6667	0	7.5565	0.00354309	NA	up	yes	gene4419	KANSL1L	101122579
oar_circ_0001515	0	25.3333	-6.57881	0.0162522	NA	down	yes	gene4540	EPHA4	101118852
oar_circ_0001516	6.66667	0	5.84804	0.0396764	NA	up	yes	gene4549	ACSL3	101120728
oar_circ_0001520	19.3333	0	6.85791	0.0102045	NA	up	yes	gene3008	TMEFF1	101123182
oar_circ_0001576	0	13.6667	-6.06345	0.02933	NA	down	yes	gene4771	RPS6KA1	101110124
oar_circ_0001579	11.3333	0	6.52985	0.018155	NA	up	yes	gene4781	CEP85	101112118
oar_circ_0001588	42.3333	0	7.6449	0.00306852	NA	up	yes	gene4842	HNRNPR	101121577
oar_circ_0001603	0	24	-6.52198	0.0173446	NA	down	yes	gene4870	EIF4G3	101105220
oar_circ_0001614	0	14.6667	-6.13535	0.0269987	NA	down	yes	gene4893	OTUD3	101104383
oar_circ_0001635	14.3333	0	6.21589	0.0259712	NA	up	yes	gene2852	CDK5RAP2	101116809
oar_circ_0001636	43	0	7.03634	0.00932187	NA	up	yes	gene3085	CDC14B	101110906
oar_circ_0001640	13	0	6.64519	0.0157531	NA	up	yes	gene2852	CDK5RAP2	101116809
oar_circ_0001665	0	19	-6.23324	0.0244718	NA	down	yes	gene3117	NAA35	101115255
oar_circ_0001670	44.6667	0	7.03567	0.00935097	NA	up	yes	gene3120	AGTPBP1	101115757
oar_circ_0001674	0	37	-6.97433	0.0101684	NA	down	yes	gene3120	AGTPBP1	101115757
oar_circ_0001676	10.6667	0	5.76124	0.0430559	NA	up	yes	gene3120	AGTPBP1	101115757
oar_circ_0001682	10	0	6.37293	0.0218625	NA	up	yes	gene3133	KIF27	101118416
oar_circ_0001711	0	30.6667	-6.89906	0.0110298	NA	down	yes	gene3140	RASEF	101119694
oar_circ_0001726	0	18.3333	-6.19304	0.0255464	NA	down	yes	gene3192	PPP2R2A	101110299
oar_circ_0001737	0	36	-7.15759	0.00790675	NA	down	yes	gene3211	LOC105607354	105607354
oar_circ_0001754	0	10.3333	-5.59994	0.0473827	NA	down	yes	gene3277	TGFBR1	554326
oar_circ_0001770	15.6667	0	6.06757	0.0307701	NA	up	yes	gene3326	CLTA	101106572
oar_circ_0001773	8	0	6.07168	0.0310519	NA	up	yes	gene3389	GNAQ	101112295
oar_circ_0001794	9	0	6.25693	0.0250851	NA	up	yes	gene3437	SMC5	101104964
oar_circ_0001795	0	52.3333	-7.38067	0.00580063	NA	down	yes	gene3437	SMC5	101104964
oar_circ_0001815	34.6667	0	6.69453	0.0146233	NA	up	yes	gene3485	GLIS3	101111939
oar_circ_0001820	0	20	-6.31062	0.0223888	NA	down	yes	gene3506	RIC1	101115510
oar_circ_0001826	24.6667	0	7.11982	0.00691634	NA	up	yes	gene3510	KIAA2026	101119701
oar_circ_0001831	0	10	-5.64841	0.0451168	NA	down	yes	gene3513	IL33	101116705
oar_circ_0001839	0	27	-6.75881	0.0131015	NA	down	yes	Null	Null	Null
oar_circ_0001857	11.3333	0	6.49353	0.0189563	NA	up	yes	gene3551	ZDHHC21	101121148
oar_circ_0001865	48.3333	0	6.94765	0.0107039	NA	up	yes	gene3560	CCDC171	101122165
oar_circ_0001877	0	42	-7.13765	0.00811752	NA	down	yes	gene3563	BNC2	101122574
oar_circ_0001886	36	0	7.40886	0.00447488	NA	up	yes	gene3567	CNTLN	101122503
oar_circ_0001887	19.3333	0	6.52245	0.0179648	NA	up	yes	gene3567	CNTLN	101122503
oar_circ_0001895	13.6667	0	6.29307	0.0237777	NA	up	yes	gene3567	CNTLN	101122503
oar_circ_0001904	0	27	-6.65382	0.0148514	NA	down	yes	gene3583	MLLT3	101102874
oar_circ_0001926	6.33333	0	5.83111	0.04037	NA	up	yes	gene3637	IFT74	101110029
oar_circ_0001971	0	24.6667	-6.93623	0.0075905	NA	down	yes	gene6111	STARD7	101115449
oar_circ_0001987	0	21.6667	-6.40748	0.0197311	NA	down	yes	gene6141	ZC3H8	101118772
oar_circ_0002005	18	0	7.05143	0.00937146	NA	up	yes	gene6173	KRR1	101122012
oar_circ_0002067	0	16.3333	-6.19873	0.0251284	NA	down	yes	gene5220	RABGAP1	101109684
oar_circ_0002106	0	82.6667	-8.0318	0.00232081	NA	down	yes	gene6379	LOC100526780	100526780
oar_circ_0002107	0	150	-9.13646	0.000214629	0.0725445	down	yes	Null	Null	Null
oar_circ_0002117	7.66667	0	6.0601	0.0313796	NA	up	yes	gene6522	RPAP3	101110665
oar_circ_0002130	0	17.6667	-6.14435	0.0265367	NA	down	yes	gene6534	ANO6	101108825
oar_circ_0002174	0	19	-6.43711	0.0192529	NA	down	yes	Null	Null	Null
oar_circ_0002189	27.3333	0	6.49891	0.0185509	NA	up	yes	gene6624	IRAK3	101115273
oar_circ_0002191	0	25.3333	-6.61477	0.0156977	NA	down	yes	gene6624	IRAK3	101115273
oar_circ_0002194	15.6667	0	5.94066	0.0354972	NA	up	yes	gene6624	IRAK3	101115273
oar_circ_0002197	0	16.6667	-6.13269	0.0270333	NA	down	yes	gene6630	MSRB3	101108734
oar_circ_0002198	0	22.3333	-6.66026	0.0150012	NA	down	yes	gene6630	MSRB3	101108734
oar_circ_0002199	0	19.3333	-6.46315	0.0187064	NA	down	yes	gene6630	MSRB3	101108734
oar_circ_0002201	31	0	6.61763	0.0160334	NA	up	yes	gene6642	TBK1	101110830
oar_circ_0002205	39.6667	0	7.61351	0.00322694	NA	up	yes	gene6646	SRGAP1	101111871
oar_circ_0002232	11.6667	0	6.53913	0.0179027	NA	up	yes	gene6879	LOC105609280	105609280
oar_circ_0002237	43.3333	0	8.01916	0.00164301	NA	up	yes	gene6887	APAF1	100135699
oar_circ_0002269	9	0	6.24242	0.0254843	NA	up	yes	gene6954	KIAA1033	101114433
oar_circ_0002290	7.66667	0	6.06646	0.0312485	NA	up	yes	gene5304	ASAP2	101102555
oar_circ_0002313	0	38.6667	-7.40891	0.00407378	NA	down	yes	gene7101	FGFR1OP2	101112552
oar_circ_0002330	13.3333	0	5.93584	0.035641	NA	up	yes	gene7118	CASC1	101114856
oar_circ_0002334	32	0	6.58957	0.0166931	NA	up	yes	gene7122	BCAT1	443485
oar_circ_0002337	10.6667	0	5.65616	0.0480492	NA	up	yes	gene7136	ABCC9	101117577
oar_circ_0002339	12.6667	0	5.70805	0.0455453	NA	up	yes	gene7144	PYROXD1	101119461
oar_circ_0002393	0	24	-6.51995	0.0173946	NA	down	yes	gene7201	ATF7IP	101109004
oar_circ_0002413	23	0	6.94793	0.0105117	NA	up	yes	gene7448	ERC1	101121000
oar_circ_0002417	0	27.3333	-6.85265	0.0117099	NA	down	yes	gene7468	MICAL3	101118097
oar_circ_0002427	12.3333	0	5.90526	0.0368379	NA	up	yes	gene7629	ATXN10	101109264
oar_circ_0002433	0	18	-6.25851	0.0234715	NA	down	yes	Null	Null	Null
oar_circ_0002446	16.6667	0	6.17817	0.0270832	NA	up	yes	gene5355	SMC6	101123020
oar_circ_0002451	25	0	6.44195	0.019856	NA	up	yes	gene5355	SMC6	101123020
oar_circ_0002464	22	0	6.35769	0.021977	NA	up	yes	gene5390	ATAD2B	101105229
oar_circ_0002475	6.33333	0	5.82156	0.0407243	NA	up	yes	gene5399	FAM228B	101107005
oar_circ_0002514	12.3333	0	6.60709	0.0164634	NA	up	yes	gene5521	AAK1	101107425
oar_circ_0002539	0	19.3333	-6.45233	0.0189117	NA	down	yes	gene5564	VPS54	101115354
oar_circ_0002547	0	15	-6.12586	0.0271862	NA	down	yes	gene5566	WDPCP	101119202
oar_circ_0002554	0	39.3333	-7.06284	0.00898406	NA	down	yes	Null	Null	Null
oar_circ_0002559	22.3333	0	6.3103	0.0232534	NA	up	yes	gene5582	USP34	101120484
oar_circ_0002562	9	0	6.22201	0.0261408	NA	up	yes	gene5083	PRRC2B	101113998
oar_circ_0002580	6	0	5.76429	0.043364	NA	up	yes	Null	Null	Null
oar_circ_0002581	14.3333	0	6.21589	0.0259712	NA	up	yes	gene5695	UXS1	101107778
oar_circ_0002615	10.3333	0	6.42132	0.0206859	NA	up	yes	gene5736	VRK2	101119893
oar_circ_0002619	0	10.6667	-5.75241	0.0407581	NA	down	yes	gene5107	TOR1B	101103637
oar_circ_0002629	7.66667	0	6.0427	0.0319981	NA	up	yes	gene5748	CCDC88A	101122010
oar_circ_0002630	20	0	6.39837	0.0209004	NA	up	yes	gene5748	CCDC88A	101122010
oar_circ_0002634	0	24.3333	-6.5358	0.0170842	NA	down	yes	gene5757	EML6	101101879
oar_circ_0002651	12.6667	0	5.74772	0.0436968	NA	up	yes	gene5820	SRBD1	101110578
oar_circ_0002668	21	0	6.07823	0.030601	NA	up	yes	gene5840	THADA	101114689
oar_circ_0002675	10.3333	0	6.39857	0.0212201	NA	up	yes	gene5853	EML4	101115950
oar_circ_0002676	14.6667	0	6.11002	0.0292951	NA	up	yes	gene5853	EML4	101115950
oar_circ_0002750	11.6667	0	6.56278	0.0174471	NA	up	yes	gene5956	ZNF638	101108732
oar_circ_0002761	0	22.3333	-6.62542	0.0154483	NA	down	yes	gene5963	EXOC6B	101111176
oar_circ_0002778	8.66667	0	6.1642	0.0279851	NA	up	yes	gene5979	ALMS1	101104651
oar_circ_0002781	13	0	5.86985	0.0383131	NA	up	yes	gene5979	ALMS1	101104651
oar_circ_0002786	9	0	6.22801	0.0259416	NA	up	yes	gene5189	MVB12B	101111622
oar_circ_0002787	0	21	-6.41294	0.019806	NA	down	yes	Null	Null	Null
oar_circ_0002796	20.3333	0	6.59079	0.0165218	NA	up	yes	gene8388	TRIM24	101109010
oar_circ_0002803	0	19.3333	-6.43638	0.0192415	NA	down	yes	gene8399	UBN2	101110323
oar_circ_0002808	11	0	5.6316	0.0492923	NA	up	yes	gene8402	LOC101105324	101105324
oar_circ_0002843	7.66667	0	6.03672	0.0322267	NA	up	yes	gene8626	RHEB	100302069
oar_circ_0002846	35.3333	0	7.73005	0.0026691	NA	up	yes	gene8632	KMT2C	101115617
oar_circ_0002849	22.3333	0	6.98269	0.00843288	NA	up	yes	gene8632	KMT2C	101115617
oar_circ_0002917	0	20.6667	-6.40242	0.0200206	NA	down	yes	gene7878	DBF4	101111186
oar_circ_0002937	19.3333	0	7.10289	0.00870258	NA	up	yes	gene7895	SEMA3A	101113580
oar_circ_0002940	13.3333	0	6.715	0.014399	NA	up	yes	gene7895	SEMA3A	101113580
oar_circ_0002961	0	36.3333	-6.9407	0.0106744	NA	down	yes	gene7934	FAM185A	101103470
oar_circ_0002967	29	0	6.57859	0.016806	NA	up	yes	gene7941	DNAJC2	101119299
oar_circ_0002977	31	0	6.52826	0.0180379	NA	up	yes	gene7951	KMT2E	101121766
oar_circ_0002978	39	0	7.6296	0.00313997	NA	up	yes	gene7951	KMT2E	101121766
oar_circ_0002985	7.33333	0	5.98466	0.0341354	NA	up	yes	gene7956	PUS7	101122688
oar_circ_0002989	16	0	5.81264	0.0409221	NA	up	yes	gene7971	HBP1	101103467
oar_circ_0002995	9.33333	0	6.29431	0.0239905	NA	up	yes	gene7982	LAMB1	101105743
oar_circ_0002998	12	0	6.53926	0.0180017	NA	up	yes	gene7986	PNPLA8	101106930
oar_circ_0003018	29.6667	0	7.64509	0.00308039	NA	up	yes	gene7717	LOC105611388	105611388
oar_circ_0003022	8.33333	0	6.1496	0.0283552	NA	up	yes	gene8050	2020-09-07	101116822
oar_circ_0003029	27	0	7.47755	0.0040267	NA	up	yes	gene8058	BMPER	101118437
oar_circ_0003035	23.6667	0	7.31858	0.00649783	NA	up	yes	gene8065	FKBP9	101120487
oar_circ_0003053	0	17.6667	-6.13949	0.0271335	NA	down	yes	Null	Null	Null
oar_circ_0003059	10	0	6.35717	0.0222968	NA	up	yes	gene8106	CREB5	101112976
oar_circ_0003072	38.3333	0	6.87629	0.0115099	NA	up	yes	gene8126	SKAP2	101106420
oar_circ_0003087	18	0	6.99947	0.0100433	NA	up	yes	gene8210	GLI3	101119637
oar_circ_0003092	0	15.3333	-6.18501	0.0255445	NA	down	yes	gene8213	SUGCT	101121005
oar_circ_0003105	14.3333	0	5.86734	0.0384151	NA	up	yes	gene8250	FAM3C	101103469
oar_circ_0003107	15.6667	0	6.12871	0.028671	NA	up	yes	gene8251	PTPRZ1	101103717
oar_circ_0003116	16	0	6.04536	0.0315614	NA	up	yes	Null	Null	Null
oar_circ_0003141	33	0	7.70089	0.00280503	NA	up	yes	gene7736	ANKIB1	101111273
oar_circ_0003144	18.6667	0	6.62505	0.0158676	NA	up	yes	gene7736	ANKIB1	101111273
oar_circ_0003173	0	19	-6.33784	0.021695	NA	down	yes	gene10267	FBXL17	101106771
oar_circ_0003183	30	0	7.55121	0.00357917	NA	up	yes	gene10268	FER	101116052
oar_circ_0003194	0	12	-5.85989	0.0361747	NA	down	yes	gene9002	NFIX	101103719
oar_circ_0003240	0	12.3333	-5.93015	0.0337637	NA	down	yes	gene9371	KIF3A	101122522
oar_circ_0003257	0	18.6667	-6.425	0.0196747	NA	down	yes	gene9374	RAD50	101123035
oar_circ_0003279	51.6667	0	7.57639	0.00435873	NA	up	yes	gene9399	ADAMTS19	101102235
oar_circ_0003293	37.6667	0	7.59601	0.00331116	NA	up	yes	gene9404	SLC12A2	101105242
oar_circ_0003310	0	16	-5.98344	0.0319913	NA	down	yes	gene9429	CSNK1G3	101109703
oar_circ_0003312	37	0	6.88	0.0114315	NA	up	yes	gene9429	CSNK1G3	101109703
oar_circ_0003355	0	26	-6.71478	0.0139482	NA	down	yes	gene9738	C5H5orf15	101123295
oar_circ_0003377	19.6667	0	6.51986	0.0180331	NA	up	yes	gene9785	FAM13B	101107784
oar_circ_0003396	15	0	6.82781	0.0124637	NA	up	yes	gene9922	YIPF5	101110588
oar_circ_0003406	0	16.6667	-6.23312	0.0241756	NA	down	yes	gene9969	FBXO38	101117330
oar_circ_0003421	16.6667	0	6.485	0.0188651	NA	up	yes	gene10076	EBF1	101114190
oar_circ_0003426	0	25	-6.61824	0.0155973	NA	down	yes	gene10109	HMMR	443128
oar_circ_0003435	15.6667	0	5.79087	0.0418801	NA	up	yes	gene10129	MSH3	101121679
oar_circ_0003442	9.66667	0	6.3344	0.0228841	NA	up	yes	gene10139	SSBP2	101118446
oar_circ_0003447	17	0	6.92115	0.00925682	NA	up	yes	gene10153	VCAN	100294605
oar_circ_0003486	0	20	-6.37357	0.0206593	NA	down	yes	gene10224	CAST	443364
oar_circ_0003500	17.6667	0	6.54715	0.0174722	NA	up	yes	gene10236	CHD1	101111801
oar_circ_0003582	35.3333	0	6.78351	0.0130044	NA	up	yes	gene10392	HADH	101122862
oar_circ_0003594	0	17	-6.0852	0.0283978	NA	down	yes	gene10410	PPA2	101104749
oar_circ_0003596	17	0	6.13589	0.0284706	NA	up	yes	gene10410	PPA2	101104749
oar_circ_0003598	21.6667	0	7.22952	0.00733122	NA	up	yes	gene10422	SLC9B1	101106685
oar_circ_0003658	11.6667	0	6.55685	0.0175087	NA	up	yes	gene10565	TBC1D19	101108310
oar_circ_0003661	0	27	-6.66768	0.0145616	NA	down	yes	gene10310	PRDM5	101115210
oar_circ_0003669	22	0	7.27028	0.00698582	NA	up	yes	gene10574	PCDH7	101109016
oar_circ_0003704	0	29.3333	-6.86016	0.0116595	NA	down	yes	gene10623	APBB2	101116399
oar_circ_0003709	14.6667	0	6.78918	0.0131254	NA	up	yes	gene10313	PDE5A	101109357
oar_circ_0003735	24.6667	0	6.45867	0.0194685	NA	up	yes	gene10668	SLAIN2	101102730
oar_circ_0003782	12.3333	0	5.77869	0.0422392	NA	up	yes	gene10736	ADGRL3	101111884
oar_circ_0003864	13.6667	0	6.1494	0.0280445	NA	up	yes	gene10916	COPS4	101117334
oar_circ_0003952	0	26	-7.05831	0.00687012	NA	down	yes	gene11302	ARIH1	101116578
oar_circ_0003975	0	21.6667	-6.44014	0.0192353	NA	down	yes	gene11122	KCNN2	101105660
oar_circ_0003987	26.6667	0	6.60546	0.016226	NA	up	yes	gene11638	FSIP1	101106849
oar_circ_0003992	13.3333	0	6.67302	0.015219	NA	up	yes	gene11662	CASC5	Null
oar_circ_0004005	7.66667	0	6.0427	0.0319981	NA	up	yes	gene11689	MGA	101114361
oar_circ_0004018	13.6667	0	5.70908	0.0455796	NA	up	yes	gene11126	PGGT1B	101123045
oar_circ_0004021	23.6667	0	6.32781	0.0228384	NA	up	yes	gene11127	CCDC112	101123303
oar_circ_0004023	26.6667	0	6.71724	0.0140544	NA	up	yes	gene11127	CCDC112	101123303
oar_circ_0004032	17.3333	0	6.32396	0.0228299	NA	up	yes	gene11746	SOS2	101102732
oar_circ_0004036	53.3333	0.666667	4.77156	0.046521	NA	up	yes	gene11746	SOS2	101102732
oar_circ_0004060	17.3333	0	6.57259	0.0149377	NA	up	yes	gene11787	HERC1	101110595
oar_circ_0004078	33.6667	0	7.09686	0.00855017	NA	up	yes	gene11794	RAB8B	101111969
oar_circ_0004088	0	13.6667	-5.8873	0.0351747	NA	down	yes	gene11808	VPS13C	101112983
oar_circ_0004098	8.66667	0	6.21386	0.0263997	NA	up	yes	gene11142	LVRN	101102734
oar_circ_0004112	14.3333	0	6.73964	0.0140517	NA	up	yes	gene11146	LOC106990212	Null
oar_circ_0004126	14.6667	0	6.16457	0.0275443	NA	up	yes	gene11834	CGNL1	101119219
oar_circ_0004143	32.6667	0	6.731	0.0138621	NA	up	yes	gene11837	MNS1	101120667
oar_circ_0004152	0	25	-6.66085	0.0147678	NA	down	yes	gene11840	TEX9	101103983
oar_circ_0004208	0	55.6667	-7.3998	0.00574186	NA	down	yes	gene11946	DDHD1	101112738
oar_circ_0004209	0	22.3333	-6.61599	0.0156126	NA	down	yes	gene11946	DDHD1	101112738
oar_circ_0004248	17	0	6.30963	0.0232233	NA	up	yes	gene11979	AP5M1	101121268
oar_circ_0004250	26.6667	0	7.27083	0.00561782	NA	up	yes	gene11991	ARID4A	101122697
oar_circ_0004267	0	35.6667	-7.37591	0.004402	NA	down	yes	gene12019	MNAT1	101104405
oar_circ_0004278	0	27.6667	-7.0937	0.00607264	NA	down	yes	gene12026	HIF1A	443519
oar_circ_0004294	0	22	-6.44912	0.0190777	NA	down	yes	gene12040	SYNE2	101108755
oar_circ_0004295	20.6667	0	6.42407	0.020262	NA	up	yes	gene12040	SYNE2	101108755
oar_circ_0004298	0	26.3333	-7.01391	0.00687886	NA	down	yes	gene12040	SYNE2	101108755
oar_circ_0004304	23.3333	0	7.33852	0.00498642	NA	up	yes	gene12045	MTHFD1	101109020
oar_circ_0004366	21.6667	0	7.06897	0.00746058	NA	up	yes	gene12250	CEP128	101116835
oar_circ_0004371	10.3333	0	6.39857	0.0212201	NA	up	yes	gene12250	CEP128	101116835
oar_circ_0004400	0	25	-6.56178	0.0165923	NA	down	yes	gene12272	EML5	101114197
oar_circ_0004437	13.6667	0	5.9115	0.0366126	NA	up	yes	gene12374	TRMT11	101117511
oar_circ_0004446	29.6667	0	6.7401	0.0136836	NA	up	yes	gene12386	TRDN	101119992
oar_circ_0004457	0	20.6667	-6.48577	0.0181582	NA	down	yes	gene12313	COL12A1	101109808
oar_circ_0004459	13.6667	0	6.68793	0.0149852	NA	up	yes	gene12313	COL12A1	101109808
oar_circ_0004463	45	0	7.58464	0.00341571	NA	up	yes	gene12411	CEP85L	101103576
oar_circ_0004482	0	14	-5.83701	0.0370566	NA	down	yes	gene12317	SENP6	101118793
oar_circ_0004516	21.3333	0	6.74158	0.0136759	NA	up	yes	gene12473	CDK19	101111460
oar_circ_0004524	0	12.3333	-5.89137	0.034988	NA	down	yes	gene12493	CEP57L1	101115715
oar_circ_0004544	9.33333	0	6.29431	0.0239905	NA	up	yes	gene12532	HACE1	101121941
oar_circ_0004555	0	14	-6.02989	0.0301702	NA	down	yes	gene12307	CD109	101117513
oar_circ_0004622	0	14.3333	-6.0299	0.030219	NA	down	yes	gene12711	AHI1	101120502
oar_circ_0004640	32	0	7.28494	0.00542642	NA	up	yes	gene12333	LCA5	101113154
oar_circ_0004645	0	16	-5.99973	0.0312432	NA	down	yes	gene12753	ADGRG6	101116915
oar_circ_0004692	37	0	6.86225	0.0117082	NA	up	yes	gene12801	GINM1	101104248
oar_circ_0004694	17.6667	0	7.03188	0.00957271	NA	up	yes	gene12801	GINM1	101104248
oar_circ_0004709	13	0	6.6742	0.0151359	NA	up	yes	gene12836	CNKSR3	101105165
oar_circ_0004740	11.3333	0	6.51623	0.0184018	NA	up	yes	gene12939	PHF10	101115467
oar_circ_0004742	6	0	5.75137	0.0438647	NA	up	yes	gene12346	IBTK	101114198
oar_circ_0004747	0	16	-6.19834	0.0251083	NA	down	yes	Null	Null	Null
oar_circ_0004768	0	10.6667	-5.66783	0.0441488	NA	down	yes	gene13145	ASAP1	101122198
oar_circ_0004773	8.33333	0	6.11899	0.0294505	NA	up	yes	gene13146	FAM49B	101103327
oar_circ_0004782	32	0	7.30056	0.00532163	NA	up	yes	gene13189	ATAD2	101103903
oar_circ_0004784	16	0	6.07874	0.0303575	NA	up	yes	gene13189	ATAD2	101103903
oar_circ_0004794	12.3333	0	6.60375	0.0165365	NA	up	yes	gene13189	ATAD2	101103903
oar_circ_0004808	6.66667	0	5.85727	0.0392463	NA	up	yes	gene12968	SMAP1	101102497
oar_circ_0004828	24	0	7.35988	0.00620253	NA	up	yes	gene13263	TOX	101117675
oar_circ_0004866	16.3333	0	6.93503	0.0108427	NA	up	yes	gene13311	CSPP1	101102495
oar_circ_0004883	18	0	6.10948	0.0293742	NA	up	yes	gene13315	PREX2	101103244
oar_circ_0004888	32.6667	0	7.78219	0.00248726	NA	up	yes	gene13315	PREX2	101103244
oar_circ_0004932	19.3333	0	6.24066	0.0251987	NA	up	yes	gene13410	TRPS1	101116062
oar_circ_0004969	0	19.6667	-6.48772	0.0182158	NA	down	yes	gene13476	GRHL2	101102496
oar_circ_0004990	11	0	6.49514	0.0189515	NA	up	yes	gene13497	VPS13B	101104761
oar_circ_0005001	8	0	6.11792	0.0294664	NA	up	yes	gene13506	STK3	101106085
oar_circ_0005039	17.6667	0	5.8475	0.039515	NA	up	yes	gene13561	FAM92A1	101112577
oar_circ_0005040	10.6667	0	6.45929	0.0197645	NA	up	yes	gene13569	RUNX1T1	101113340
oar_circ_0005041	0	12.3333	-5.85568	0.0363363	NA	down	yes	gene13569	RUNX1T1	101113340
oar_circ_0005050	12.3333	0	6.62026	0.0161942	NA	up	yes	gene13572	SLC26A7	101113767
oar_circ_0005052	37	0.666667	4.52153	0.0439129	NA	up	yes	gene13574	OTUD6B	101114028
oar_circ_0005075	24	0	6.43436	0.0200486	NA	up	yes	gene13610	LRRCC1	101118707
oar_circ_0005116	24	0	7.03403	0.00786429	NA	up	yes	gene13674	VWA8	101123387
oar_circ_0005174	51	0	7.08783	0.00878615	NA	up	yes	gene13720	RB1	100144755
oar_circ_0005176	13.3333	0	5.9787	0.0339898	NA	up	yes	gene13645	TDRD3	101104506
oar_circ_0005223	0	17.6667	-6.13949	0.0271335	NA	down	yes	gene13649	DIAPH3	101105168
oar_circ_0005229	26	0	7.45207	0.00538349	NA	up	yes	gene13649	DIAPH3	101105168
oar_circ_0005235	9.66667	0	6.33129	0.0229667	NA	up	yes	gene13649	DIAPH3	101105168
oar_circ_0005237	6.66667	0	5.88297	0.0381226	NA	up	yes	gene13823	PDS5B	101108926
oar_circ_0005238	15.3333	0	5.74694	0.0438637	NA	up	yes	gene13823	PDS5B	101108926
oar_circ_0005316	7.66667	0	5.98758	0.0342757	NA	up	yes	gene13976	MYCBP2	101102993
oar_circ_0005322	20	0	7.26527	0.00570738	NA	up	yes	gene13977	SCEL	101103405
oar_circ_0005361	18.6667	0	5.90743	0.0370452	NA	up	yes	gene14130	ARHGEF7	101116845
oar_circ_0005368	9	0	6.25498	0.0251291	NA	up	yes	Null	Null	Null
oar_circ_0005399	0	19.3333	-6.40411	0.0199852	NA	down	yes	gene14367	ADAP2	101121946
oar_circ_0005453	670.667	1	7.18194	0.00252165	0.284106	up	yes	Null	Null	Null
oar_circ_0005454	1213.67	2.66667	6.94717	0.00212529	0.284106	up	yes	Null	Null	Null
oar_circ_0005480	0	21	-6.33525	0.02163	NA	down	yes	gene14854	UTP18	101115472
oar_circ_0005489	42.6667	0	6.90207	0.0112061	NA	up	yes	gene14866	LUC7L3	101104585
oar_circ_0005495	18.6667	0	6.90175	0.00946586	NA	up	yes	gene14896	KAT7	101110071
oar_circ_0005496	32	0	7.17782	0.00640109	NA	up	yes	gene14905	ZNF652	101112073
oar_circ_0005509	69.3333	0	7.39577	0.0057782	NA	up	yes	gene15030	TOP2A	101108762
oar_circ_0005519	0	28.3333	-6.84497	0.0118404	NA	down	yes	gene15130	EZH1	101104765
oar_circ_0005520	5.66667	0	5.6866	0.0469491	NA	up	yes	gene15157	NBR1	101109026
oar_circ_0005525	0	24.6667	-6.52702	0.0173998	NA	down	yes	gene15234	NSF	101120344
oar_circ_0005526	17.6667	0	6.16291	0.0275753	NA	up	yes	gene15234	NSF	101120344
oar_circ_0005541	16	0	6.19466	0.0265951	NA	up	yes	gene15262	TANC2	101102073
oar_circ_0005581	19.3333	0	7.12796	0.00840196	NA	up	yes	gene15594	CEP112	101117261
oar_circ_0005590	17.6667	0	6.28355	0.0239438	NA	up	yes	gene15594	CEP112	101117261
oar_circ_0005637	20	0	6.91829	0.00925227	NA	up	yes	gene15752	ESRRG	101102323
oar_circ_0005655	9.66667	0	6.30273	0.0238162	NA	up	yes	gene15772	MARK1	101105515
oar_circ_0005659	16.6667	0	6.14631	0.0280995	NA	up	yes	gene15775	LOC101123395	101123395
oar_circ_0005688	8	0	5.68233	0.0469013	NA	up	yes	gene15838	CDC42BPA	101114291
oar_circ_0005690	16.6667	0	6.15624	0.0278058	NA	up	yes	gene15838	CDC42BPA	101114291
oar_circ_0005720	14	0	6.36979	0.0193004	NA	up	yes	gene15869	AKT3	101118462
oar_circ_0005723	0	20.6667	-6.71868	0.0101957	NA	down	yes	gene15871	SDCCAG8	101118887
oar_circ_0005729	24.6667	0	6.5051	0.0183511	NA	up	yes	gene15871	SDCCAG8	101118887
oar_circ_0005739	14.3333	0	6.02362	0.0323016	NA	up	yes	gene15672	SRGAP2	101116493
oar_circ_0005740	11.6667	0	6.55874	0.0174734	NA	up	yes	gene15672	SRGAP2	101116493
oar_circ_0005769	0	23.3333	-6.49148	0.0179474	NA	down	yes	gene15937	SUCO	101108241
oar_circ_0005821	8	0	6.08628	0.0304932	NA	up	yes	gene16224	LOC101118372	101118372
oar_circ_0005841	7.66667	0	5.98758	0.0342757	NA	up	yes	gene16289	RGL1	101106955
oar_circ_0005889	7.33333	0	6.01181	0.0331638	NA	up	yes	gene16412	DENND1B	101107457
oar_circ_0005913	9.66667	0	5.67588	0.0470905	NA	up	yes	gene16482	PLCB1	101103585
oar_circ_0005914	7	0	5.95543	0.0353125	NA	up	yes	gene16533	SFMBT2	101114040
oar_circ_0005944	6	0	5.73091	0.0448508	NA	up	yes	gene16590	PARD3	101110782
oar_circ_0005947	31	0	6.87455	0.0114894	NA	up	yes	gene16590	PARD3	101110782
oar_circ_0005967	0	35.3333	-7.42618	0.00387908	NA	down	yes	gene16601	NEBL	101102163
oar_circ_0005968	0	20.6667	-6.50918	0.0177111	NA	down	yes	gene16601	NEBL	101102163
oar_circ_0005988	21	0	6.2143	0.0260752	NA	up	yes	gene16652	FRMD4A	101115892
oar_circ_0005989	6.33333	0	5.77558	0.0428975	NA	up	yes	gene16490	LOC105613179	105613179
oar_circ_0005996	0	10	-5.64136	0.0454039	NA	down	yes	gene16667	ITGA8	101117689
oar_circ_0006020	6.66667	0	5.87194	0.0385887	NA	up	yes	gene16691	KIF5B	100037703
oar_circ_0006023	0	16	-6.03624	0.03021	NA	down	yes	gene16692	ARHGAP12	101114797
oar_circ_0006025	25.6667	0	6.33847	0.0226358	NA	up	yes	gene16692	ARHGAP12	101114797
oar_circ_0006035	14	0	6.76927	0.0134351	NA	up	yes	gene16693	ZEB1	101115891
oar_circ_0006040	16	0	6.91098	0.0111881	NA	up	yes	gene16693	ZEB1	101115891
oar_circ_0006057	0	61.6667	-7.7307	0.00353278	NA	down	yes	gene16711	WAC	101117863
oar_circ_0006063	7	0	5.91516	0.0368763	NA	up	yes	gene16743	CSRP2BP	Null
oar_circ_0006080	0	11.3333	-5.80053	0.0385346	NA	down	yes	gene16811	FAM208B	101107038
oar_circ_0006081	0	26.3333	-6.99416	0.00707439	NA	down	yes	Null	Null	Null
oar_circ_0006094	21	0	6.31704	0.0230622	NA	up	yes	gene16874	GPCPD1	101115143
oar_circ_0006109	15.3333	0	5.76865	0.0428769	NA	up	yes	gene16911	ATRN	100188914
oar_circ_0006139	0	14.6667	-6.10607	0.0277848	NA	down	yes	gene16506	ISM1	101105349
oar_circ_0006147	0	11.6667	-5.74599	0.0408692	NA	down	yes	gene17199	LOC101116076	101116076
oar_circ_0006164	16.3333	0	6.02214	0.0324106	NA	up	yes	gene17213	PHF20	101119840
oar_circ_0006202	27	0	7.12056	0.00691473	NA	up	yes	gene16516	KIF16B	101111986
oar_circ_0006220	39.6667	0	6.80138	0.0128091	NA	up	yes	gene17659	ITFG1	101110080
oar_circ_0006233	10	0	6.34121	0.022768	NA	up	yes	gene17699	TOX3	101117611
oar_circ_0006259	29.3333	0	7.57778	0.00454905	NA	up	yes	gene17741	AMFR	101119154
oar_circ_0006296	32.6667	0	7.44154	0.00430963	NA	up	yes	Null	Null	Null
oar_circ_0006315	9	0	6.25693	0.0250851	NA	up	yes	gene18418	SAE1	101117867
oar_circ_0006316	26.6667	0	7.58266	0.00343692	NA	up	yes	gene18451	ZNF114	101105435
oar_circ_0006326	17.3333	0	6.15228	0.0279409	NA	up	yes	gene18914	MRE11A	101114806
oar_circ_0006349	8.66667	0	6.21335	0.0264491	NA	up	yes	gene18997	GUCY1A2	101104339
oar_circ_0006358	21.3333	0	6.62354	0.015855	NA	up	yes	gene19004	ACAT1	101104601
oar_circ_0006390	12	0	6.59145	0.01679	NA	up	yes	gene19131	UBE4A	101123231
oar_circ_0006394	21.3333	0	7.09963	0.00711294	NA	up	yes	gene19178	ARHGEF12	101117190
oar_circ_0006404	16.3333	0	6.02214	0.0324106	NA	up	yes	gene19225	SOX6	101116170
oar_circ_0006405	18.6667	0	6.14553	0.0281592	NA	up	yes	gene19237	LOC101117786	101117786
oar_circ_0006417	20	0	6.20532	0.0263193	NA	up	yes	gene19262	DKK3	101122131
oar_circ_0006431	0	38	-7.01852	0.009548	NA	down	yes	gene19276	SBF2	101123068
oar_circ_0006458	11.6667	0	6.55874	0.0174734	NA	up	yes	gene19624	FCHSD2	101123405
oar_circ_0006460	15	0	6.77445	0.0135103	NA	up	yes	gene19624	FCHSD2	101123405
oar_circ_0006476	23	0	7.04197	0.00773475	NA	up	yes	Null	Null	Null
oar_circ_0006479	22.3333	0	6.95718	0.00887181	NA	up	yes	gene19684	UVRAG	101108687
oar_circ_0006530	0	15.3333	-6.20696	0.0251042	NA	down	yes	Null,gene19832	Null	Null
oar_circ_0006531	22	0	7.27233	0.00694479	NA	up	yes	gene19832	PHF21A	101113270
oar_circ_0006616	20.3333	0	6.96555	0.00864193	NA	up	yes	gene20137	RANBP17	101104527
oar_circ_0006632	14.3333	0	6.79527	0.0129941	NA	up	yes	gene20113	PANK3	101103923
oar_circ_0006645	0	14	-6.0643	0.0291073	NA	down	yes	gene20402	WDR70	101107551
oar_circ_0006673	12.3333	0	6.62026	0.0161942	NA	up	yes	gene20432	ADAMTS12	101118642
oar_circ_0006685	0	12.6667	-5.96505	0.0325488	NA	down	yes	gene20447	C16H5orf22	101115572
oar_circ_0006714	17.6667	0	6.80082	0.0128299	NA	up	yes	gene20193	TNPO1	101115311
oar_circ_0006720	15	0	5.82177	0.040408	NA	up	yes	gene20629	ARHGAP10	101107633
oar_circ_0006727	54.6667	0.666667	5.20444	0.0165989	NA	up	yes	gene20638	LOC105602726	101109122
oar_circ_0006733	11.3333	0	6.50301	0.0187137	NA	up	yes	gene20642	ZNF827	101109647
oar_circ_0006736	9	0	6.24624	0.0253699	NA	up	yes	gene20646	SMAD1	443229
oar_circ_0006738	21.6667	0	6.58178	0.0166776	NA	up	yes	gene20649	OTUD4	101110451
oar_circ_0006754	15.3333	0	6.12639	0.0287719	NA	up	yes	gene20670	RNF150	101113958
oar_circ_0006757	15.6667	0	6.87937	0.0116618	NA	up	yes	gene20580	MAP9	101122383
oar_circ_0006774	0	22.6667	-6.62142	0.0155062	NA	down	yes	Null	Null	Null
oar_circ_0006781	0	17.3333	-6.23395	0.0242968	NA	down	yes	Null,gene20718	Null	Null
oar_circ_0006785	6	0	5.76019	0.043483	NA	up	yes	gene20730	LARP1B	101120524
oar_circ_0006906	0	20	-6.27019	0.023312	NA	down	yes	gene20979	TAOK3	101108689
oar_circ_0006908	11	0	5.68009	0.0468934	NA	up	yes	gene20993	FBXW8	106990146
oar_circ_0006969	14.3333	0	5.63693	0.0492731	NA	up	yes	gene21365	MCTP2	101119255
oar_circ_0006974	50	0	7.21494	0.00730809	NA	up	yes	gene21318	UBE3A	101114391
oar_circ_0006985	10	0	6.36227	0.0221487	NA	up	yes	gene21439	TICRR	101123667
oar_circ_0006999	0	19.6667	-6.71084	0.011173	NA	down	yes	gene21490	WHAMM	101105856
oar_circ_0007024	0	17	-6.24391	0.0239142	NA	down	yes	gene21585	UBE2Q2	101101924
oar_circ_0007094	33.6667	0	7.72515	0.00363365	NA	up	yes	gene21702	NPAS3	101103016
oar_circ_0007129	20	0	7.1417	0.0067135	NA	up	yes	gene21757	CTAGE5	101102181
oar_circ_0007147	16	0	6.76076	0.0115492	NA	up	yes	gene21809	WDR76	101110541
oar_circ_0007189	31.3333	0	7.80773	0.00239319	NA	up	yes	gene21888	VRK1	101122310
oar_circ_0007223	0	33.3333	-6.89757	0.0110132	NA	down	yes	gene21989	RCOR1	101121973
oar_circ_0007228	7	0	5.88101	0.0384491	NA	up	yes	gene22005	EIF5	101104786
oar_circ_0007232	5.66667	0	5.69213	0.0467443	NA	up	yes	gene22006	MARK3	101105030
oar_circ_0007244	12.3333	0	6.59203	0.0168029	NA	up	yes	gene22012	KLC1	101102677
oar_circ_0007257	14.6667	0	5.77876	0.0423573	NA	up	yes	gene22116	LRRFIP2	101107739
oar_circ_0007295	9.66667	0	6.32388	0.0231737	NA	up	yes	gene22069	SLC4A7	101102429
oar_circ_0007313	11	0	6.11585	0.0262046	NA	up	yes	gene22075	ZCWPW2	101109307
oar_circ_0007314	21.6667	0	6.31187	0.0231915	NA	up	yes	gene22075	ZCWPW2	101109307
oar_circ_0007317	27.3333	0	6.63734	0.0155653	NA	up	yes	gene22075	ZCWPW2	101109307
oar_circ_0007330	17	0	6.24119	0.0251906	NA	up	yes	gene22315	SUCLG2	101117623
oar_circ_0007339	7.33333	0	6.00763	0.0332757	NA	up	yes	gene22329	ADAMTS9	101119080
oar_circ_0007387	27	0	6.61592	0.016016	NA	up	yes	gene22497	RBM5	101122469
oar_circ_0007417	12	0	5.80029	0.041271	NA	up	yes	gene22628	SACM1L	101118997
oar_circ_0007426	0	22	-6.54543	0.0169367	NA	down	yes	gene22663	MBD4	101102431
oar_circ_0007442	51	0	7.95405	0.00182933	NA	up	yes	gene22093	DYNC1LI1	101112428
oar_circ_0007456	0	12.6667	-5.96505	0.0325488	NA	down	yes	gene22109	PDCD6IP	101113964
oar_circ_0007467	8.33333	0	6.16063	0.0280062	NA	up	yes	gene22979	XPO5	101115071
oar_circ_0007470	31	0	6.8522	0.0118112	NA	up	yes	gene23003	SUPT3H	101119082
oar_circ_0007483	9.33333	0	6.29691	0.0239239	NA	up	yes	gene22747	PRIM2	101106040
oar_circ_0007491	14	0	5.93171	0.0358098	NA	up	yes	gene22749	RAB23	101106290
oar_circ_0007497	11	0	6.48997	0.019009	NA	up	yes	gene22751	ZNF451	101112267
oar_circ_0007500	17	0	6.33624	0.022505	NA	up	yes	gene22751	ZNF451	101112267
oar_circ_0007503	0	32.3333	-6.83745	0.0119778	NA	down	yes	gene23585	FAM65B	101117024
oar_circ_0007534	6.33333	0	5.81066	0.0412029	NA	up	yes	gene23639	KIF13A	101112010
oar_circ_0007580	17.6667	0	7.03085	0.00957519	NA	up	yes	gene23843	CCDC90B	101105956
oar_circ_0007587	13	0	6.14949	0.0280531	NA	up	yes	Null,gene23865	Null	Null
oar_circ_0007618	0	18.6667	-6.40624	0.0199191	NA	down	yes	gene24101	ARHGAP32	101116614
oar_circ_0007643	0	46.3333	-7.7069	0.00256859	NA	down	yes	gene24473	KMT5B	101121812
oar_circ_0007656	17.3333	0	6.18831	0.0267962	NA	up	yes	gene24514	NAP1L4	101102274
oar_circ_0007685	0	22.3333	-6.50609	0.0177767	NA	down	yes	gene23773	CCDC67	Null
oar_circ_0007713	7.33333	0	5.99585	0.0336969	NA	up	yes	gene24688	NOC3L	101105962
oar_circ_0007723	16	0	5.91396	0.0365835	NA	up	yes	gene24689	TBC1D12	101106221
oar_circ_0007756	30.6667	0	6.70165	0.0143945	NA	up	yes	gene24806	GBF1	101107150
oar_circ_0007790	0	33	-6.81209	0.0126596	NA	down	yes	gene24890	CCDC186	101101940
oar_circ_0007805	78.3333	0.666667	5.97823	0.00456725	NA	up	yes	gene24900	ATRNL1	101119865
oar_circ_0007808	6.66667	0	5.88734	0.037949	NA	up	yes	gene24912	SHTN1	101104358
oar_circ_0007826	0	29.6667	-6.79285	0.0125316	NA	down	yes	gene24949	FGFR2	443548
oar_circ_0007836	7	0	5.94544	0.0356201	NA	up	yes	gene24950	ATE1	101110286
oar_circ_0007889	0	26.3333	-6.64397	0.0149761	NA	down	yes	gene25152	FHOD3	101115334
oar_circ_0007896	0	35.3333	-7.15051	0.00799602	NA	down	yes	gene25166	GALNT1	101109846
oar_circ_0007952	0	25	-6.74405	0.013369	NA	down	yes	gene25240	MIB1	101122068
oar_circ_0007974	7.33333	0	5.98466	0.0341354	NA	up	yes	gene25261	YES1	101104362
oar_circ_0007985	6.66667	0	5.8909	0.0378162	NA	up	yes	gene25289	ARHGAP28	101102444
oar_circ_0007990	66	0	8.58824	0.000598605	NA	up	yes	gene25289	ARHGAP28	101102444
oar_circ_0007991	18.6667	0	6.49827	0.0185115	NA	up	yes	gene25290	LAMA1	101102692
oar_circ_0007994	30	0	7.7703	0.00254771	NA	up	yes	gene25292	PTPRM	101102951
oar_circ_0008019	37.3333	0	8.05624	0.00159256	NA	up	yes	gene25306	PIEZO2	101105203
oar_circ_0008036	0	38.3333	-7.56268	0.00317299	NA	down	yes	gene25354	SMAD2	101114231
oar_circ_0008053	0	21	-6.76439	0.0104178	NA	down	yes	gene25394	MBD2	494443
oar_circ_0008075	18	0	5.96009	0.034821	NA	up	yes	gene25431	MALT1	101116274
oar_circ_0008116	17.3333	0	7.01007	0.00989222	NA	up	yes	gene25777	SNX29	101109141
oar_circ_0008156	52.3333	0	8.2218	0.00117009	NA	up	yes	gene26075	TPST1	101110019
oar_circ_0008175	6.33333	0	5.81066	0.0412029	NA	up	yes	gene26103	GTF2I	101113297
oar_circ_0008194	25.3333	0	7.29033	0.00534232	NA	up	yes	gene26332	LOC106991896	101110562
oar_circ_0008208	14.6667	0	6.78064	0.0132925	NA	up	yes	gene26512	ZNF248	105601908
oar_circ_0008215	17.3333	0	6.28833	0.0238327	NA	up	yes	gene26526	BICC1	101119363
oar_circ_0008219	13.3333	0	6.09635	0.0297922	NA	up	yes	gene26533	CCDC6	101120801
oar_circ_0008250	7.33333	0	5.97001	0.0347407	NA	up	yes	gene26586	TET1	101103534
oar_circ_0008302	10.6667	0	6.44812	0.0199861	NA	up	yes	gene26802	PARG	101118585
oar_circ_0008353	16	0	6.91132	0.0113491	NA	up	yes	gene26947	PCM1	101118162
oar_circ_0008364	14.3333	0	5.67585	0.0472414	NA	up	yes	gene26949	FGL1	101118665
oar_circ_0008365	8	0	6.10226	0.0299182	NA	up	yes	gene26950	MTUS1	101118923
oar_circ_0008369	34	0	7.56213	0.00349231	NA	up	yes	Null	Null	Null
oar_circ_0008436	10.3333	0	6.39857	0.0212201	NA	up	yes	gene27126	NGLY1	101122164
oar_circ_0008449	16.3333	0	6.27581	0.0241924	NA	up	yes	gene27150	ZNF385D	101104040
oar_circ_0008460	31.6667	0	7.45786	0.00411845	NA	up	yes	gene28123	STAG2	101116633
oar_circ_0008470	0	22.6667	-6.41583	0.0198696	NA	down	yes	gene28154	ELF4	101121321
oar_circ_0008480	8.66667	0	6.19484	0.0269265	NA	up	yes	Null	Null	Null
oar_circ_0008481	13	0	6.65768	0.0154787	NA	up	yes	Null	Null	Null
oar_circ_0008486	25.6667	0	6.69053	0.0145607	NA	up	yes	gene28197	DOCK11	101108113
oar_circ_0008512	7.66667	0	6.02992	0.0324937	NA	up	yes	gene28314	SYTL4	101102960
oar_circ_0008518	30	0	7.58406	0.00445987	NA	up	yes	gene28365	DIAPH2	101111608
oar_circ_0008525	31	0	7.72179	0.00273039	NA	up	yes	gene27262	ZRSR2	101101870
oar_circ_0008535	31	0	6.73351	0.0138152	NA	up	yes	gene27289	SCML2	101108022
oar_circ_0008547	29.3333	0	6.67672	0.0148222	NA	up	yes	gene27313	RPS6KA3	101111428
oar_circ_0008552	26	0	7.22708	0.00587406	NA	up	yes	gene27321	MBTPS2	101106915
oar_circ_0008578	12.3333	0	6.60709	0.0164634	NA	up	yes	gene27459	CASK	101102544
oar_circ_0008589	11	0	6.4939	0.0190072	NA	up	yes	gene27514	KLF8	101114934
oar_circ_0008630	13.6667	0	6.73534	0.0140191	NA	up	yes	Null	Null	Null
oar_circ_0008690	19.3333	0	7.11029	0.00860574	NA	up	yes	gene27796	BRWD3	101120385
oar_circ_0008715	29	0	6.83464	0.0120823	NA	up	yes	gene27831	CHM	101102290
oar_circ_0008719	23.6667	0	6.29338	0.0238182	NA	up	yes	gene27850	BRCC3	101114756
oar_circ_0008720	13.6667	0	6.74253	0.0139027	NA	up	yes	gene27860	TMLHE	101106308
oar_circ_0008726	32	0	7.35422	0.00489778	NA	up	yes	gene27985	AFF2	101116804
oar_circ_0008729	0	14.3333	-6.10955	0.0277844	NA	down	yes	gene27217	ARHGAP6	101118504
oar_circ_0008743	29.6667	0	7.56958	0.00455596	NA	up	yes	gene28074	GPC3	101119285
oar_circ_0008748	14	0	6.73945	0.0139709	NA	up	yes	gene28724	LOC105605854	105605854
oar_circ_0008753	25	0	7.4212	0.00561433	NA	up	yes	Null	Null	Null
