# Supplementary material for: Identification and characterization of circRNAs in the skin during wool follicle development in Aohan fine wool sheep
Source: BMC Genomics. 2020 Feb 28;21:187. doi: 10.1186/s12864-020-6599-8 (PMC7048093; doi:10.1186/s12864-020-6599-8)
Supplement: Supplementary file 4 — Additional file 4 : Table S4. Detailed results of GO analysis for circRNAs source genes. (Table S4A: Birth compared to E90d; Table S4B: Birth compared to E120d; Table S4C: E120d compared to E90d). [file 12864_2020_6599_MOESM4_ESM.xlsx]

## Sheet: Table S4A
Additional file 4: Table S4A. Top 10 Gene ontology term analysis in Birth_E90d
Category	Term_name	p-value	FDR	Background_Count	Candidate_Gene	Candidate_Count
BP	cellular macromolecule metabolic process	0.000377924	0.0151346	7445	gene10410|gene4288|gene20979|gene6552|gene19748|gene6624|gene4842|gene15772|gene16861|gene11823|gene11824|gene4362|gene15838|gene15932|gene21318|gene4076|gene2387|gene4073|gene14905|gene13275|gene10354|gene27766|gene5355|gene14215|gene6659|gene10614|gene16743|gene3230|gene3583|gene22106|gene1150|gene4419|gene12722|gene12351|gene10700|gene11916|gene587|gene11689|gene21585|gene10676|gene3120|gene13…	123
BP	regulation of metabolic process	0.000118146	0.0076383	6104	gene26872|gene20979|gene19748|gene26974|gene6624|gene21727|gene16861|gene11823|gene20193|gene11824|gene4362|gene10805|gene14361|gene21318|gene4076|gene14905|gene789|gene12836|gene27766|gene6659|gene4870|gene10614|gene14356|gene7971|gene3583|gene22106|gene13189|gene6942|gene12722|gene424|gene13275|gene587|gene10676|gene27012|gene5721|gene20808|gene7255|gene19106|gene22297|gene22296|gene9002|gene12…	107
BP	cellular component organization	8.02478e-10	2.41385e-06	4771	gene20971|gene3869|gene9404|gene13849|gene26974|gene15772|gene16861|gene13315|gene767|gene15838|gene15932|gene14361|gene11899|gene4109|gene789|gene13649|gene27766|gene5355|gene9390|gene26947|gene6659|gene10614|gene5564|gene1881|gene2203|gene3133|gene27217|gene22109|gene12772|gene4419|gene8050|gene424|gene10708|gene3120|gene3637|gene22297|gene19276|gene22580|gene6534|gene25316|gene6533|gene3437|ge…	106
BP	cellular component organization or biogenesis	3.34742e-09	5.03452e-06	4890	gene20971|gene3869|gene9404|gene13849|gene26974|gene15772|gene16861|gene13315|gene767|gene15838|gene15932|gene14361|gene11899|gene4109|gene789|gene13649|gene27766|gene5355|gene9390|gene26947|gene6659|gene10614|gene5564|gene1881|gene2203|gene3133|gene27217|gene22109|gene12772|gene4419|gene8050|gene424|gene10708|gene3120|gene3637|gene22297|gene19276|gene22580|gene6534|gene25316|gene6533|gene3437|ge…	106
BP	regulation of cellular metabolic process	3.09564e-05	0.00542719	5708	gene26872|gene20979|gene19748|gene26974|gene6624|gene21727|gene16861|gene11823|gene11824|gene4362|gene10805|gene14361|gene21318|gene4076|gene14905|gene789|gene12836|gene27766|gene6659|gene4870|gene10614|gene14356|gene7971|gene3583|gene22106|gene13189|gene6942|gene12722|gene424|gene13275|gene587|gene10676|gene27012|gene5721|gene20808|gene3637|gene19106|gene22297|gene22296|gene9002|gene12307|gene12…	104
BP	regulation of primary metabolic process	1.0143e-05	0.00381375	5498	gene26872|gene20979|gene19748|gene26974|gene6624|gene21727|gene16861|gene11823|gene11824|gene4362|gene10805|gene14361|gene21318|gene4076|gene14905|gene789|gene12836|gene27766|gene6659|gene4870|gene10614|gene7971|gene3583|gene22106|gene13189|gene6942|gene12722|gene424|gene13275|gene587|gene10676|gene27012|gene5721|gene20808|gene7255|gene19106|gene22297|gene22296|gene9002|gene12307|gene12293|gene65…	103
BP	regulation of macromolecule metabolic process	3.02135e-05	0.00542719	5635	gene26872|gene20979|gene19748|gene26974|gene6624|gene21727|gene16861|gene11823|gene20193|gene11824|gene4362|gene10805|gene14361|gene21318|gene4076|gene14905|gene789|gene12836|gene27766|gene6659|gene4870|gene10614|gene7971|gene3583|gene22106|gene13189|gene6942|gene12722|gene424|gene13275|gene587|gene10676|gene27012|gene5721|gene20808|gene7255|gene22297|gene22296|gene9002|gene12307|gene12293|gene65…	103
BP	regulation of nitrogen compound metabolic process	2.11073e-05	0.00453504	5381	gene26872|gene20979|gene19748|gene26974|gene6624|gene21727|gene16861|gene11823|gene11824|gene4362|gene10805|gene14361|gene21318|gene4076|gene14905|gene789|gene12836|gene27766|gene6659|gene4870|gene10614|gene7971|gene3583|gene22106|gene13189|gene6942|gene12722|gene424|gene13275|gene587|gene10676|gene27012|gene5721|gene20808|gene3637|gene22297|gene22296|gene9002|gene12307|gene12293|gene6533|gene117…	100
BP	positive regulation of biological process	0.000120411	0.0076383	5262	gene26872|gene20971|gene12772|gene26974|gene6624|gene4842|gene11823|gene10185|gene4362|gene15932|gene15937|gene1924|gene16412|gene12836|gene27766|gene5355|gene26947|gene22109|gene5863|gene20979|gene3583|gene13189|gene12722|gene424|gene10708|gene13275|gene587|gene10676|gene3637|gene22297|gene9002|gene3869|gene22580|gene6534|gene25316|gene3437|gene3513|gene1947|gene2066|gene7201|gene14794|gene4771|…	95
CC	intracellular part	5.08924e-11	2.34614e-08	16046	gene10410|gene3725|gene26872|gene3088|gene5963|gene1207|gene6157|gene4288|gene20979|gene6552|gene14299|gene15295|gene26974|gene6624|gene11946|gene21727|gene15772|gene14993|gene11823|gene10185|gene20193|gene11824|gene4362|gene15838|gene10805|gene14361|gene15937|gene4076|gene2387|gene11899|gene1924|gene16412|gene9390|gene14905|gene3637|gene13275|gene16808|gene3140|gene789|gene10354|gene13649|gene12…	253
CC	organelle	5.45993e-07	6.29257e-05	11599	gene10410|gene1207|gene6157|gene4288|gene3869|gene9404|gene14299|gene26974|gene6624|gene21727|gene15772|gene16861|gene11823|gene11824|gene4362|gene15838|gene10805|gene14361|gene15937|gene4076|gene2387|gene11899|gene16412|gene14905|gene3637|gene13275|gene16808|gene789|gene10354|gene13649|gene5219|gene27766|gene5355|gene20971|gene9390|gene19684|gene11794|gene6659|gene20193|gene21491|gene10614|gene5…	190
CC	intracellular organelle	1.10044e-06	0.00010146	10192	gene1207|gene6157|gene4288|gene12772|gene14299|gene26974|gene6624|gene21727|gene15772|gene16861|gene24302|gene11824|gene4362|gene10805|gene14361|gene15937|gene4076|gene2387|gene11899|gene16412|gene14905|gene3637|gene13275|gene789|gene10354|gene13649|gene5219|gene27766|gene5355|gene20971|gene9390|gene19684|gene26947|gene6659|gene20193|gene21491|gene10614|gene13456|gene14356|gene10978|gene2203|gene…	171
CC	membrane-bounded organelle	5.11106e-06	0.000284863	10249	gene10410|gene1207|gene6157|gene4288|gene3869|gene9404|gene14299|gene26974|gene6624|gene21727|gene16861|gene11823|gene11824|gene4362|gene15838|gene10805|gene14361|gene15937|gene4076|gene2387|gene11899|gene16412|gene14905|gene3637|gene13275|gene16808|gene789|gene10354|gene13649|gene5219|gene27766|gene5355|gene20971|gene9390|gene19684|gene11794|gene6659|gene20193|gene21491|gene10614|gene13456|gene1…	169
CC	organelle part	3.0833e-05	0.00129218	9591	gene10410|gene3725|gene26872|gene3088|gene1207|gene12772|gene6552|gene14299|gene15295|gene26974|gene4842|gene16861|gene11823|gene10185|gene11824|gene15838|gene15932|gene14361|gene15937|gene11899|gene10700|gene789|gene10354|gene9414|gene27766|gene5757|gene5355|gene20971|gene16743|gene14215|gene11794|gene20193|gene21491|gene10614|gene13456|gene10944|gene14356|gene10978|gene2203|gene26947|gene27217|…	157
CC	intracellular organelle part	2.14316e-05	0.000987997	9383	gene10410|gene3725|gene26872|gene3088|gene1207|gene12772|gene6552|gene14299|gene15295|gene26974|gene4842|gene16861|gene11823|gene10185|gene11824|gene15838|gene15932|gene14361|gene15937|gene10700|gene789|gene10354|gene9414|gene27766|gene5757|gene5355|gene20971|gene16743|gene14215|gene11794|gene20193|gene21491|gene10614|gene13456|gene10944|gene14356|gene10978|gene2203|gene26947|gene27217|gene22109|…	155
CC	intracellular membrane-bounded organelle	6.02921e-05	0.00185298	8186	gene17898|gene20971|gene6157|gene4288|gene14299|gene26974|gene6624|gene21727|gene16861|gene24302|gene11824|gene4362|gene10805|gene14361|gene15937|gene4076|gene2387|gene11899|gene14905|gene3637|gene10700|gene789|gene10354|gene13649|gene5219|gene27766|gene5355|gene6659|gene20193|gene21491|gene10614|gene5564|gene10978|gene16743|gene5863|gene28199|gene22106|gene13189|gene6942|gene152|gene13275|gene11…	137
CC	cytoplasm	7.9394e-09	1.22002e-06	5765	gene3725|gene20971|gene6157|gene4288|gene20979|gene14299|gene26974|gene6624|gene11946|gene21727|gene15772|gene14993|gene11823|gene15838|gene10805|gene14361|gene21318|gene1924|gene10354|gene12836|gene5219|gene11689|gene14215|gene26947|gene6659|gene21491|gene7934|gene13456|gene9090|gene3133|gene27217|gene22109|gene12800|gene12772|gene22106|gene6942|gene12351|gene13572|gene587|gene5757|gene21585|gen…	118
CC	nucleus	0.00138737	0.022842	5705	gene4288|gene19748|gene26974|gene6624|gene21727|gene16861|gene24302|gene11824|gene4362|gene10805|gene14361|gene21318|gene4076|gene14905|gene789|gene10354|gene13649|gene5219|gene27766|gene5355|gene6659|gene21491|gene10614|gene10978|gene16743|gene22106|gene13189|gene6942|gene152|gene8106|gene587|gene10676|gene3120|gene5721|gene20808|gene7255|gene22297|gene9002|gene22751|gene18998|gene3437|gene3446|…	96
CC	nuclear part	3.90732e-05	0.00150106	4232	gene7201|gene5107|gene19832|gene16743|gene14794|gene4771|gene2101|gene25218|gene1207|gene22123|gene13456|gene13343|gene12800|gene20481|gene3583|gene12772|gene28154|gene2571|gene22106|gene19748|gene1150|gene4419|gene1350|gene6942|gene16606|gene4842|gene152|gene16861|gene16286|gene25289|gene11823|gene21702|gene25354|gene2808|gene11824|gene20193|gene21160|gene587|gene14361|gene22093|gene21989|gene27…	82
BP	macromolecule metabolic process	0.00125416	0.0319704	8030	gene10410|gene3088|gene4288|gene20979|gene6552|gene19748|gene6624|gene4842|gene15772|gene16861|gene11823|gene11824|gene4362|gene15838|gene15932|gene21318|gene4076|gene2387|gene4073|gene14905|gene13275|gene10354|gene27766|gene5355|gene14215|gene6659|gene10614|gene16743|gene22109|gene3230|gene3583|gene22106|gene1150|gene4419|gene12722|gene12351|gene152|gene424|gene10700|gene11916|gene587|gene11689|…	128
MF	binding	4.00743e-06	0.000384713	13685	gene10410|gene26872|gene1207|gene6157|gene20979|gene9404|gene19748|gene26974|gene6624|gene11946|gene21727|gene15772|gene16861|gene11823|gene13315|gene20193|gene11824|gene4362|gene15838|gene10805|gene14361|gene21318|gene4076|gene2387|gene4073|gene11899|gene1924|gene16412|gene9390|gene14905|gene467|gene3140|gene789|gene10354|gene13649|gene5219|gene19113|gene27766|gene5355|gene20971|gene16874|gene14…	212
MF	heterocyclic compound binding	0.000657665	0.0210453	7319	gene20971|gene20979|gene19748|gene6624|gene4842|gene15772|gene16861|gene24302|gene20193|gene11824|gene4362|gene15838|gene15932|gene14361|gene4076|gene2387|gene11899|gene14905|gene16808|gene3140|gene789|gene10354|gene5219|gene27766|gene5355|gene14215|gene11794|gene4870|gene14356|gene10978|gene3133|gene12800|gene22106|gene5220|gene13189|gene4419|gene12722|gene8050|gene8106|gene587|gene11689|gene215…	120
MF	organic cyclic compound binding	0.00100826	0.0240095	7395	gene20971|gene20979|gene19748|gene6624|gene4842|gene15772|gene16861|gene24302|gene20193|gene11824|gene4362|gene15838|gene15932|gene14361|gene4076|gene2387|gene11899|gene14905|gene16808|gene3140|gene789|gene10354|gene5219|gene27766|gene5355|gene14215|gene11794|gene4870|gene14356|gene10978|gene3133|gene12800|gene22106|gene5220|gene13189|gene4419|gene12722|gene8050|gene8106|gene587|gene11689|gene215…	120
MF	ion binding	0.00353581	0.0496738	7191	gene10410|gene1207|gene20979|gene19748|gene6624|gene11946|gene15772|gene16861|gene11823|gene15838|gene10805|gene14361|gene21318|gene4076|gene2387|gene4073|gene11899|gene14905|gene467|gene3140|gene19113|gene27766|gene5355|gene20971|gene9390|gene11794|gene1881|gene14356|gene2203|gene3133|gene5863|gene12772|gene13189|gene12722|gene8050|gene424|gene13275|gene13849|gene21585|gene3120|gene6142|gene1370…	114
MF	protein binding	6.97982e-09	4.02038e-06	4758	gene26872|gene20971|gene6157|gene3869|gene9404|gene26974|gene6624|gene21727|gene16861|gene11823|gene13315|gene15838|gene10805|gene14361|gene1924|gene16412|gene13649|gene27766|gene5355|gene9390|gene26947|gene6659|gene21491|gene5564|gene14356|gene16743|gene27217|gene12753|gene5863|gene12772|gene5220|gene13189|gene4419|gene12722|gene424|gene10708|gene13275|gene10676|gene3120|gene3637|gene22297|gene1…	103
MF	anion binding	0.00119012	0.0244824	3121	gene2066|gene13506|gene9429|gene7167|gene5107|gene10109|gene3133|gene4771|gene3277|gene20971|gene6262|gene21888|gene20979|gene23865|gene19748|gene24690|gene13189|gene15234|gene6624|gene12722|gene8050|gene15030|gene15772|gene11290|gene22093|gene15838|gene15932|gene14361|gene669|gene21585|gene2387|gene9754|gene11899|gene20192|gene16516|gene3074|gene21470|gene3140|gene2131|gene15254|gene10153|gene19…	59
MF	nucleoside phosphate binding	0.00103505	0.0240095	2971	gene2066|gene9429|gene7167|gene5107|gene13506|gene3133|gene4771|gene3277|gene20971|gene6642|gene12800|gene21888|gene20979|gene23865|gene19748|gene24690|gene13189|gene15234|gene6624|gene12722|gene8050|gene4842|gene15772|gene11290|gene11824|gene5534|gene15838|gene15932|gene13849|gene669|gene21585|gene2387|gene9754|gene22093|gene11899|gene16516|gene3140|gene2131|gene15254|gene789|gene10354|gene19106…	57
MF	nucleotide binding	0.00103505	0.0240095	2971	gene2066|gene9429|gene7167|gene5107|gene13506|gene3133|gene4771|gene3277|gene20971|gene6642|gene12800|gene21888|gene20979|gene23865|gene19748|gene24690|gene13189|gene15234|gene6624|gene12722|gene8050|gene4842|gene15772|gene11290|gene11824|gene5534|gene15838|gene15932|gene13849|gene669|gene21585|gene2387|gene9754|gene22093|gene11899|gene16516|gene3140|gene2131|gene15254|gene789|gene10354|gene19106…	57
MF	carbohydrate derivative binding	0.000283035	0.0120169	2564	gene2066|gene13506|gene7167|gene5107|gene10109|gene3133|gene4771|gene3277|gene20971|gene21888|gene20979|gene23865|gene19748|gene24690|gene13189|gene15234|gene6624|gene12722|gene8050|gene15030|gene15772|gene11290|gene22093|gene15838|gene15932|gene14361|gene669|gene21585|gene2387|gene9754|gene11899|gene16516|gene3074|gene3140|gene2131|gene15254|gene10153|gene19106|gene27766|gene5355|gene8085|gene22…	53
MF	purine ribonucleoside triphosphate binding	0.000259933	0.0120169	2242	gene2066|gene5107|gene13506|gene3133|gene4771|gene3277|gene20971|gene21888|gene20979|gene23865|gene19748|gene24690|gene13189|gene15234|gene6624|gene12722|gene8050|gene15030|gene15772|gene11290|gene22093|gene15838|gene15932|gene13849|gene669|gene21585|gene2387|gene9754|gene11899|gene16516|gene3140|gene2131|gene15254|gene7167|gene19106|gene27766|gene5355|gene8085|gene22005|gene9429|gene11794|gene23…	48

## Sheet: Table S4B
Additional file 4: Table S4B. Top 10 Gene ontology term analysis in Birth_E120d
Category	Term_name	p-value	FDR	Background_Count	Candidate_Gene	Candidate_Count
BP	biological regulation	0.000944097	0.0407452	12326	gene11206|gene10076|gene16606|gene2131|gene22297|gene27459|gene11794|gene3085|gene10700|gene25240|gene22755|gene10708|gene27985|gene499|gene22751|gene12818|gene1739|gene11282|gene15869|gene2525|gene15752|gene21567|gene5837|gene20777|gene21368|gene27514|gene3134|gene28161|gene24754|gene15157|gene18125|gene13275|gene137|gene9374|gene16590|gene9785|gene18997|gene3483|gene12290|gene12293|gene760|gene…	224
BP	regulation of biological process	7.64771e-05	0.007167	11659	gene22006|gene10076|gene16606|gene28161|gene22297|gene27459|gene11794|gene3085|gene25240|gene22755|gene10708|gene27985|gene499|gene22751|gene12818|gene1739|gene11282|gene15869|gene2525|gene15752|gene21567|gene5837|gene20777|gene21368|gene27514|gene3134|gene13476|gene24754|gene15157|gene18125|gene13275|gene137|gene9374|gene16590|gene9785|gene18997|gene3483|gene12290|gene12293|gene760|gene25252|gen…	220
BP	regulation of cellular process	7.89217e-05	0.00719064	11024	gene22006|gene10076|gene16606|gene22297|gene27459|gene11794|gene3085|gene25240|gene22755|gene10708|gene27985|gene499|gene22751|gene12818|gene1739|gene11282|gene15869|gene2525|gene15752|gene21567|gene5837|gene20777|gene21368|gene27514|gene3134|gene13476|gene24754|gene15157|gene18125|gene2095|gene13275|gene137|gene9374|gene16590|gene9785|gene18997|gene3483|gene12290|gene12293|gene760|gene25252|gene…	210
BP	cellular component organization	7.46076e-12	2.44713e-08	4771	gene22006|gene22297|gene16601|gene4419|gene12040|gene22755|gene28365|gene499|gene14896|gene3294|gene15869|gene5837|gene20777|gene21368|gene3133|gene13476|gene25431|gene1821|gene15157|gene9371|gene24514|gene137|gene9374|gene16590|gene3483|gene12290|gene11978|gene25252|gene10736|gene2626|gene3637|gene24912|gene752|gene19225|gene7052|gene25152|gene3120|gene9404|gene7982|gene9734|gene9403|gene13823|g…	131
BP	cellular component organization or biogenesis	4.37848e-11	7.18071e-08	4890	gene22006|gene22297|gene16601|gene4419|gene12040|gene22755|gene28365|gene499|gene14896|gene3294|gene15869|gene5837|gene20777|gene21368|gene3133|gene13476|gene25431|gene1821|gene15157|gene9371|gene24514|gene137|gene9374|gene16590|gene3483|gene12290|gene11978|gene25252|gene10736|gene2626|gene3637|gene24912|gene752|gene19225|gene7052|gene25152|gene3120|gene9404|gene7982|gene9734|gene9403|gene13823|g…	131
BP	regulation of metabolic process	3.35904e-05	0.00408061	6104	gene10076|gene16606|gene22297|gene27459|gene3085|gene27985|gene499|gene22751|gene12818|gene15752|gene20777|gene21368|gene27514|gene13476|gene13506|gene18125|gene13275|gene9374|gene16590|gene12939|gene18997|gene3483|gene12290|gene12293|gene760|gene2626|gene3637|gene21709|gene752|gene18927|gene13189|gene12126|gene19225|gene16211|gene13946|gene22869|gene2095|gene16516|gene16861|gene16693|gene7736|ge…	131
BP	regulation of macromolecule metabolic process	2.34705e-06	0.000769833	5635	gene10076|gene16606|gene22297|gene27459|gene3085|gene27985|gene499|gene22751|gene12818|gene15752|gene20777|gene21368|gene27514|gene13476|gene13506|gene18125|gene13275|gene9374|gene16590|gene12939|gene3483|gene12290|gene12293|gene760|gene2626|gene3637|gene21709|gene752|gene18927|gene13189|gene12126|gene19225|gene16211|gene13946|gene22869|gene2095|gene16516|gene16861|gene16693|gene7736|gene18914|ge…	128
BP	regulation of cellular metabolic process	1.32184e-05	0.00206459	5708	gene10076|gene16606|gene22297|gene27459|gene3085|gene27985|gene499|gene22751|gene12818|gene15752|gene20777|gene21368|gene27514|gene13476|gene13506|gene18125|gene13275|gene9374|gene16590|gene12939|gene18997|gene3483|gene12290|gene12293|gene760|gene2626|gene3637|gene21709|gene752|gene18927|gene13189|gene19225|gene16211|gene13946|gene22869|gene2095|gene16516|gene16861|gene16693|gene7736|gene18914|ge…	126
BP	regulation of primary metabolic process	3.19725e-06	0.000873916	5498	gene10076|gene16606|gene22297|gene27459|gene3085|gene27985|gene499|gene22751|gene12818|gene15752|gene20777|gene21368|gene27514|gene13476|gene13506|gene18125|gene13275|gene9374|gene16590|gene12939|gene18997|gene3483|gene12290|gene12293|gene760|gene2626|gene3637|gene21709|gene752|gene18927|gene13189|gene19225|gene16211|gene13946|gene22869|gene2095|gene16861|gene16693|gene7736|gene18914|gene9080|gen…	125
BP	regulation of nitrogen compound metabolic process	1.75898e-06	0.000641052	5381	gene10076|gene16606|gene22297|gene27459|gene3085|gene27985|gene499|gene22751|gene12818|gene15752|gene20777|gene21368|gene27514|gene13476|gene13506|gene18125|gene13275|gene9374|gene16590|gene12939|gene18997|gene3483|gene12290|gene12293|gene760|gene2626|gene3637|gene21709|gene752|gene18927|gene13189|gene19225|gene16211|gene13946|gene22869|gene2095|gene16861|gene16693|gene7736|gene18914|gene9080|gen…	124
CC	intracellular part	3.37597e-13	1.62047e-10	16046	gene2371|gene23865|gene12346|gene11206|gene10076|gene16606|gene2131|gene22297|gene16601|gene27459|gene11794|gene3085|gene4419|gene10700|gene25240|gene22755|gene28365|gene27985|gene499|gene22751|gene12818|gene20370|gene8213|gene11282|gene3725|gene15869|gene11286|gene27289|gene3088|gene1150|gene5837|gene2335|gene3115|gene20777|gene21368|gene24101|gene27269|gene3133|gene3134|gene15594|gene25431|gene…	312
CC	organelle	2.94142e-09	4.70627e-07	11599	gene2371|gene23865|gene11206|gene10076|gene16606|gene2131|gene22297|gene16601|gene27459|gene11794|gene3085|gene10700|gene25240|gene22755|gene28365|gene499|gene22751|gene12818|gene20370|gene8213|gene11282|gene15869|gene15752|gene5837|gene2335|gene3115|gene20777|gene21368|gene27269|gene3133|gene3134|gene13476|gene1821|gene24754|gene15157|gene18125|gene13275|gene24514|gene9374|gene13263|gene16590|ge…	238
CC	intracellular organelle	1.99256e-08	1.59405e-06	10192	gene11206|gene10076|gene16606|gene2131|gene22297|gene27459|gene11794|gene3085|gene10700|gene25240|gene22755|gene28365|gene499|gene22751|gene12818|gene20370|gene8213|gene11282|gene15869|gene15752|gene5837|gene2335|gene20777|gene21368|gene27269|gene27514|gene3134|gene13476|gene24754|gene15157|gene18125|gene13275|gene24514|gene9374|gene13263|gene16590|gene14299|gene3483|gene12290|gene760|gene25769|g…	213
CC	membrane-bounded organelle	1.91653e-07	1.31419e-05	10249	gene23865|gene11206|gene10076|gene16606|gene2131|gene22297|gene16601|gene27459|gene11794|gene3085|gene10700|gene25240|gene22755|gene28365|gene499|gene22751|gene12818|gene20370|gene8213|gene11282|gene15869|gene15752|gene2335|gene20777|gene21368|gene27269|gene3133|gene3134|gene13476|gene15157|gene18125|gene13275|gene24514|gene13263|gene14299|gene3483|gene12290|gene760|gene25769|gene2626|gene3637|ge…	210
CC	organelle part	4.28621e-07	2.57173e-05	9591	gene10076|gene16606|gene15594|gene13275|gene16601|gene27459|gene11794|gene3085|gene4419|gene10700|gene25240|gene22755|gene28365|gene27985|gene499|gene22751|gene14896|gene11229|gene14299|gene3725|gene15869|gene11286|gene13707|gene3088|gene5837|gene2335|gene21368|gene3133|gene13476|gene25431|gene1821|gene24754|gene15157|gene19237|gene9371|gene137|gene9374|gene12939|gene3483|gene12290|gene12293|gene…	198
CC	intracellular organelle part	1.02422e-06	5.46251e-05	9383	gene10076|gene16606|gene15594|gene13275|gene16601|gene27459|gene11794|gene3085|gene4419|gene10700|gene25240|gene22755|gene28365|gene27985|gene499|gene22751|gene14896|gene11229|gene14299|gene3725|gene15869|gene11286|gene13707|gene3088|gene5837|gene2335|gene21368|gene3133|gene13476|gene25431|gene1821|gene24754|gene19237|gene9371|gene137|gene9374|gene12939|gene3483|gene12290|gene12293|gene760|gene25…	193
CC	cytoplasmic part	0.00294771	0.0329047	9186	gene11206|gene2335|gene28161|gene13275|gene16601|gene27459|gene11794|gene6879|gene10700|gene25240|gene22755|gene28365|gene499|gene12818|gene20370|gene8213|gene15869|gene2525|gene3088|gene5837|gene20777|gene558|gene27269|gene3134|gene25431|gene1821|gene24754|gene15157|gene19237|gene9371|gene16590|gene9785|gene18997|gene11978|gene8085|gene25252|gene21709|gene3637|gene13343|gene1053|gene24912|gene23…	171
CC	intracellular membrane-bounded organelle	2.34692e-05	0.000751013	8186	gene11206|gene10076|gene16606|gene2131|gene22297|gene27459|gene3085|gene10700|gene12040|gene22755|gene28365|gene499|gene22751|gene12818|gene20370|gene8213|gene11282|gene15869|gene15752|gene2335|gene21368|gene27269|gene27514|gene3134|gene13476|gene13506|gene18125|gene13275|gene24514|gene13263|gene14299|gene3483|gene12290|gene760|gene25769|gene2626|gene3637|gene21709|gene13343|gene23865|gene7052|ge…	167
CC	cytoplasm	1.3419e-08	1.28823e-06	5765	gene16606|gene15594|gene27459|gene3085|gene6879|gene25240|gene22755|gene499|gene14896|gene11229|gene11282|gene15869|gene11286|gene2525|gene5837|gene20777|gene558|gene3133|gene13506|gene9371|gene137|gene16590|gene12290|gene11978|gene760|gene3725|gene2626|gene4316|gene21709|gene24912|gene12346|gene752|gene7052|gene12351|gene3120|gene12772|gene16211|gene5219|gene22869|gene12040|gene26103|gene2760|ge…	139
CC	nucleus	0.000216927	0.00578471	5705	gene10076|gene16606|gene22297|gene27459|gene3085|gene12040|gene22755|gene499|gene22751|gene14896|gene11282|gene15752|gene21368|gene27514|gene13476|gene13506|gene18125|gene24514|gene13263|gene3483|gene12290|gene760|gene25769|gene2626|gene3637|gene21709|gene13189|gene3120|gene13967|gene19225|gene13823|gene13946|gene5219|gene22869|gene5355|gene18451|gene2760|gene16861|gene16693|gene18914|gene15672|g…	120
MF	binding	2.85462e-09	9.4916e-07	13685	gene22006|gene10076|gene16606|gene2131|gene22297|gene16601|gene27459|gene11794|gene4419|gene25083|gene25240|gene22755|gene10708|gene27985|gene499|gene22751|gene14896|gene4076|gene20370|gene3230|gene15869|gene27289|gene15752|gene21567|gene5837|gene20777|gene21368|gene5788|gene27269|gene3133|gene28161|gene1821|gene24754|gene15157|gene22075|gene19237|gene18125|gene22747|gene13275|gene137|gene22172|g…	269
MF	ion binding	8.15981e-07	0.000128421	7191	gene22006|gene10076|gene16606|gene2131|gene22297|gene27459|gene11794|gene6879|gene25083|gene25240|gene22755|gene499|gene22751|gene14896|gene15869|gene2525|gene15752|gene20777|gene21368|gene27269|gene3133|gene13506|gene22075|gene19237|gene18125|gene13275|gene137|gene22172|gene16590|gene12939|gene18997|gene12290|gene760|gene25769|gene25252|gene10736|gene1053|gene23865|gene7052|gene13189|gene3120|ge…	157
MF	heterocyclic compound binding	7.0952e-06	0.000340275	7319	gene22006|gene10076|gene16606|gene2131|gene22297|gene27459|gene11794|gene4419|gene25083|gene22979|gene27985|gene499|gene3230|gene15869|gene27289|gene15752|gene20777|gene21368|gene27269|gene27514|gene28161|gene1821|gene13506|gene19237|gene18125|gene9371|gene137|gene22172|gene13263|gene18997|gene3483|gene12290|gene8085|gene25769|gene25252|gene4316|gene13343|gene13189|gene6879|gene5521|gene9734|gene…	155
MF	organic cyclic compound binding	1.32582e-05	0.000489817	7395	gene22006|gene10076|gene16606|gene2131|gene22297|gene27459|gene11794|gene4419|gene25083|gene22979|gene27985|gene499|gene3230|gene15869|gene27289|gene15752|gene20777|gene21368|gene27269|gene27514|gene28161|gene1821|gene13506|gene19237|gene18125|gene9371|gene137|gene22172|gene13263|gene18997|gene3483|gene12290|gene8085|gene25769|gene25252|gene4316|gene13343|gene13189|gene6879|gene5521|gene9734|gene…	155
MF	protein binding	2.86475e-10	1.90506e-07	4758	gene10076|gene5788|gene22297|gene16601|gene27459|gene4419|gene12040|gene3326|gene28365|gene20370|gene15752|gene21567|gene5837|gene20777|gene21368|gene24754|gene13506|gene13275|gene9374|gene11978|gene3637|gene24912|gene752|gene18927|gene7052|gene13189|gene16289|gene3120|gene5521|gene9404|gene12772|gene13582|gene13946|gene5355|gene2095|gene15932|gene3543|gene24840|gene2748|gene16861|gene22755|gene1…	126
MF	metal ion binding	0.000495277	0.00968704	4839	gene10076|gene16606|gene2131|gene22297|gene25769|gene25083|gene25240|gene22755|gene499|gene22751|gene14896|gene2525|gene15752|gene27514|gene13506|gene22075|gene19237|gene18125|gene13275|gene137|gene9374|gene12939|gene12290|gene760|gene25252|gene10736|gene1053|gene7052|gene3120|gene9403|gene16211|gene22869|gene2497|gene18451|gene2760|gene16861|gene16693|gene7736|gene18914|gene13707|gene15775|gene1…	103
MF	cation binding	0.000843087	0.0140163	4911	gene10076|gene16606|gene2131|gene22297|gene25769|gene25083|gene25240|gene22755|gene499|gene22751|gene14896|gene2525|gene15752|gene27514|gene13506|gene22075|gene19237|gene18125|gene13275|gene137|gene9374|gene12939|gene12290|gene760|gene25252|gene10736|gene1053|gene7052|gene3120|gene9403|gene16211|gene22869|gene2497|gene18451|gene2760|gene16861|gene16693|gene7736|gene18914|gene13707|gene15775|gene1…	103
MF	nucleic acid binding	0.0040428	0.0497737	4972	gene10076|gene16606|gene28161|gene22297|gene25769|gene4419|gene22979|gene27985|gene3230|gene13707|gene15752|gene21368|gene27514|gene13476|gene18125|gene137|gene9374|gene13263|gene3483|gene4316|gene13343|gene19225|gene13823|gene5219|gene2095|gene4329|gene16861|gene16693|gene18914|gene13303|gene2387|gene27289|gene9080|gene27766|gene8402|gene11258|gene26103|gene3110|gene587|gene748|gene17213|gene418…	100
MF	anion binding	5.88873e-06	0.000337636	3121	gene5521|gene21975|gene15234|gene9734|gene16482|gene2131|gene2497|gene1884|gene27459|gene11794|gene752|gene6879|gene25083|gene15775|gene25261|gene5355|gene22006|gene6874|gene2471|gene15932|gene499|gene24840|gene10313|gene7136|gene16416|gene20113|gene15869|gene13189|gene2387|gene22749|gene6624|gene12855|gene20777|gene21368|gene9371|gene1730|gene15254|gene3133|gene7986|gene27766|gene1821|gene13506|…	80
MF	small molecule binding	0.000835948	0.0140163	3284	gene5521|gene21975|gene15234|gene9734|gene15932|gene7986|gene2131|gene2497|gene1884|gene27459|gene11794|gene23865|gene6879|gene25083|gene22869|gene25261|gene5355|gene22006|gene6874|gene2471|gene4066|gene499|gene24840|gene10313|gene7136|gene16416|gene20113|gene15869|gene13189|gene2387|gene22749|gene6624|gene22497|gene15775|gene20777|gene21368|gene27269|gene15254|gene3133|gene28161|gene27766|gene18…	74

## Sheet: Table S4C
Additional file 4: Table S4C. Top 10 Gene ontology term analysis in E120d_E90d
Category	Term_name	p-value	FDR	Background_Count	Candidate_Gene	Candidate_Count
BP	biological regulation	0.000548409	0.0228481	12326	gene10623|gene18914|gene3277|gene22979|gene10313|gene11662|gene10310|gene3974|gene1821|gene4049|gene12040|gene6646|gene12045|gene6642|gene7448|gene18997|gene8210|gene4076|gene2626|gene27796|gene2748|gene760|gene18418|gene2583|gene15752|gene28197|gene7136|gene13720|gene6111|gene12836|gene12939|gene2371|gene7201|gene3085|gene22749|gene3117|gene12968|gene27313|gene13976|gene1734|gene2518|gene2452|ge…	245
BP	regulation of biological process	6.98813e-05	0.00529351	11659	gene10623|gene18914|gene3277|gene22979|gene10313|gene11662|gene10310|gene1821|gene4049|gene12040|gene6646|gene6642|gene7448|gene18997|gene8210|gene4076|gene2626|gene27796|gene2748|gene760|gene18418|gene2583|gene15752|gene28197|gene7136|gene13720|gene6111|gene12836|gene12939|gene2371|gene7201|gene3085|gene22749|gene3117|gene12968|gene27313|gene13976|gene1734|gene2518|gene2452|gene1739|gene13189|ge…	239
BP	regulation of cellular process	8.43767e-06	0.00108164	11024	gene10623|gene18914|gene3277|gene22979|gene10313|gene11662|gene10310|gene1821|gene4049|gene12040|gene6646|gene6642|gene7448|gene18997|gene8210|gene4076|gene2626|gene27796|gene2748|gene760|gene18418|gene2583|gene15752|gene28197|gene13720|gene6111|gene12836|gene12939|gene2371|gene7201|gene3085|gene22749|gene3117|gene12968|gene27313|gene13976|gene1734|gene2518|gene2452|gene1739|gene13189|gene3563|ge…	233
BP	cellular component organization	4.56677e-12	1.5221e-08	4771	gene10623|gene18914|gene3277|gene2371|gene11662|gene10310|gene1821|gene12040|gene17213|gene27796|gene2748|gene24514|gene2583|gene13720|gene19276|gene22749|gene13976|gene1734|gene2452|gene1739|gene3987|gene14866|gene10736|gene22109|gene20629|gene4549|gene16601|gene21490|gene26947|gene5979|gene28314|gene15157|gene10236|gene12386|gene7468|gene3133|gene11808|gene15838|gene12313|gene12493|gene5355|gen…	141
BP	cellular component organization or biogenesis	2.9508e-11	4.9175e-08	4890	gene10623|gene18914|gene3277|gene2371|gene11662|gene10310|gene1821|gene12040|gene17213|gene27796|gene2748|gene24514|gene2583|gene13720|gene19276|gene22749|gene13976|gene1734|gene2452|gene1739|gene3987|gene14866|gene10736|gene22109|gene20629|gene4549|gene16601|gene21490|gene26947|gene5979|gene28314|gene15157|gene10236|gene12386|gene7468|gene3133|gene11808|gene15838|gene12313|gene12493|gene5355|gen…	141
BP	regulation of metabolic process	0.000100962	0.00700285	6104	gene10623|gene18914|gene3277|gene22979|gene10313|gene11662|gene10310|gene2626|gene4049|gene6642|gene7448|gene18997|gene8210|gene3820|gene27796|gene2748|gene760|gene15752|gene13720|gene12836|gene12939|gene4842|gene3085|gene27313|gene13976|gene1734|gene2518|gene2452|gene13189|gene3563|gene4076|gene14905|gene16533|gene21318|gene4870|gene19262|gene22751|gene15157|gene10139|gene24689|gene28154|gene100…	139
BP	regulation of cellular metabolic process	1.28861e-05	0.00148101	5708	gene10623|gene18914|gene3277|gene10313|gene11662|gene10310|gene2626|gene6642|gene7448|gene18997|gene8210|gene3820|gene27796|gene2748|gene760|gene15752|gene13720|gene12836|gene12939|gene4842|gene3085|gene27313|gene13976|gene1734|gene2518|gene2452|gene13189|gene3563|gene4076|gene14905|gene16533|gene21318|gene4870|gene19262|gene22751|gene15157|gene10236|gene24689|gene28154|gene10076|gene6141|gene279…	136
BP	regulation of macromolecule metabolic process	2.77426e-05	0.0025685	5635	gene10623|gene18914|gene3277|gene22979|gene10313|gene10310|gene2626|gene4049|gene6642|gene7448|gene8210|gene3820|gene27796|gene2748|gene760|gene15752|gene13720|gene12836|gene12939|gene4842|gene3085|gene27313|gene13976|gene1734|gene2518|gene2452|gene13189|gene3563|gene4076|gene14905|gene16533|gene21318|gene4870|gene19262|gene22751|gene15157|gene10139|gene28154|gene10076|gene15937|gene6141|gene2798…	133
BP	regulation of nitrogen compound metabolic process	6.7984e-06	0.000906362	5381	gene10623|gene18914|gene3277|gene10313|gene10310|gene2626|gene6642|gene7448|gene18997|gene8210|gene3820|gene27796|gene2748|gene760|gene15752|gene13720|gene12836|gene12939|gene4842|gene3085|gene27313|gene13976|gene1734|gene2518|gene2452|gene13189|gene3563|gene4076|gene14905|gene16533|gene21318|gene4870|gene19262|gene22751|gene15157|gene10236|gene28154|gene10076|gene6141|gene27985|gene6624|gene3974…	131
BP	regulation of primary metabolic process	2.06599e-05	0.00202528	5498	gene10623|gene18914|gene3277|gene10313|gene10310|gene2626|gene6642|gene7448|gene18997|gene8210|gene3820|gene27796|gene2748|gene760|gene15752|gene13720|gene12836|gene12939|gene4842|gene3085|gene27313|gene13976|gene1734|gene2518|gene2452|gene13189|gene3563|gene4076|gene14905|gene16533|gene21318|gene4870|gene19262|gene22751|gene15157|gene10236|gene28154|gene10076|gene6141|gene27985|gene6624|gene3974…	131
CC	intracellular part	5.33606e-13	2.78542e-10	16046	gene10623|gene18914|gene21989|gene6379|gene26533|gene2371|gene11662|gene10310|gene14854|gene1821|gene12272|gene12040|gene15594|gene6646|gene10410|gene22093|gene6642|gene7448|gene3277|gene18997|gene22012|gene23865|gene2626|gene27796|gene2748|gene760|gene8065|gene25431|gene18418|gene2583|gene15752|gene4288|gene28197|gene22663|gene13720|gene6111|gene12836|gene12939|gene19276|gene19237|gene7201|gene1…	338
CC	organelle	6.68115e-07	0.000116252	11599	gene10623|gene18914|gene21989|gene3277|gene26533|gene2371|gene11662|gene10310|gene14854|gene1821|gene12272|gene12040|gene10410|gene8210|gene22109|gene27796|gene2748|gene760|gene24514|gene18418|gene2583|gene15752|gene4288|gene22663|gene13720|gene12939|gene7201|gene22749|gene9969|gene27313|gene13976|gene13977|gene1734|gene2518|gene3567|gene13189|gene14866|gene3563|gene16533|gene6173|gene22069|gene2…	248
CC	intracellular organelle	2.75349e-06	0.000161985	10192	gene10623|gene18914|gene21989|gene3277|gene26533|gene11662|gene10310|gene14854|gene2626|gene12040|gene12045|gene8210|gene22109|gene27796|gene2748|gene760|gene24514|gene18418|gene2583|gene15752|gene4288|gene22663|gene13720|gene12939|gene7201|gene22749|gene9969|gene27313|gene13976|gene1734|gene2518|gene3567|gene13189|gene14866|gene3563|gene16533|gene6173|gene22069|gene23865|gene14905|gene4549|gene3…	221
CC	membrane-bounded organelle	4.41661e-06	0.000192122	10249	gene10623|gene18914|gene21989|gene3277|gene22979|gene11662|gene10310|gene14854|gene12272|gene12040|gene10410|gene8210|gene22109|gene27796|gene2748|gene760|gene24514|gene18418|gene15752|gene4288|gene22663|gene13720|gene12939|gene7201|gene22749|gene27313|gene13976|gene13977|gene1734|gene2518|gene3567|gene13189|gene14866|gene3563|gene16533|gene22069|gene23865|gene14905|gene4549|gene3907|gene16601|ge…	221
CC	organelle part	3.44262e-06	0.000166503	9591	gene18914|gene15775|gene6379|gene22979|gene2371|gene11662|gene14854|gene1821|gene12272|gene12040|gene15594|gene10410|gene6642|gene7448|gene17213|gene22109|gene2626|gene2748|gene760|gene8065|gene25431|gene18418|gene2583|gene19237|gene22663|gene13720|gene12939|gene19276|gene7201|gene1207|gene22747|gene22749|gene2518|gene3567|gene13189|gene14866|gene2458|gene6173|gene22069|gene23865|gene16533|gene16…	210
CC	intracellular organelle part	1.01528e-05	0.000407675	9383	gene18914|gene15775|gene6379|gene22979|gene2371|gene11662|gene14854|gene1821|gene12272|gene12040|gene15594|gene10410|gene6642|gene7448|gene17213|gene22109|gene2626|gene2748|gene760|gene8065|gene25431|gene18418|gene2583|gene19237|gene22663|gene13720|gene12939|gene19276|gene7201|gene1207|gene22747|gene22749|gene2518|gene3567|gene13189|gene14866|gene2458|gene6173|gene23865|gene16533|gene16601|gene21…	204
CC	cytoplasmic part	0.00139242	0.0269201	9186	gene18914|gene3277|gene22979|gene11662|gene1821|gene12040|gene6646|gene10410|gene6642|gene7448|gene18997|gene17213|gene22109|gene8213|gene19178|gene8065|gene25431|gene18418|gene2583|gene19276|gene4842|gene22749|gene3117|gene1734|gene2452|gene3567|gene2458|gene16289|gene22069|gene9785|gene23865|gene20629|gene3907|gene16601|gene21490|gene21318|gene26947|gene25240|gene5979|gene28314|gene15157|gene24…	188
CC	intracellular membrane-bounded organelle	0.000523742	0.0136697	8186	gene10623|gene18914|gene21989|gene22979|gene11662|gene10310|gene14854|gene12040|gene12045|gene8210|gene4076|gene27796|gene2748|gene760|gene24514|gene18418|gene15752|gene4288|gene22663|gene13720|gene12939|gene7201|gene22749|gene27313|gene13976|gene1734|gene2518|gene13189|gene14866|gene3563|gene16533|gene23865|gene14905|gene3907|gene9429|gene21318|gene5979|gene22751|gene15157|gene10139|gene24689|ge…	173
CC	cytoplasm	3.43609e-08	8.96819e-06	5765	gene10623|gene18914|gene26533|gene2371|gene11662|gene12272|gene12040|gene15594|gene6646|gene6642|gene7448|gene8210|gene2748|gene760|gene25431|gene4288|gene22979|gene12836|gene7201|gene3085|gene22749|gene3117|gene27313|gene13977|gene1734|gene2452|gene3567|gene3563|gene6173|gene22109|gene7934|gene9429|gene21318|gene26947|gene25240|gene5979|gene28314|gene10139|gene7468|gene12411|gene12250|gene5757|g…	148
CC	nuclear part	2.79285e-06	0.000161985	4232	gene18914|gene22979|gene11662|gene14854|gene2626|gene12040|gene17213|gene2748|gene760|gene18418|gene22663|gene13720|gene12939|gene4842|gene1207|gene2518|gene13189|gene14866|gene2458|gene6173|gene16533|gene26947|gene28314|gene3389|gene22751|gene24688|gene28154|gene10076|gene7468|gene6141|gene11689|gene25394|gene27985|gene12317|gene5355|gene9374|gene22497|gene25354|gene16711|gene22093|gene20137|gen…	110
MF	binding	2.78122e-08	6.36366e-06	13685	gene10623|gene18914|gene10153|gene21989|gene3277|gene22979|gene10313|gene10310|gene14854|gene1821|gene12374|gene12493|gene12040|gene6646|gene10410|gene6642|gene7448|gene22075|gene8210|gene28074|gene23865|gene760|gene8065|gene20670|gene18418|gene15752|gene19237|gene28197|gene22663|gene7136|gene13720|gene6111|gene12939|gene19276|gene4842|gene1207|gene22747|gene22749|gene12968|gene27313|gene13976|ge…	288
MF	ion binding	2.13611e-07	1.9038e-05	7191	gene18914|gene10153|gene3277|gene10313|gene10310|gene1821|gene10410|gene6642|gene22075|gene8210|gene28074|gene760|gene8065|gene20670|gene15752|gene12939|gene19276|gene21365|gene22747|gene22749|gene27313|gene13976|gene13977|gene1734|gene13189|gene1207|gene2458|gene10736|gene23865|gene14905|gene4073|gene3907|gene9429|gene21318|gene25240|gene27514|gene28314|gene22751|gene15157|gene10236|gene25777|ge…	172
MF	heterocyclic compound binding	0.000849738	0.0127094	7319	gene18914|gene15775|gene3277|gene22979|gene10313|gene10310|gene14854|gene1821|gene12374|gene12045|gene6642|gene18997|gene8210|gene4076|gene8065|gene15752|gene22663|gene13720|gene4842|gene22747|gene22749|gene27313|gene1734|gene2518|gene2452|gene13189|gene8402|gene3563|gene6173|gene23865|gene14905|gene26526|gene5083|gene9429|gene27514|gene4870|gene3389|gene10139|gene28154|gene10076|gene4181|gene746…	156
MF	organic cyclic compound binding	0.00137944	0.0189143	7395	gene18914|gene15775|gene3277|gene22979|gene10313|gene10310|gene14854|gene1821|gene12374|gene12045|gene6642|gene18997|gene8210|gene4076|gene8065|gene15752|gene22663|gene13720|gene4842|gene22747|gene22749|gene27313|gene1734|gene2518|gene2452|gene13189|gene8402|gene3563|gene6173|gene23865|gene14905|gene26526|gene5083|gene9429|gene27514|gene4870|gene3389|gene10139|gene28154|gene10076|gene4181|gene746…	156
MF	catalytic activity	0.00390633	0.0435189	6962	gene18914|gene15775|gene3277|gene10313|gene10310|gene12374|gene4049|gene10410|gene6642|gene18997|gene8213|gene760|gene8065|gene9399|gene18418|gene4288|gene22663|gene7201|gene22747|gene3085|gene22749|gene27313|gene13976|gene13189|gene2458|gene3192|gene23865|gene4073|gene12272|gene9429|gene21318|gene25240|gene22751|gene12045|gene10236|gene7468|gene3551|gene5521|gene27459|gene3133|gene6624|gene15838…	145
MF	protein binding	6.41977e-10	4.5773e-07	4758	gene10623|gene18914|gene3277|gene22979|gene10310|gene12040|gene6646|gene6642|gene7448|gene28074|gene2748|gene18418|gene15752|gene28197|gene13720|gene19276|gene27313|gene13976|gene2518|gene2452|gene3567|gene13189|gene16289|gene22109|gene16533|gene16601|gene21490|gene26947|gene5979|gene28314|gene15157|gene10236|gene24689|gene11122|gene10076|gene12386|gene7468|gene5521|gene6624|gene3974|gene13506|ge…	134
MF	anion binding	8.41519e-07	4.64536e-05	3121	gene10153|gene3277|gene10313|gene1821|gene12045|gene6642|gene18997|gene28074|gene19276|gene22749|gene27313|gene1734|gene3987|gene748|gene23865|gene3907|gene13823|gene9429|gene28314|gene10236|gene25777|gene7468|gene5521|gene3133|gene6624|gene15838|gene5355|gene9371|gene22315|gene9374|gene22093|gene1881|gene2081|gene23639|gene3389|gene2369|gene5748|gene21585|gene5107|gene16516|gene22006|gene22005|g…	89
MF	small molecule binding	0.000473942	0.00956254	3284	gene10153|gene17741|gene7468|gene5521|gene20979|gene7136|gene27262|gene1821|gene15869|gene24949|gene21888|gene12045|gene22093|gene6642|gene15838|gene18997|gene3920|gene4771|gene5355|gene9371|gene8626|gene9374|gene4066|gene22497|gene12473|gene22006|gene10392|gene15775|gene27860|gene3277|gene11794|gene10313|gene10109|gene20137|gene748|gene22749|gene10129|gene23639|gene3987|gene27313|gene14367|gene2…	81
MF	catalytic activity, acting on a protein	8.4698e-07	4.64536e-05	2613	gene5736|gene17741|gene21585|gene3120|gene5521|gene20979|gene20432|gene6642|gene1925|gene12532|gene7736|gene21888|gene10410|gene25240|gene11991|gene15838|gene3277|gene4771|gene7951|gene760|gene8065|gene9399|gene2760|gene4288|gene8251|gene21989|gene3551|gene20993|gene25166|gene1053|gene24949|gene4540|gene19131|gene26075|gene3085|gene24473|gene10268|gene3987|gene27313|gene25292|gene15130|gene15869|…	78
MF	nucleoside phosphate binding	0.000409493	0.0085873	2971	gene5736|gene17741|gene7468|gene5521|gene20979|gene7136|gene27262|gene1821|gene15869|gene24949|gene21888|gene12045|gene22093|gene6642|gene15838|gene18997|gene3920|gene4771|gene5355|gene9371|gene8626|gene9374|gene4066|gene22497|gene12473|gene22006|gene10392|gene15772|gene3277|gene11794|gene10313|gene4842|gene20137|gene748|gene22749|gene10129|gene23639|gene3987|gene27313|gene2369|gene4549|gene2387|…	75
