# Supplementary material for: Identification and characterization of circRNAs in the skin during wool follicle development in Aohan fine wool sheep
Source: BMC Genomics. 2020 Feb 28;21:187. doi: 10.1186/s12864-020-6599-8 (PMC7048093; doi:10.1186/s12864-020-6599-8)
Supplement: Supplementary file 5 — Additional file 5 : Table S5. Detailed results of KEGG pathway analysis for source genes of identified circRNAs. (Table S5A: Birth compared to E90d; Table S5B: Birth compared to E120d; Table S5C: E120d compared to E90d). [file 12864_2020_6599_MOESM5_ESM.xlsx]

## Sheet: Table S5A
Additional file 5: Table S5A, KEGG pathways for differentially expressed circRNAs in Birth_E90d
Pathways	Map	p-value	q-value	Gene_in_DE	Up_Gene	Up_Count	Down_Gene	Down_Count	Significant
Adherens junction	map04520	0.000121601	0.026855	gene10391|K04492;gene17898|K05689;gene1940|K06592;gene21470|K16848;gene25354|K04500;gene3277|K04674;	gene10391|K04492;gene17898|K05689;gene1940|K06592;gene21470|K16848;gene25354|K04500;gene3277|K04674	6	.	0	yes
Apoptosis - fly	map04214	0.000158905	0.026855	gene12722|K04426;gene13506|K04412;gene22005|K03262;gene28154|K09428;gene6887|K02084;gene9414|K07611;	gene12722|K04426;gene13506|K04412;gene22005|K03262;gene28154|K09428;gene6887|K02084;gene9414|K07611	6	.	0	yes
Cytosolic DNA-sensing pathway	map04623	0.00200197	0.126648	gene10185|K03024;gene23743|K02861;gene3513|K12967;gene6642|K05410;	gene10185|K03024;gene23743|K02861;gene3513|K12967;gene6642|K05410	4	.	0	no
Hippo signaling pathway	map04390	0.00174349	0.126648	gene10391|K04492;gene10805|K06685;gene13506|K04412;gene17898|K05689;gene21160|K16684;gene25354|K04500;gene3277|K04674;	gene10391|K04492;gene10805|K06685;gene13506|K04412;gene17898|K05689;gene21160|K16684;gene25354|K04500;gene3277|K04674	7	.	0	no
MAPK signaling pathway	map04010	0.00224818	0.126648	gene12722|K04426;gene13506|K04412;gene18927|K05450;gene20979|K04429;gene2525|K08053;gene26872|K05449;gene3227|K04348;gene3277|K04674;gene4771|K04373;	gene12722|K04426;gene13506|K04412;gene18927|K05450;gene20979|K04429;gene2525|K08053;gene26872|K05449;gene3227|K04348;gene3277|K04674;gene4771|K04373	9	.	0	no
Vasopressin-regulated water reabsorption	map04962	0.00187258	0.126648	gene15234|K06027;gene22093|K10416;gene5836|K10417;gene8106|K09047;	gene15234|K06027;gene22093|K10416;gene5836|K10417;gene8106|K09047	4	.	0	no
Tight junction	map04530	0.00351052	0.169508	gene11794|K07902;gene12722|K04426;gene21160|K16684;gene3446|K06098;gene3543|K06095;gene7255|K06099;gene9390|K08020;	gene11794|K07902;gene12722|K04426;gene21160|K16684;gene3446|K06098;gene3543|K06095;gene7255|K06099;gene9390|K08020	7	.	0	no
Hippo signaling pathway - multiple species	map04392	0.00414015	0.174921	gene10805|K06685;gene13506|K04412;gene21160|K16684;	gene10805|K06685;gene13506|K04412;gene21160|K16684	3	.	0	no
Hippo signaling pathway - fly	map04391	0.00823108	0.309123	gene10805|K06685;gene13506|K04412;gene21160|K16684;gene3543|K06095;	gene10805|K06685;gene13506|K04412;gene21160|K16684;gene3543|K06095	4	.	0	no
Platinum drug resistance	map01524	0.0176979	0.598189	gene12722|K04426;gene15030|K03164;gene3294|K10847;gene6887|K02084;	gene12722|K04426;gene15030|K03164;gene3294|K10847;gene6887|K02084	4	.	0	no
Amyotrophic lateral sclerosis (ALS)	map05014	0.0274563	0.766481	gene12722|K04426;gene3227|K04348;gene6887|K02084;	gene12722|K04426;gene3227|K04348;gene6887|K02084	3	.	0	no
Cellular senescence	map04218	0.0306356	0.766481	gene13581|K10867;gene19748|K08826;gene25354|K04500;gene3227|K04348;gene3277|K04674;	gene13581|K10867;gene19748|K08826;gene25354|K04500;gene3227|K04348;gene3277|K04674	5	.	0	no
Hepatocellular carcinoma	map05225	0.0345313	0.766481	gene10391|K04492;gene22580|K11649;gene25354|K04500;gene3277|K04674;gene6533|K11765;	gene10391|K04492;gene22580|K11649;gene25354|K04500;gene3277|K04674;gene6533|K11765	5	.	0	no
Regulation of actin cytoskeleton	map04810	0.0341248	0.766481	gene13649|K05745;gene18927|K05450;gene21470|K16848;gene3869|K05750;gene3974|K06485;gene851|K05730;	gene13649|K05745;gene18927|K05450;gene21470|K16848;gene3869|K05750;gene3974|K06485;gene851|K05730	6	.	0	no
Relaxin signaling pathway	map04926	0.0362831	0.766481	gene25354|K04500;gene26872|K05449;gene3277|K04674;gene8106|K09047;	gene25354|K04500;gene26872|K05449;gene3277|K04674;gene8106|K09047	4	.	0	no
Transcriptional misregulation in cancer	map05202	0.0358953	0.766481	gene10944|K15184;gene13569|K10053;gene14794|K04650;gene25218|K15623;gene3583|K15187;	gene10944|K15184;gene13569|K10053;gene14794|K04650;gene25218|K15623;gene3583|K15187	5	.	0	no
Cell adhesion molecules (CAMs)	map04514	0.0398621	0.792553	gene10153|K06793;gene17898|K05689;gene1940|K06592;gene3974|K06485;	gene10153|K06793;gene17898|K05689;gene1940|K06592;gene3974|K06485	4	.	0	no
Acute myeloid leukemia	map05221	0.158679	1	gene10391|K04492;gene13569|K10053;	gene10391|K04492;gene13569|K10053	2	.	0	no
Adrenergic signaling in cardiomyocytes	map04261	0.793342	1	gene8106|K09047;	gene8106|K09047	1	.	0	no
AGE-RAGE signaling pathway in diabetic complications	map04933	0.0890698	1	gene25354|K04500;gene26872|K05449;gene3277|K04674;	gene25354|K04500;gene26872|K05449;gene3277|K04674	3	.	0	no
Alcoholism	map05034	0.83021	1	gene8106|K09047;	gene8106|K09047	1	.	0	no
Aldosterone synthesis and secretion	map04925	0.543899	1	gene8106|K09047;	gene8106|K09047	1	.	0	no
Alzheimer disease	map05010	0.675531	1	gene3227|K04348;gene6887|K02084;	gene3227|K04348;gene6887|K02084	2	.	0	no
Aminoacyl-tRNA biosynthesis	map00970	0.377566	1	gene23865|K01893;	gene23865|K01893	1	.	0	no
Amphetamine addiction	map05031	0.151959	1	gene3227|K04348;gene8106|K09047;	gene3227|K04348;gene8106|K09047	2	.	0	no
AMPK signaling pathway	map04152	0.751023	1	gene8106|K09047;	gene8106|K09047	1	.	0	no
Apelin signaling pathway	map04371	0.0754704	1	gene17898|K05689;gene25354|K04500;gene3277|K04674;gene5863|K05849;	gene17898|K05689;gene25354|K04500;gene3277|K04674;gene5863|K05849	4	.	0	no
Apoptosis	map04210	0.0962783	1	gene12722|K04426;gene23743|K02861;gene6887|K02084;gene9414|K07611;	gene12722|K04426;gene23743|K02861;gene6887|K02084;gene9414|K07611	4	.	0	no
Apoptosis - multiple species	map04215	0.429624	1	gene6887|K02084;	gene6887|K02084	1	.	0	no
Arrhythmogenic right ventricular cardiomyopathy (ARVC)	map05412	0.128943	1	gene10391|K04492;gene3974|K06485;	gene10391|K04492;gene3974|K06485	2	.	0	no
Axon guidance	map04360	0.127733	1	gene3227|K04348;gene4540|K05105;gene7895|K06840;gene7897|K06840;	gene3227|K04348;gene4540|K05105;gene7895|K06840;gene7897|K06840	4	.	0	no
Bacterial invasion of epithelial cells	map05100	0.249565	1	gene15932|K01528;gene17898|K05689;	gene15932|K01528;gene17898|K05689	2	.	0	no
Basal cell carcinoma	map05217	0.138704	1	gene10391|K04492;gene8210|K06230;	gene10391|K04492;gene8210|K06230	2	.	0	no
B cell receptor signaling pathway	map04662	0.158679	1	gene3227|K04348;gene851|K05730;	gene3227|K04348;gene851|K05730	2	.	0	no
Bile secretion	map04976	0.649426	1	gene11122|K04943;	gene11122|K04943	1	.	0	no
Bladder cancer	map05219	0.365373	1	gene17898|K05689;	gene17898|K05689	1	.	0	no
Breast cancer	map05224	0.805164	1	gene10391|K04492;	gene10391|K04492	1	.	0	no
Calcium signaling pathway	map04020	0.565076	1	gene3227|K04348;gene5863|K05849;	gene3227|K04348;gene5863|K05849	2	.	0	no
cAMP signaling pathway	map04024	0.427366	1	gene8106|K09047;gene8210|K06230;gene851|K05730;	gene8106|K09047;gene8210|K06230;gene851|K05730	3	.	0	no
Cell cycle	map04110	0.488371	1	gene25354|K04500;gene2571|K06671;	gene25354|K04500;gene2571|K06671	2	.	0	no
cGMP-PKG signaling pathway	map04022	0.262338	1	gene3227|K04348;gene5863|K05849;gene8106|K09047;	gene3227|K04348;gene5863|K05849;gene8106|K09047	3	.	0	no
Chagas disease (American trypanosomiasis)	map05142	0.327854	1	gene25354|K04500;gene3277|K04674;	gene25354|K04500;gene3277|K04674	2	.	0	no
Chemokine signaling pathway	map04062	0.846122	1	gene851|K05730;	gene851|K05730	1	.	0	no
Choline metabolism in cancer	map05231	0.292378	1	gene16874|K18695;gene18927|K05450;	gene16874|K18695;gene18927|K05450	2	.	0	no
Cholinergic synapse	map04725	0.666127	1	gene8106|K09047;	gene8106|K09047	1	.	0	no
Chronic myeloid leukemia	map05220	0.594203	1	gene3277|K04674;	gene3277|K04674	1	.	0	no
Cocaine addiction	map05030	0.389526	1	gene8106|K09047;	gene8106|K09047	1	.	0	no
Colorectal cancer	map05210	0.0730457	1	gene10391|K04492;gene25354|K04500;gene3277|K04674;	gene10391|K04492;gene25354|K04500;gene3277|K04674	3	.	0	no
Cytokine-cytokine receptor interaction	map04060	0.668775	1	gene26872|K05449;gene3277|K04674;	gene26872|K05449;gene3277|K04674	2	.	0	no
Dilated cardiomyopathy (DCM)	map05414	0.565568	1	gene3974|K06485;	gene3974|K06485	1	.	0	no
Dopaminergic synapse	map04728	0.390388	1	gene3227|K04348;gene8106|K09047;	gene3227|K04348;gene8106|K09047	2	.	0	no
Dorso-ventral axis formation	map04320	0.280159	1	gene25316|K02098;	gene25316|K02098	1	.	0	no
ECM-receptor interaction	map04512	0.200006	1	gene10109|K06267;gene3974|K06485;	gene10109|K06267;gene3974|K06485	2	.	0	no
EGFR tyrosine kinase inhibitor resistance	map01521	0.662851	1	gene18927|K05450;	gene18927|K05450	1	.	0	no
Endocrine and other factor-regulated calcium reabsorption	map04961	0.383574	1	gene15932|K01528;	gene15932|K01528	1	.	0	no
Endocrine resistance	map01522	0.652831	1	gene14794|K04650;	gene14794|K04650	1	.	0	no
Endocytosis	map04144	0.0576939	1	gene13145|K12488;gene15932|K01528;gene22109|K12200;gene25354|K04500;gene3277|K04674;gene6262|K12478;	gene13145|K12488;gene15932|K01528;gene22109|K12200;gene25354|K04500;gene3277|K04674;gene6262|K12478	6	.	0	no
Endometrial cancer	map05213	0.132178	1	gene10391|K04492;gene17898|K05689;	gene10391|K04492;gene17898|K05689	2	.	0	no
Epithelial cell signaling in Helicobacter pylori infection	map05120	0.530387	1	gene8085|K08727;	gene8085|K08727	1	.	0	no
Epstein-Barr virus infection	map05169	0.351758	1	gene10185|K03024;gene23743|K02861;gene6642|K05410;	gene10185|K03024;gene23743|K02861;gene6642|K05410	3	.	0	no
Estrogen signaling pathway	map04915	0.639012	1	gene8106|K09047;	gene8106|K09047	1	.	0	no
Fanconi anemia pathway	map03460	0.407042	1	gene22145|K15361;	gene22145|K15361	1	.	0	no
Fc epsilon RI signaling pathway	map04664	0.487433	1	gene851|K05730;	gene851|K05730	1	.	0	no
Fc gamma R-mediated phagocytosis	map04666	0.285249	1	gene13145|K12488;gene851|K05730;	gene13145|K12488;gene851|K05730	2	.	0	no
Fluid shear stress and atherosclerosis	map05418	0.795361	1	gene12722|K04426;	gene12722|K04426	1	.	0	no
Focal adhesion	map04510	0.150222	1	gene18927|K05450;gene26872|K05449;gene3974|K06485;gene851|K05730;	gene18927|K05450;gene26872|K05449;gene3974|K06485;gene851|K05730	4	.	0	no
FoxO signaling pathway	map04068	0.172324	1	gene21491|K15010;gene25354|K04500;gene3277|K04674;	gene21491|K15010;gene25354|K04500;gene3277|K04674	3	.	0	no
GABAergic synapse	map04727	0.586218	1	gene15234|K06027;	gene15234|K06027	1	.	0	no
Gap junction	map04540	0.605896	1	gene18927|K05450;	gene18927|K05450	1	.	0	no
Gastric acid secretion	map04971	0.530387	1	gene13572|K13962;	gene13572|K13962	1	.	0	no
Gastric cancer	map05226	0.0862561	1	gene10391|K04492;gene17898|K05689;gene25354|K04500;gene3277|K04674;	gene10391|K04492;gene17898|K05689;gene25354|K04500;gene3277|K04674	4	.	0	no
Glucagon signaling pathway	map04922	0.299499	1	gene3227|K04348;gene8106|K09047;	gene3227|K04348;gene8106|K09047	2	.	0	no
Glutamatergic synapse	map04724	0.310159	1	gene21491|K15010;gene3227|K04348;	gene21491|K15010;gene3227|K04348	2	.	0	no
Glycerophospholipid metabolism	map00564	0.628291	1	gene16874|K18695;	gene16874|K18695	1	.	0	no
Hedgehog signaling pathway - fly	map04341	0.327361	1	gene9429|K08958;	gene9429|K08958	1	.	0	no
Hedgehog signaling pathway	map04340	0.0977673	1	gene8210|K06230;gene9429|K08958;	gene8210|K06230;gene9429|K08958	2	.	0	no
Hematopoietic cell lineage	map04640	0.609719	1	gene3974|K06485;	gene3974|K06485	1	.	0	no
Hepatitis B	map05161	0.0962783	1	gene3277|K04674;gene6642|K05410;gene6887|K02084;gene8106|K09047;	gene3277|K04674;gene6642|K05410;gene6887|K02084;gene8106|K09047	4	.	0	no
Hepatitis C	map05160	0.40733	1	gene23743|K02861;gene6642|K05410;	gene23743|K02861;gene6642|K05410	2	.	0	no
Herpes simplex infection	map05168	0.462855	1	gene14215|K12890;gene6642|K05410;gene6942|K14966;	gene14215|K12890;gene6642|K05410;gene6942|K14966	3	.	0	no
Homologous recombination	map03440	0.352945	1	gene13581|K10867;	gene13581|K10867	1	.	0	no
HTLV-I infection	map05166	0.338832	1	gene25354|K04500;gene2808|K06062;gene3227|K04348;gene3277|K04674;	gene25354|K04500;gene2808|K06062;gene3227|K04348;gene3277|K04674	4	.	0	no
Human papillomavirus infection	map05165	0.424268	1	gene21318|K10587;gene3974|K06485;gene6642|K05410;gene8106|K09047;	gene21318|K10587;gene3974|K06485;gene6642|K05410;gene8106|K09047	4	.	0	no
Huntington disease	map05016	0.485181	1	gene21989|K11829;gene6887|K02084;gene8106|K09047;	gene21989|K11829;gene6887|K02084;gene8106|K09047	3	.	0	no
Hypertrophic cardiomyopathy (HCM)	map05410	0.552692	1	gene3974|K06485;	gene3974|K06485	1	.	0	no
IL-17 signaling pathway	map04657	0.221133	1	gene14215|K12890;gene6642|K05410;	gene14215|K12890;gene6642|K05410	2	.	0	no
Inflammatory bowel disease (IBD)	map05321	0.412769	1	gene25354|K04500;	gene25354|K04500	1	.	0	no
Influenza A	map05164	0.542359	1	gene3513|K12967;gene6642|K05410;	gene3513|K12967;gene6642|K05410	2	.	0	no
Inositol phosphate metabolism	map00562	0.51648	1	gene7167|K00923;	gene7167|K00923	1	.	0	no
Insulin resistance	map04931	0.331379	1	gene4771|K04373;gene8106|K09047;	gene4771|K04373;gene8106|K09047	2	.	0	no
Insulin secretion	map04911	0.200006	1	gene11122|K04943;gene8106|K09047;	gene11122|K04943;gene8106|K09047	2	.	0	no
Kaposi sarcoma-associated herpesvirus infection	map05167	0.589668	1	gene3227|K04348;gene6642|K05410;	gene3227|K04348;gene6642|K05410	2	.	0	no
Legionellosis	map05134	0.669372	1	gene6887|K02084;	gene6887|K02084	1	.	0	no
Leukocyte transendothelial migration	map04670	0.703066	1	gene851|K05730;	gene851|K05730	1	.	0	no
Longevity regulating pathway	map04211	0.620969	1	gene8106|K09047;	gene8106|K09047	1	.	0	no
Longevity regulating pathway - worm	map04212	0.543899	1	gene6942|K14966;	gene6942|K14966	1	.	0	no
Long-term potentiation	map04720	0.145299	1	gene3227|K04348;gene4771|K04373;	gene3227|K04348;gene4771|K04373	2	.	0	no
Lysine degradation	map00310	0.224674	1	gene1350|K06101;gene7951|K09189;	gene1350|K06101;gene7951|K09189	2	.	0	no
Lysosome	map04142	0.741077	1	gene11141|K12399;	gene11141|K12399	1	.	0	no
MAPK signaling pathway - fly	map04013	0.306609	1	gene12722|K04426;gene21688|K17608;	gene12722|K04426;gene21688|K17608	2	.	0	no
Measles	map05162	0.738529	1	gene6642|K05410;	gene6642|K05410	1	.	0	no
Melanogenesis	map04916	0.639012	1	gene10391|K04492;	gene10391|K04492	1	.	0	no
Melanoma	map05218	0.189539	1	gene17898|K05689;gene18927|K05450;	gene17898|K05689;gene18927|K05450	2	.	0	no
Mitophagy - animal	map04137	0.158679	1	gene6157|K20168;gene6642|K05410;	gene6157|K20168;gene6642|K05410	2	.	0	no
mRNA surveillance pathway	map03015	0.760592	1	gene16286|K14409;	gene16286|K14409	1	.	0	no
mTOR signaling pathway	map04150	0.860558	1	gene4771|K04373;	gene4771|K04373	1	.	0	no
Mucin type O-glycan biosynthesis	map00512	0.287098	1	gene25166|K00710;	gene25166|K00710	1	.	0	no
Natural killer cell mediated cytotoxicity	map04650	0.373241	1	gene3227|K04348;gene851|K05730;	gene3227|K04348;gene851|K05730	2	.	0	no
Necroptosis	map04217	0.668775	1	gene23743|K02861;gene3513|K12967;	gene23743|K02861;gene3513|K12967	2	.	0	no
Neurotrophin signaling pathway	map04722	0.131445	1	gene12722|K04426;gene4771|K04373;gene6624|K04732;	gene12722|K04426;gene4771|K04373;gene6624|K04732	3	.	0	no
NF-kappa B signaling pathway	map04064	0.609719	1	gene23743|K02861;	gene23743|K02861	1	.	0	no
N-Glycan biosynthesis	map00510	0.451356	1	gene1008|K01230;	gene1008|K01230	1	.	0	no
NOD-like receptor signaling pathway	map04621	0.23656	1	gene23743|K02861;gene6642|K05410;gene8085|K08727;	gene23743|K02861;gene6642|K05410;gene8085|K08727	3	.	0	no
Non-alcoholic fatty liver disease (NAFLD)	map04932	0.867264	1	gene12722|K04426;	gene12722|K04426	1	.	0	no
Notch signaling pathway	map04330	0.435136	1	gene2808|K06062;	gene2808|K06062	1	.	0	no
Nucleotide excision repair	map03420	0.395421	1	gene3294|K10847;	gene3294|K10847	1	.	0	no
Olfactory transduction	map04740	0.999998	1	gene5863|K05849;	gene5863|K05849	1	.	0	no
Oocyte meiosis	map04114	0.440523	1	gene3227|K04348;gene4771|K04373;	gene3227|K04348;gene4771|K04373	2	.	0	no
Osteoclast differentiation	map04380	0.362862	1	gene3227|K04348;gene3277|K04674;	gene3227|K04348;gene3277|K04674	2	.	0	no
Other types of O-glycan biosynthesis	map00514	0.237102	1	gene6552|K13676;	gene6552|K13676	1	.	0	no
Oxidative phosphorylation	map00190	0.854952	1	gene10410|K01507;	gene10410|K01507	1	.	0	no
Oxytocin signaling pathway	map04921	0.78507	1	gene3227|K04348;	gene3227|K04348	1	.	0	no
p53 signaling pathway	map04115	0.645988	1	gene6887|K02084;	gene6887|K02084	1	.	0	no
Pancreatic cancer	map05212	0.235322	1	gene25354|K04500;gene3277|K04674;	gene25354|K04500;gene3277|K04674	2	.	0	no
Pancreatic secretion	map04972	0.649426	1	gene9404|K10951;	gene9404|K10951	1	.	0	no
Parkinson disease	map05012	0.880917	1	gene6887|K02084;	gene6887|K02084	1	.	0	no
Pathogenic Escherichia coli infection	map05130	0.506984	1	gene17898|K05689;	gene17898|K05689	1	.	0	no
Pathways in cancer	map05200	0.130696	1	gene10391|K04492;gene13569|K10053;gene17898|K05689;gene25354|K04500;gene26872|K05449;gene3277|K04674;gene3974|K06485;gene6887|K02084;gene8210|K06230;	gene10391|K04492;gene13569|K10053;gene17898|K05689;gene25354|K04500;gene26872|K05449;gene3277|K04674;gene3974|K06485;gene6887|K02084;gene8210|K06230	9	.	0	no
Pertussis	map05133	0.565568	1	gene8085|K08727;	gene8085|K08727	1	.	0	no
Phagosome	map04145	0.191546	1	gene10974|K08492;gene22093|K10416;gene6262|K12478;	gene10974|K08492;gene22093|K10416;gene6262|K12478	3	.	0	no
Phosphatidylinositol signaling system	map04070	0.624648	1	gene7167|K00923;	gene7167|K00923	1	.	0	no
Phospholipase D signaling pathway	map04072	0.456744	1	gene15932|K01528;gene18927|K05450;	gene15932|K01528;gene18927|K05450	2	.	0	no
PI3K-Akt signaling pathway	map04151	0.525399	1	gene18927|K05450;gene26872|K05449;gene3974|K06485;gene8106|K09047;	gene18927|K05450;gene26872|K05449;gene3974|K06485;gene8106|K09047	4	.	0	no
Prion diseases	map05020	0.327361	1	gene24302|K09553;	gene24302|K09553	1	.	0	no
Progesterone-mediated oocyte maturation	map04914	0.659543	1	gene4771|K04373;	gene4771|K04373	1	.	0	no
Prostate cancer	map05215	0.071353	1	gene10391|K04492;gene18927|K05450;gene8106|K09047;	gene10391|K04492;gene18927|K05450;gene8106|K09047	3	.	0	no
Protein digestion and absorption	map04974	0.586218	1	gene5863|K05849;	gene5863|K05849	1	.	0	no
Protein processing in endoplasmic reticulum	map04141	0.638199	1	gene1008|K01230;gene12722|K04426;	gene1008|K01230;gene12722|K04426	2	.	0	no
Proteoglycans in cancer	map05205	0.903236	1	gene21470|K16848;	gene21470|K16848	1	.	0	no
Purine metabolism	map00230	0.859177	1	gene10185|K03024;	gene10185|K03024	1	.	0	no
Pyrimidine metabolism	map00240	0.649426	1	gene10185|K03024;	gene10185|K03024	1	.	0	no
Rap1 signaling pathway	map04015	0.16849	1	gene17898|K05689;gene18927|K05450;gene26872|K05449;gene9390|K08020;	gene17898|K05689;gene18927|K05450;gene26872|K05449;gene9390|K08020	4	.	0	no
Ras signaling pathway	map04014	0.239853	1	gene18927|K05450;gene2525|K08053;gene26872|K05449;gene6642|K05410;	gene18927|K05450;gene2525|K08053;gene26872|K05449;gene6642|K05410	4	.	0	no
Renin secretion	map04924	0.482426	1	gene3227|K04348;	gene3227|K04348	1	.	0	no
Ribosome	map03010	0.99957	1	gene10879|K02863;	gene10879|K02863	1	.	0	no
RIG-I-like receptor signaling pathway	map04622	0.17228	1	gene23743|K02861;gene6642|K05410;	gene23743|K02861;gene6642|K05410	2	.	0	no
RNA polymerase	map03020	0.25173	1	gene10185|K03024;	gene10185|K03024	1	.	0	no
RNA transport	map03013	0.740881	1	gene22005|K03262;gene4870|K03260;	gene22005|K03262;gene4870|K03260	2	.	0	no
Salivary secretion	map04970	0.613505	1	gene9404|K10951;	gene9404|K10951	1	.	0	no
Salmonella infection	map05132	0.645988	1	gene22093|K10416;	gene22093|K10416	1	.	0	no
Serotonergic synapse	map04726	0.682041	1	gene11122|K04943;	gene11122|K04943	1	.	0	no
Shigellosis	map05131	0.557025	1	gene8085|K08727;	gene8085|K08727	1	.	0	no
Signaling pathways regulating pluripotency of stem cells	map04550	0.75345	1	gene25354|K04500;	gene25354|K04500	1	.	0	no
Small cell lung cancer	map05222	0.355909	1	gene3974|K06485;gene6887|K02084;	gene3974|K06485;gene6887|K02084	2	.	0	no
SNARE interactions in vesicular transport	map04130	0.32081	1	gene10974|K08492;	gene10974|K08492	1	.	0	no
Sphingolipid signaling pathway	map04071	0.719989	1	gene12722|K04426;	gene12722|K04426	1	.	0	no
Spliceosome	map03040	0.911484	1	gene14215|K12890;	gene14215|K12890	1	.	0	no
Synaptic vesicle cycle	map04721	0.155312	1	gene15234|K06027;gene15932|K01528;	gene15234|K06027;gene15932|K01528	2	.	0	no
T cell receptor signaling pathway	map04660	0.263836	1	gene3227|K04348;gene851|K05730;	gene3227|K04348;gene851|K05730	2	.	0	no
TGF-beta signaling pathway	map04350	0.249565	1	gene25354|K04500;gene3277|K04674;	gene25354|K04500;gene3277|K04674	2	.	0	no
Th17 cell differentiation	map04659	0.0615825	1	gene25354|K04500;gene3227|K04348;gene3277|K04674;	gene25354|K04500;gene3227|K04348;gene3277|K04674	3	.	0	no
Th1 and Th2 cell differentiation	map04658	0.578077	1	gene3227|K04348;	gene3227|K04348	1	.	0	no
Thyroid cancer	map05216	0.0665811	1	gene10391|K04492;gene17898|K05689;	gene10391|K04492;gene17898|K05689	2	.	0	no
Thyroid hormone signaling pathway	map04919	0.3349	1	gene14794|K04650;gene2808|K06062;	gene14794|K04650;gene2808|K06062	2	.	0	no
Thyroid hormone synthesis	map04918	0.51648	1	gene8106|K09047;	gene8106|K09047	1	.	0	no
TNF signaling pathway	map04668	0.102464	1	gene12722|K04426;gene23743|K02861;gene8106|K09047;	gene12722|K04426;gene23743|K02861;gene8106|K09047	3	.	0	no
Toll-like receptor signaling pathway	map04620	0.278114	1	gene23743|K02861;gene6642|K05410;	gene23743|K02861;gene6642|K05410	2	.	0	no
Toxoplasmosis	map05145	0.705955	1	gene3974|K06485;	gene3974|K06485	1	.	0	no
Tuberculosis	map05152	0.306888	1	gene3227|K04348;gene6262|K12478;gene6887|K02084;	gene3227|K04348;gene6262|K12478;gene6887|K02084	3	.	0	no
Ubiquitin mediated proteolysis	map04120	0.298984	1	gene20993|K10264;gene21318|K10587;gene21585|K10582;	gene20993|K10264;gene21318|K10587;gene21585|K10582	3	.	0	no
Valine, leucine and isoleucine degradation	map00280	0.440595	1	gene3042|K05607;	gene3042|K05607	1	.	0	no
VEGF signaling pathway	map04370	0.429624	1	gene3227|K04348;	gene3227|K04348	1	.	0	no
Vibrio cholerae infection	map05110	0.0977673	1	gene3446|K06098;gene9404|K10951;	gene3446|K06098;gene9404|K10951	2	.	0	no
Viral carcinogenesis	map05203	0.22132	1	gene21318|K10587;gene2525|K08053;gene2808|K06062;gene8106|K09047;	gene21318|K10587;gene2525|K08053;gene2808|K06062;gene8106|K09047	4	.	0	no
Viral myocarditis	map05416	0.472268	1	gene4870|K03260;	gene4870|K03260	1	.	0	no
Wnt signaling pathway	map04310	0.447043	1	gene10391|K04492;gene3227|K04348;	gene10391|K04492;gene3227|K04348	2	.	0	no

## Sheet: Table S5B
Additional file 5: Table S5B, KEGG pathways for differentially expressed circRNAs in Birth_E120d
Pathway	Map	p-value	q-value	Gene_in_DE	Up_Gene	Up_Count	Down_Gene	Down_Count	Significant
Endocytosis	map04144	0.000103797	0.0194908	gene12968|K12486;gene15932|K01528;gene16590|K04237;gene16691|K10396;gene2081|K17919;gene2095|K06503;gene21123|K00910;gene2125|K12489;gene3326|K04644;gene5189|K12186;gene5304|K12488;gene6954|K18465;	gene12968|K12486;gene15932|K01528;gene16590|K04237;gene16691|K10396;gene2081|K17919;gene2095|K06503;gene21123|K00910;gene2125|K12489;gene3326|K04644;gene5189|K12186;gene5304|K12488;gene6954|K18465	12	.	0	yes
Tight junction	map04530	0.00011533	0.0194908	gene11794|K07902;gene12722|K04426;gene16590|K04237;gene1739|K06735;gene20777|K08018;gene2120|K12076;gene25252|K04514;gene3543|K06095;gene499|K07198;gene9734|K09489;	gene11794|K07902;gene12722|K04426;gene16590|K04237;gene1739|K06735;gene20777|K08018;gene2120|K12076;gene25252|K04514;gene3543|K06095;gene499|K07198;gene9734|K09489	10	.	0	yes
cGMP-PKG signaling pathway	map04022	0.00124958	0.140786	gene10313|K13762;gene15869|K04456;gene16482|K05858;gene18997|K12318;gene25252|K04514;gene26103|K03121;gene8106|K09047;gene8386|K09048;	gene10313|K13762;gene15869|K04456;gene16482|K05858;gene18997|K12318;gene25252|K04514;gene26103|K03121;gene8106|K09047;gene8386|K09048	8	.	0	no
Human papillomavirus infection	map05165	0.0019416	0.164065	gene10562|K06053;gene15869|K04456;gene16590|K04237;gene16667|K06584;gene2120|K12076;gene25290|K05637;gene2575|K11583;gene7982|K05636;gene8106|K09047;gene8386|K09048;gene8626|K07208;	gene10562|K06053;gene15869|K04456;gene16590|K04237;gene16667|K06584;gene2120|K12076;gene25290|K05637;gene2575|K11583;gene7982|K05636;gene8106|K09047;gene8386|K09048;gene8626|K07208	11	.	0	no
Vasopressin-regulated water reabsorption	map04962	0.00354007	0.239309	gene15234|K06027;gene21975|K10413;gene8106|K09047;gene8386|K09048;	gene15234|K06027;gene21975|K10413;gene8106|K09047;gene8386|K09048	4	.	0	no
AMPK signaling pathway	map04152	0.00590462	0.24947	gene15869|K04456;gene2575|K11583;gene499|K07198;gene8106|K09047;gene8386|K09048;gene8626|K07208;	gene15869|K04456;gene2575|K11583;gene499|K07198;gene8106|K09047;gene8386|K09048;gene8626|K07208	6	.	0	no
Dopaminergic synapse	map04728	0.00533183	0.24947	gene15869|K04456;gene16482|K05858;gene16691|K10396;gene2575|K11583;gene8106|K09047;gene8386|K09048;	gene15869|K04456;gene16482|K05858;gene16691|K10396;gene2575|K11583;gene8106|K09047;gene8386|K09048	6	.	0	no
Longevity regulating pathway	map04211	0.00570885	0.24947	gene15869|K04456;gene499|K07198;gene8106|K09047;gene8386|K09048;gene8626|K07208;	gene15869|K04456;gene499|K07198;gene8106|K09047;gene8386|K09048;gene8626|K07208	5	.	0	no
Platinum drug resistance	map01524	0.00672734	0.252649	gene10129|K08736;gene12722|K04426;gene15869|K04456;gene3294|K10847;gene6887|K02084;	gene10129|K08736;gene12722|K04426;gene15869|K04456;gene3294|K10847;gene6887|K02084	5	.	0	no
Adrenergic signaling in cardiomyocytes	map04261	0.0106243	0.307285	gene12290|K04445;gene15869|K04456;gene16482|K05858;gene2575|K11583;gene8106|K09047;gene8386|K09048;	gene12290|K04445;gene15869|K04456;gene16482|K05858;gene2575|K11583;gene8106|K09047;gene8386|K09048	6	.	0	no
Glucagon signaling pathway	map04922	0.00981869	0.307285	gene15869|K04456;gene16482|K05858;gene499|K07198;gene8106|K09047;gene8386|K09048;	gene15869|K04456;gene16482|K05858;gene499|K07198;gene8106|K09047;gene8386|K09048	5	.	0	no
TNF signaling pathway	map04668	0.0109095	0.307285	gene12290|K04445;gene12722|K04426;gene15869|K04456;gene8106|K09047;gene8386|K09048;	gene12290|K04445;gene12722|K04426;gene15869|K04456;gene8106|K09047;gene8386|K09048	5	.	0	no
Hippo signaling pathway - fly	map04391	0.0149541	0.315905	gene13506|K04412;gene16590|K04237;gene2120|K12076;gene3543|K06095;	gene13506|K04412;gene16590|K04237;gene2120|K12076;gene3543|K06095	4	.	0	no
Insulin resistance	map04931	0.0133345	0.315905	gene15869|K04456;gene27313|K04373;gene499|K07198;gene8106|K09047;gene8386|K09048;	gene15869|K04456;gene27313|K04373;gene499|K07198;gene8106|K09047;gene8386|K09048	5	.	0	no
Non-homologous end-joining	map03450	0.0123683	0.315905	gene18914|K10865;gene9374|K10866;	gene18914|K10865;gene9374|K10866	2	.	0	no
PI3K-Akt signaling pathway	map04151	0.0144304	0.315905	gene15869|K04456;gene16667|K06584;gene18927|K05450;gene25290|K05637;gene2575|K11583;gene499|K07198;gene7982|K05636;gene8106|K09047;gene8386|K09048;gene8626|K07208;	gene15869|K04456;gene16667|K06584;gene18927|K05450;gene25290|K05637;gene2575|K11583;gene499|K07198;gene7982|K05636;gene8106|K09047;gene8386|K09048;gene8626|K07208	10	.	0	no
Neurotrophin signaling pathway	map04722	0.0171012	0.321123	gene12290|K04445;gene12722|K04426;gene15869|K04456;gene27313|K04373;gene6624|K04732;	gene12290|K04445;gene12722|K04426;gene15869|K04456;gene27313|K04373;gene6624|K04732	5	.	0	no
Sphingolipid signaling pathway	map04071	0.0171012	0.321123	gene12722|K04426;gene15869|K04456;gene16482|K05858;gene25252|K04514;gene2575|K11583;	gene12722|K04426;gene15869|K04456;gene16482|K05858;gene25252|K04514;gene2575|K11583	5	.	0	no
Endocrine and other factor-regulated calcium reabsorption	map04961	0.019373	0.330448	gene15932|K01528;gene16482|K05858;gene3326|K04644;	gene15932|K01528;gene16482|K05858;gene3326|K04644	3	.	0	no
Pantothenate and CoA biosynthesis	map00770	0.0195531	0.330448	gene20113|K09680;gene7122|K00826;	gene20113|K09680;gene7122|K00826	2	.	0	no
MAPK signaling pathway	map04010	0.0212135	0.341437	gene12290|K04445;gene12722|K04426;gene13506|K04412;gene15869|K04456;gene18927|K05450;gene20777|K08018;gene2525|K08053;gene27313|K04373;	gene12290|K04445;gene12722|K04426;gene13506|K04412;gene15869|K04456;gene18927|K05450;gene20777|K08018;gene2525|K08053;gene27313|K04373	8	.	0	no
Axon guidance	map04360	0.0276921	0.406953	gene15672|K07526;gene16590|K04237;gene25252|K04514;gene6646|K07526;gene7895|K06840;gene7897|K06840;	gene15672|K07526;gene16590|K04237;gene25252|K04514;gene6646|K07526;gene7895|K06840;gene7897|K06840	6	.	0	no
Prostate cancer	map05215	0.0275603	0.406953	gene15869|K04456;gene18927|K05450;gene8106|K09047;gene8386|K09048;	gene15869|K04456;gene18927|K05450;gene8106|K09047;gene8386|K09048	4	.	0	no
Estrogen signaling pathway	map04915	0.0321864	0.43516	gene15869|K04456;gene16482|K05858;gene8106|K09047;gene8386|K09048;	gene15869|K04456;gene16482|K05858;gene8106|K09047;gene8386|K09048	4	.	0	no
Valine, leucine and isoleucine degradation	map00280	0.0311705	0.43516	gene20370|K01027;gene3042|K05607;gene7122|K00826;	gene20370|K01027;gene3042|K05607;gene7122|K00826	3	.	0	no
Focal adhesion	map04510	0.0360253	0.456236	gene15869|K04456;gene16667|K06584;gene18927|K05450;gene25252|K04514;gene25290|K05637;gene7982|K05636;	gene15869|K04456;gene16667|K06584;gene18927|K05450;gene25252|K04514;gene25290|K05637;gene7982|K05636	6	.	0	no
Phospholipase D signaling pathway	map04072	0.0364449	0.456236	gene15869|K04456;gene15932|K01528;gene16482|K05858;gene18927|K05450;gene8626|K07208;	gene15869|K04456;gene15932|K01528;gene16482|K05858;gene18927|K05450;gene8626|K07208	5	.	0	no
Cholinergic synapse	map04725	0.0404834	0.471841	gene15869|K04456;gene16482|K05858;gene8106|K09047;gene8386|K09048;	gene15869|K04456;gene16482|K05858;gene8106|K09047;gene8386|K09048	4	.	0	no
Phototransduction - fly	map04745	0.040444	0.471841	gene16482|K05858;gene21123|K00910;	gene16482|K05858;gene21123|K00910	2	.	0	no
Cell cycle	map04110	0.0453503	0.510947	gene17651|K02608;gene2518|K09392;gene2571|K06671;gene3085|K06639;gene4329|K02604;	gene17651|K02608;gene2518|K09392;gene2571|K06671;gene3085|K06639;gene4329|K02604	5	.	0	no
Platelet activation	map04611	0.0537022	0.540229	gene15869|K04456;gene16482|K05858;gene18997|K12318;gene25252|K04514;	gene15869|K04456;gene16482|K05858;gene18997|K12318;gene25252|K04514	4	.	0	no
Synaptic vesicle cycle	map04721	0.050981	0.540229	gene15234|K06027;gene15932|K01528;gene3326|K04644;	gene15234|K06027;gene15932|K01528;gene3326|K04644	3	.	0	no
Thyroid hormone signaling pathway	map04919	0.0537022	0.540229	gene15869|K04456;gene16482|K05858;gene2808|K06062;gene8626|K07208;	gene15869|K04456;gene16482|K05858;gene2808|K06062;gene8626|K07208	4	.	0	no
Thyroid hormone synthesis	map04918	0.0544618	0.540229	gene16482|K05858;gene8106|K09047;gene8386|K09048;	gene16482|K05858;gene8106|K09047;gene8386|K09048	3	.	0	no
Valine, leucine and isoleucine biosynthesis	map00290	0.0559408	0.540229	gene7122|K00826;	gene7122|K00826	1	.	0	no
Cellular senescence	map04218	0.057619	0.540978	gene15869|K04456;gene18914|K10865;gene8626|K07208;gene9374|K10866;gene965|K08826;	gene15869|K04456;gene18914|K10865;gene8626|K07208;gene9374|K10866;gene965|K08826	5	.	0	no
Adherens junction	map04520	0.0655654	0.543695	gene13967|K06084;gene16590|K04237;gene25261|K05705;	gene13967|K06084;gene16590|K04237;gene25261|K05705	3	.	0	no
Aldosterone synthesis and secretion	map04925	0.0655654	0.543695	gene16482|K05858;gene8106|K09047;gene8386|K09048;	gene16482|K05858;gene8106|K09047;gene8386|K09048	3	.	0	no
Chemokine signaling pathway	map04062	0.0691683	0.543695	gene15869|K04456;gene16482|K05858;gene16590|K04237;gene21123|K00910;gene25252|K04514;	gene15869|K04456;gene16482|K05858;gene16590|K04237;gene21123|K00910;gene25252|K04514	5	.	0	no
Regulation of actin cytoskeleton	map04810	0.0689929	0.543695	gene14130|K13710;gene16667|K06584;gene18927|K05450;gene25252|K04514;gene28365|K05741;gene3869|K05750;	gene14130|K13710;gene16667|K06584;gene18927|K05450;gene25252|K04514;gene28365|K05741;gene3869|K05750	6	.	0	no
Relaxin signaling pathway	map04926	0.0617902	0.543695	gene15869|K04456;gene16482|K05858;gene8106|K09047;gene8386|K09048;	gene15869|K04456;gene16482|K05858;gene8106|K09047;gene8386|K09048	4	.	0	no
Small cell lung cancer	map05222	0.0617902	0.543695	gene15869|K04456;gene25290|K05637;gene6887|K02084;gene7982|K05636;	gene15869|K04456;gene25290|K05637;gene6887|K02084;gene7982|K05636	4	.	0	no
Viral carcinogenesis	map05203	0.0679559	0.543695	gene10562|K06053;gene2120|K12076;gene2525|K08053;gene2808|K06062;gene8106|K09047;gene8386|K09048;	gene10562|K06053;gene2120|K12076;gene2525|K08053;gene2808|K06062;gene8106|K09047;gene8386|K09048	6	.	0	no
Apoptosis - fly	map04214	0.0735003	0.555116	gene12722|K04426;gene13506|K04412;gene6887|K02084;	gene12722|K04426;gene13506|K04412;gene6887|K02084	3	.	0	no
ECM-receptor interaction	map04512	0.0755483	0.555116	gene16667|K06584;gene25290|K05637;gene7982|K05636;	gene16667|K06584;gene25290|K05637;gene7982|K05636	3	.	0	no
Insulin secretion	map04911	0.0755483	0.555116	gene16482|K05858;gene8106|K09047;gene8386|K09048;	gene16482|K05858;gene8106|K09047;gene8386|K09048	3	.	0	no
Huntington disease	map05016	0.0904427	0.637797	gene16482|K05858;gene3326|K04644;gene6879|K10408;gene6887|K02084;gene8106|K09047;gene8386|K09048;	gene16482|K05858;gene3326|K04644;gene6879|K10408;gene6887|K02084;gene8106|K09047;gene8386|K09048	6	.	0	no
Lysine degradation	map00310	0.0905748	0.637797	gene1350|K06101;gene2497|K13645;gene7951|K09189;	gene1350|K06101;gene2497|K13645;gene7951|K09189	3	.	0	no
Homologous recombination	map03440	0.093573	0.645463	gene18914|K10865;gene9374|K10866;	gene18914|K10865;gene9374|K10866	2	.	0	no
Gap junction	map04540	0.0973693	0.658216	gene16482|K05858;gene18927|K05450;gene18997|K12318;	gene16482|K05858;gene18927|K05450;gene18997|K12318	3	.	0	no
Salivary secretion	map04970	0.102011	0.676076	gene16482|K05858;gene18997|K12318;gene9404|K10951;	gene16482|K05858;gene18997|K12318;gene9404|K10951	3	.	0	no
Circadian entrainment	map04713	0.106741	0.684589	gene12290|K04445;gene16482|K05858;gene18997|K12318;	gene12290|K04445;gene16482|K05858;gene18997|K12318	3	.	0	no
Oxytocin signaling pathway	map04921	0.107347	0.684589	gene16482|K05858;gene18997|K12318;gene25252|K04514;gene499|K07198;	gene16482|K05858;gene18997|K12318;gene25252|K04514;gene499|K07198	4	.	0	no
Cocaine addiction	map05030	0.115407	0.702867	gene8106|K09047;gene8386|K09048;	gene8106|K09047;gene8386|K09048	2	.	0	no
Rap1 signaling pathway	map04015	0.114006	0.702867	gene15869|K04456;gene16482|K05858;gene16590|K04237;gene18927|K05450;gene20777|K08018;	gene15869|K04456;gene16482|K05858;gene16590|K04237;gene18927|K05450;gene20777|K08018	5	.	0	no
T cell receptor signaling pathway	map04660	0.116451	0.702867	gene15869|K04456;gene2120|K12076;gene25431|K07369;	gene15869|K04456;gene2120|K12076;gene25431|K07369	3	.	0	no
Amoebiasis	map05146	0.11893	0.705233	gene16482|K05858;gene25290|K05637;gene7982|K05636;	gene16482|K05858;gene25290|K05637;gene7982|K05636	3	.	0	no
Pyrimidine metabolism	map00240	0.126482	0.737083	gene10185|K03024;gene22747|K02685;gene27269|K01937;	gene10185|K03024;gene22747|K02685;gene27269|K01937	3	.	0	no
Hedgehog signaling pathway	map04340	0.130611	0.748247	gene21123|K00910;gene9371|K10394;	gene21123|K00910;gene9371|K10394	2	.	0	no
Choline metabolism in cancer	map05231	0.136812	0.770708	gene15869|K04456;gene18927|K05450;gene8626|K07208;	gene15869|K04456;gene18927|K05450;gene8626|K07208	3	.	0	no
Long-term depression	map04730	0.146247	0.797282	gene16482|K05858;gene18997|K12318;	gene16482|K05858;gene18997|K12318	2	.	0	no
Notch signaling pathway	map04330	0.146247	0.797282	gene10562|K06053;gene2808|K06062;	gene10562|K06053;gene2808|K06062	2	.	0	no
Apoptosis	map04210	0.153355	0.797444	gene10937|K02374;gene12722|K04426;gene15869|K04456;gene6887|K02084;	gene10937|K02374;gene12722|K04426;gene15869|K04456;gene6887|K02084	4	.	0	no
Hepatitis B	map05161	0.153355	0.797444	gene15869|K04456;gene6887|K02084;gene8106|K09047;gene8386|K09048;	gene15869|K04456;gene6887|K02084;gene8106|K09047;gene8386|K09048	4	.	0	no
Synthesis and degradation of ketone bodies	map00072	0.14893	0.797444	gene20370|K01027;	gene20370|K01027	1	.	0	no
Pathways in cancer	map05200	0.159759	0.81816	gene10129|K08736;gene12290|K04445;gene13569|K10053;gene15869|K04456;gene16482|K05858;gene25252|K04514;gene25290|K05637;gene5853|K15420;gene6887|K02084;gene7982|K05636;	gene10129|K08736;gene12290|K04445;gene13569|K10053;gene15869|K04456;gene16482|K05858;gene25252|K04514;gene25290|K05637;gene5853|K15420;gene6887|K02084;gene7982|K05636	10	.	0	no
Amphetamine addiction	map05031	0.199246	0.869913	gene8106|K09047;gene8386|K09048;	gene8106|K09047;gene8386|K09048	2	.	0	no
Amyotrophic lateral sclerosis (ALS)	map05014	0.182657	0.869913	gene12722|K04426;gene6887|K02084;	gene12722|K04426;gene6887|K02084	2	.	0	no
Cell adhesion molecules (CAMs)	map04514	0.198106	0.869913	gene16667|K06584;gene1739|K06735;gene3506|K06708;	gene16667|K06584;gene1739|K06735;gene3506|K06708	3	.	0	no
Longevity regulating pathway - multiple species	map04213	0.174444	0.869913	gene15869|K04456;gene499|K07198;	gene15869|K04456;gene499|K07198	2	.	0	no
Long-term potentiation	map04720	0.190927	0.869913	gene16482|K05858;gene27313|K04373;	gene16482|K05858;gene27313|K04373	2	.	0	no
mTOR signaling pathway	map04150	0.200749	0.869913	gene15869|K04456;gene27313|K04373;gene499|K07198;gene8626|K07208;	gene15869|K04456;gene27313|K04373;gene499|K07198;gene8626|K07208	4	.	0	no
Purine metabolism	map00230	0.198396	0.869913	gene10185|K03024;gene10313|K13762;gene18997|K12318;gene22747|K02685;	gene10185|K03024;gene10313|K13762;gene18997|K12318;gene22747|K02685	4	.	0	no
Renin secretion	map04924	0.182657	0.869913	gene16482|K05858;gene18997|K12318;	gene16482|K05858;gene18997|K12318	2	.	0	no
Steroid biosynthesis	map00100	0.196606	0.869913	gene19237|K07419;	gene19237|K07419	1	.	0	no
Toxoplasmosis	map05145	0.175044	0.869913	gene15869|K04456;gene25290|K05637;gene7982|K05636;	gene15869|K04456;gene25290|K05637;gene7982|K05636	3	.	0	no
Ubiquitin mediated proteolysis	map04120	0.193716	0.869913	gene11258|K04706;gene11787|K10594;gene16211|K10143;gene18418|K10684;	gene11258|K04706;gene11787|K10594;gene16211|K10143;gene18418|K10684	4	.	0	no
Vascular smooth muscle contraction	map04270	0.183602	0.869913	gene16482|K05858;gene18997|K12318;gene25252|K04514;	gene16482|K05858;gene18997|K12318;gene25252|K04514	3	.	0	no
Acute myeloid leukemia	map05221	0.207609	0.87715	gene13569|K10053;gene15869|K04456;	gene13569|K10053;gene15869|K04456	2	.	0	no
B cell receptor signaling pathway	map04662	0.207609	0.87715	gene15869|K04456;gene25431|K07369;	gene15869|K04456;gene25431|K07369	2	.	0	no
Inositol phosphate metabolism	map00562	0.211805	0.883829	gene16482|K05858;gene7167|K00923;	gene16482|K05858;gene7167|K00923	2	.	0	no
2-Oxocarboxylic acid metabolism	map01210	0.214927	0.885917	gene7122|K00826;	gene7122|K00826	1	.	0	no
Adipocytokine signaling pathway	map04920	0.220222	0.88613	gene15869|K04456;gene499|K07198;	gene15869|K04456;gene499|K07198	2	.	0	no
Non-small cell lung cancer	map05223	0.220222	0.88613	gene15869|K04456;gene5853|K15420;	gene15869|K04456;gene5853|K15420	2	.	0	no
Epithelial cell signaling in Helicobacter pylori infection	map05120	0.224441	0.892483	gene1739|K06735;gene8085|K08727;	gene1739|K06735;gene8085|K08727	2	.	0	no
Longevity regulating pathway - worm	map04212	0.237134	0.931992	gene15869|K04456;gene6942|K14966;	gene15869|K04456;gene6942|K14966	2	.	0	no
Hypertrophic cardiomyopathy (HCM)	map05410	0.245619	0.940146	gene16667|K06584;gene499|K07198;	gene16667|K06584;gene499|K07198	2	.	0	no
Melanoma	map05218	0.245619	0.940146	gene15869|K04456;gene18927|K05450;	gene15869|K04456;gene18927|K05450	2	.	0	no
Mismatch repair	map03430	0.250335	0.940146	gene10129|K08736;	gene10129|K08736	1	.	0	no
Shigellosis	map05131	0.249866	0.940146	gene25252|K04514;gene8085|K08727;	gene25252|K04514;gene8085|K08727	2	.	0	no
Autophagy - animal	map04140	0.267744	0.983668	gene15869|K04456;gene499|K07198;gene8626|K07208;	gene15869|K04456;gene499|K07198;gene8626|K07208	3	.	0	no
Phagosome	map04145	0.267744	0.983668	gene10974|K08492;gene2095|K06503;gene21975|K10413;	gene10974|K08492;gene2095|K06503;gene21975|K10413	3	.	0	no
ABC transporters	map02010	0.634285	1	gene7136|K05033;	gene7136|K05033	1	.	0	no
African trypanosomiasis	map05143	0.324321	1	gene16482|K05858;	gene16482|K05858	1	.	0	no
AGE-RAGE signaling pathway in diabetic complications	map04933	0.359596	1	gene15869|K04456;gene16482|K05858;	gene15869|K04456;gene16482|K05858	2	.	0	no
Alcoholism	map05034	0.620228	1	gene8106|K09047;gene8386|K09048;	gene8106|K09047;gene8386|K09048	2	.	0	no
Alzheimer disease	map05010	0.765269	1	gene16482|K05858;gene6887|K02084;	gene16482|K05858;gene6887|K02084	2	.	0	no
Aminoacyl-tRNA biosynthesis	map00970	0.431885	1	gene23865|K01893;	gene23865|K01893	1	.	0	no
Antigen processing and presentation	map04612	0.589271	1	gene9734|K09489;	gene9734|K09489	1	.	0	no
Apelin signaling pathway	map04371	0.295815	1	gene15869|K04456;gene16482|K05858;gene499|K07198;	gene15869|K04456;gene16482|K05858;gene499|K07198	3	.	0	no
Apoptosis - multiple species	map04215	0.488085	1	gene6887|K02084;	gene6887|K02084	1	.	0	no
Arrhythmogenic right ventricular cardiomyopathy (ARVC)	map05412	0.527955	1	gene16667|K06584;	gene16667|K06584	1	.	0	no
Bacterial invasion of epithelial cells	map05100	0.317773	1	gene15932|K01528;gene3326|K04644;	gene15932|K01528;gene3326|K04644	2	.	0	no
Basal transcription factors	map03022	0.493979	1	gene26103|K03121;	gene26103|K03121	1	.	0	no
Biosynthesis of amino acids	map01230	0.670599	1	gene7122|K00826;	gene7122|K00826	1	.	0	no
Bladder cancer	map05219	0.418588	1	gene12290|K04445;	gene12290|K04445	1	.	0	no
Breast cancer	map05224	0.857815	1	gene15869|K04456;	gene15869|K04456	1	.	0	no
Butanoate metabolism	map00650	0.3005	1	gene20370|K01027;	gene20370|K01027	1	.	0	no
Calcium signaling pathway	map04020	0.897619	1	gene16482|K05858;	gene16482|K05858	1	.	0	no
cAMP signaling pathway	map04024	0.315879	1	gene15869|K04456;gene25252|K04514;gene8106|K09047;gene8386|K09048;	gene15869|K04456;gene25252|K04514;gene8106|K09047;gene8386|K09048	4	.	0	no
Carbohydrate digestion and absorption	map04973	0.431885	1	gene15869|K04456;	gene15869|K04456	1	.	0	no
Carbon metabolism	map01200	0.828535	1	gene22315|K01900;	gene22315|K01900	1	.	0	no
Central carbon metabolism in cancer	map05230	0.559669	1	gene15869|K04456;	gene15869|K04456	1	.	0	no
Chagas disease (American trypanosomiasis)	map05142	0.408509	1	gene15869|K04456;gene16482|K05858;	gene15869|K04456;gene16482|K05858	2	.	0	no
Chronic myeloid leukemia	map05220	0.65891	1	gene15869|K04456;	gene15869|K04456	1	.	0	no
Circadian rhythm	map04710	0.398063	1	gene499|K07198;	gene499|K07198	1	.	0	no
Citrate cycle (TCA cycle)	map00020	0.362247	1	gene22315|K01900;	gene22315|K01900	1	.	0	no
Colorectal cancer	map05210	0.321988	1	gene10129|K08736;gene15869|K04456;	gene10129|K08736;gene15869|K04456	2	.	0	no
Cysteine and methionine metabolism	map00270	0.511259	1	gene7122|K00826;	gene7122|K00826	1	.	0	no
Cytosolic DNA-sensing pathway	map04623	0.476093	1	gene10185|K03024;	gene10185|K03024	1	.	0	no
Dilated cardiomyopathy (DCM)	map05414	0.630013	1	gene16667|K06584;	gene16667|K06584	1	.	0	no
DNA replication	map03030	0.411825	1	gene22747|K02685;	gene22747|K02685	1	.	0	no
EGFR tyrosine kinase inhibitor resistance	map01521	0.367858	1	gene15869|K04456;gene18927|K05450;	gene15869|K04456;gene18927|K05450	2	.	0	no
Endocrine resistance	map01522	0.716829	1	gene15869|K04456;	gene15869|K04456	1	.	0	no
Endometrial cancer	map05213	0.533394	1	gene15869|K04456;	gene15869|K04456	1	.	0	no
Epstein-Barr virus infection	map05169	0.460026	1	gene10185|K03024;gene10562|K06053;gene15869|K04456;	gene10185|K03024;gene10562|K06053;gene15869|K04456	3	.	0	no
ErbB signaling pathway	map04012	0.638509	1	gene15869|K04456;	gene15869|K04456	1	.	0	no
Fc epsilon RI signaling pathway	map04664	0.54934	1	gene15869|K04456;	gene15869|K04456	1	.	0	no
Fc gamma R-mediated phagocytosis	map04666	0.359596	1	gene15869|K04456;gene5304|K12488;	gene15869|K04456;gene5304|K12488	2	.	0	no
Ferroptosis	map04216	0.689204	1	gene2095|K06503;	gene2095|K06503	1	.	0	no
Fluid shear stress and atherosclerosis	map05418	0.286429	1	gene12722|K04426;gene15869|K04456;gene499|K07198;	gene12722|K04426;gene15869|K04456;gene499|K07198	3	.	0	no
FoxO signaling pathway	map04068	0.511315	1	gene15869|K04456;gene499|K07198;	gene15869|K04456;gene499|K07198	2	.	0	no
GABAergic synapse	map04727	0.65089	1	gene15234|K06027;	gene15234|K06027	1	.	0	no
Gastric acid secretion	map04971	0.594009	1	gene16482|K05858;	gene16482|K05858	1	.	0	no
Gastric cancer	map05226	0.867467	1	gene15869|K04456;	gene15869|K04456	1	.	0	no
Glioma	map05214	0.598692	1	gene15869|K04456;	gene15869|K04456	1	.	0	no
Glutamatergic synapse	map04724	0.388328	1	gene16482|K05858;gene21123|K00910;	gene16482|K05858;gene21123|K00910	2	.	0	no
GnRH signaling pathway	map04912	0.654923	1	gene16482|K05858;	gene16482|K05858	1	.	0	no
Hematopoietic cell lineage	map04640	0.674406	1	gene2095|K06503;	gene2095|K06503	1	.	0	no
Hepatitis C	map05160	0.496812	1	gene11258|K04706;gene15869|K04456;	gene11258|K04706;gene15869|K04456	2	.	0	no
Hepatocellular carcinoma	map05225	0.364889	1	gene15869|K04456;gene22580|K11649;gene6533|K11765;	gene15869|K04456;gene22580|K11649;gene6533|K11765	3	.	0	no
Herpes simplex infection	map05168	0.806375	1	gene26103|K03121;gene6942|K14966;	gene26103|K03121;gene6942|K14966	2	.	0	no
HIF-1 signaling pathway	map04066	0.48946	1	gene15869|K04456;gene2095|K06503;	gene15869|K04456;gene2095|K06503	2	.	0	no
Hippo signaling pathway	map04390	0.342931	1	gene13506|K04412;gene16590|K04237;gene2120|K12076;	gene13506|K04412;gene16590|K04237;gene2120|K12076	3	.	0	no
Hippo signaling pathway - multiple species	map04392	0.324321	1	gene13506|K04412;	gene13506|K04412	1	.	0	no
HTLV-I infection	map05166	0.685541	1	gene15869|K04456;gene2120|K12076;gene2808|K06062;	gene15869|K04456;gene2120|K12076;gene2808|K06062	3	.	0	no
IL-17 signaling pathway	map04657	0.654923	1	gene1767|K11849;	gene1767|K11849	1	.	0	no
Inflammatory mediator regulation of TRP channels	map04750	0.720107	1	gene16482|K05858;	gene16482|K05858	1	.	0	no
Influenza A	map05164	0.637926	1	gene15869|K04456;gene16306|K15046;	gene15869|K04456;gene16306|K15046	2	.	0	no
Insulin signaling pathway	map04910	0.327215	1	gene15869|K04456;gene499|K07198;gene8626|K07208;	gene15869|K04456;gene499|K07198;gene8626|K07208	3	.	0	no
Jak-STAT signaling pathway	map04630	0.59562	1	gene11258|K04706;gene15869|K04456;	gene11258|K04706;gene15869|K04456	2	.	0	no
Kaposi sarcoma-associated herpesvirus infection	map05167	0.907895	1	gene15869|K04456;	gene15869|K04456	1	.	0	no
Legionellosis	map05134	0.732845	1	gene6887|K02084;	gene6887|K02084	1	.	0	no
Leukocyte transendothelial migration	map04670	0.420464	1	gene1739|K06735;gene25252|K04514;	gene1739|K06735;gene25252|K04514	2	.	0	no
Lysosome	map04142	0.47456	1	gene11141|K12399;gene3326|K04644;	gene11141|K12399;gene3326|K04644	2	.	0	no
MAPK signaling pathway - fly	map04013	0.384256	1	gene12722|K04426;gene21688|K17608;	gene12722|K04426;gene21688|K17608	2	.	0	no
Measles	map05162	0.798062	1	gene15869|K04456;	gene15869|K04456	1	.	0	no
Melanogenesis	map04916	0.338782	1	gene16482|K05858;gene8386|K09048;	gene16482|K05858;gene8386|K09048	2	.	0	no
MicroRNAs in cancer	map05206	0.320928	1	gene12290|K04445;gene16693|K09299;gene25252|K04514;	gene12290|K04445;gene16693|K09299;gene25252|K04514	3	.	0	no
Mitophagy - animal	map04137	0.574725	1	gene15157|K17987;	gene15157|K17987	1	.	0	no
Morphine addiction	map05032	0.65891	1	gene21123|K00910;	gene21123|K00910	1	.	0	no
mRNA surveillance pathway	map03015	0.818215	1	gene2575|K11583;	gene2575|K11583	1	.	0	no
Neuroactive ligand-receptor interaction	map04080	0.83664	1	gene16590|K04237;gene9919|K05771;	gene16590|K04237;gene9919|K05771	2	.	0	no
NF-kappa B signaling pathway	map04064	0.674406	1	gene25431|K07369;	gene25431|K07369	1	.	0	no
NOD-like receptor signaling pathway	map04621	0.59876	1	gene16482|K05858;gene8085|K08727;	gene16482|K05858;gene8085|K08727	2	.	0	no
Non-alcoholic fatty liver disease (NAFLD)	map04932	0.423761	1	gene12722|K04426;gene15869|K04456;gene499|K07198;	gene12722|K04426;gene15869|K04456;gene499|K07198	3	.	0	no
Nucleotide excision repair	map03420	0.451266	1	gene3294|K10847;	gene3294|K10847	1	.	0	no
Olfactory transduction	map04740	1	1	gene21123|K00910;	gene21123|K00910	1	.	0	no
Oocyte meiosis	map04114	0.532556	1	gene24840|K08836;gene27313|K04373;	gene24840|K08836;gene27313|K04373	2	.	0	no
Osteoclast differentiation	map04380	0.783413	1	gene15869|K04456;	gene15869|K04456	1	.	0	no
Oxidative phosphorylation	map00190	0.899997	1	gene10410|K01507;	gene10410|K01507	1	.	0	no
p53 signaling pathway	map04115	0.347133	1	gene16211|K10143;gene6887|K02084;	gene16211|K10143;gene6887|K02084	2	.	0	no
Pancreatic cancer	map05212	0.670599	1	gene15869|K04456;	gene15869|K04456	1	.	0	no
Pancreatic secretion	map04972	0.351297	1	gene16482|K05858;gene9404|K10951;	gene16482|K05858;gene9404|K10951	2	.	0	no
Parkinson disease	map05012	0.920959	1	gene6887|K02084;	gene6887|K02084	1	.	0	no
Pathogenic Escherichia coli infection	map05130	0.569764	1	gene25252|K04514;	gene25252|K04514	1	.	0	no
Pertussis	map05133	0.630013	1	gene8085|K08727;	gene8085|K08727	1	.	0	no
Phosphatidylinositol signaling system	map04070	0.321988	1	gene16482|K05858;gene7167|K00923;	gene16482|K05858;gene7167|K00923	2	.	0	no
Progesterone-mediated oocyte maturation	map04914	0.363732	1	gene15869|K04456;gene27313|K04373;	gene15869|K04456;gene27313|K04373	2	.	0	no
Prolactin signaling pathway	map04917	0.598692	1	gene15869|K04456;	gene15869|K04456	1	.	0	no
Propanoate metabolism	map00640	0.362247	1	gene22315|K01900;	gene22315|K01900	1	.	0	no
Protein processing in endoplasmic reticulum	map04141	0.73085	1	gene12722|K04426;gene27126|K01456;	gene12722|K04426;gene27126|K01456	2	.	0	no
Proteoglycans in cancer	map05205	0.763233	1	gene15869|K04456;gene25252|K04514;	gene15869|K04456;gene25252|K04514	2	.	0	no
Ras signaling pathway	map04014	0.347163	1	gene15869|K04456;gene16289|K17635;gene18927|K05450;gene2525|K08053;	gene15869|K04456;gene16289|K17635;gene18927|K05450;gene2525|K08053	4	.	0	no
Regulation of lipolysis in adipocytes	map04923	0.488085	1	gene15869|K04456;	gene15869|K04456	1	.	0	no
Renal cell carcinoma	map05211	0.62132	1	gene15869|K04456;	gene15869|K04456	1	.	0	no
Retrograde endocannabinoid signaling	map04723	0.843854	1	gene16482|K05858;	gene16482|K05858	1	.	0	no
Ribosome biogenesis in eukaryotes	map03008	0.747962	1	gene14373|K14557;	gene14373|K14557	1	.	0	no
RNA polymerase	map03020	0.292377	1	gene10185|K03024;	gene10185|K03024	1	.	0	no
RNA transport	map03013	0.822872	1	gene22979|K14289;gene23641|K14296;	gene22979|K14289;gene23641|K14296	2	.	0	no
Salmonella infection	map05132	0.347133	1	gene21975|K10413;gene25252|K04514;	gene21975|K10413;gene25252|K04514	2	.	0	no
Serotonergic synapse	map04726	0.745008	1	gene16482|K05858;	gene16482|K05858	1	.	0	no
Signaling pathways regulating pluripotency of stem cells	map04550	0.811729	1	gene15869|K04456;	gene15869|K04456	1	.	0	no
SNARE interactions in vesicular transport	map04130	0.369576	1	gene10974|K08492;	gene10974|K08492	1	.	0	no
Sphingolipid metabolism	map00600	0.451266	1	gene25194|K07553;	gene25194|K07553	1	.	0	no
TGF-beta signaling pathway	map04350	0.685568	1	gene25252|K04514;	gene25252|K04514	1	.	0	no
Th1 and Th2 cell differentiation	map04658	0.642683	1	gene10562|K06053;	gene10562|K06053	1	.	0	no
Toll-like receptor signaling pathway	map04620	0.713514	1	gene15869|K04456;	gene15869|K04456	1	.	0	no
Transcriptional misregulation in cancer	map05202	0.371145	1	gene10944|K15184;gene13569|K10053;gene25218|K15623;	gene10944|K15184;gene13569|K10053;gene25218|K15623	3	.	0	no
Tuberculosis	map05152	0.408412	1	gene15869|K04456;gene25431|K07369;gene6887|K02084;	gene15869|K04456;gene25431|K07369;gene6887|K02084	3	.	0	no
VEGF signaling pathway	map04370	0.488085	1	gene15869|K04456;	gene15869|K04456	1	.	0	no
Vibrio cholerae infection	map05110	0.469992	1	gene9404|K10951;	gene9404|K10951	1	.	0	no
Wnt signaling pathway	map04310	0.838275	1	gene16482|K05858;	gene16482|K05858	1	.	0	no

## Sheet: Table S5C
Additional file 5: Table S5C, KEGG pathways for differentially expressed circRNAs in E120d_E90d
Pathway	Map	p-value	q-value	Gene_in_DE	Up_Gene	Up_Count	Down_Gene	Down_Count	Significant
Endocytosis	map04144	7.65784e-06	0.00258835	gene12968|K12486;gene13145|K12488;gene16590|K04237;gene16691|K10396;gene2081|K17919;gene2125|K12489;gene22109|K12200;gene24806|K18443;gene24949|K05093;gene25354|K04500;gene3277|K04674;gene3326|K04644;gene5189|K12186;gene5304|K12488;gene6954|K18465;	gene12968|K12486;gene13145|K12488;gene16590|K04237;gene16691|K10396;gene2081|K17919;gene2125|K12489;gene22109|K12200;gene24806|K18443;gene24949|K05093;gene25354|K04500;gene3277|K04674;gene3326|K04644;gene5189|K12186;gene5304|K12488;gene6954|K18465	15	.	0	yes
Human papillomavirus infection	map05165	0.000241047	0.0295555	gene11746|K03099;gene13720|K06618;gene15869|K04456;gene16590|K04237;gene16667|K06584;gene2120|K12076;gene21318|K10587;gene25290|K05637;gene3192|K04354;gene3974|K06485;gene6642|K05410;gene7982|K05636;gene8106|K09047;gene8626|K07208;	gene11746|K03099;gene13720|K06618;gene15869|K04456;gene16590|K04237;gene16667|K06584;gene2120|K12076;gene21318|K10587;gene25290|K05637;gene3192|K04354;gene3974|K06485;gene6642|K05410;gene7982|K05636;gene8106|K09047;gene8626|K07208	14	.	0	yes
Lysine degradation	map00310	0.000262327	0.0295555	gene10392|K00022;gene15130|K17451;gene19004|K00626;gene24473|K11429;gene27860|K00474;gene7951|K09189;gene8632|K09188;	gene10392|K00022;gene15130|K17451;gene19004|K00626;gene24473|K11429;gene27860|K00474;gene7951|K09189;gene8632|K09188	7	.	0	yes
Pathways in cancer	map05200	0.001477	0.124807	gene10129|K08736;gene11746|K03099;gene13569|K10053;gene13720|K06618;gene15869|K04456;gene16482|K05858;gene19178|K07532;gene24949|K05093;gene25290|K05637;gene25354|K04500;gene26533|K09288;gene3277|K04674;gene3389|K04634;gene3974|K06485;gene5853|K15420;gene6887|K02084;gene7982|K05636;gene8210|K06230;	gene10129|K08736;gene11746|K03099;gene13569|K10053;gene13720|K06618;gene15869|K04456;gene16482|K05858;gene19178|K07532;gene24949|K05093;gene25290|K05637;gene25354|K04500;gene26533|K09288;gene3277|K04674;gene3389|K04634;gene3974|K06485;gene5853|K15420;gene6887|K02084;gene7982|K05636;gene8210|K06230	18	.	0	no
Adherens junction	map04520	0.00482747	0.253343	gene16590|K04237;gene25261|K05705;gene25292|K05693;gene25354|K04500;gene3277|K04674;	gene16590|K04237;gene25261|K05705;gene25292|K05693;gene25354|K04500;gene3277|K04674	5	.	0	no
Cell adhesion molecules (CAMs)	map04514	0.00979675	0.253343	gene10153|K06793;gene16667|K06584;gene1739|K06735;gene25292|K05693;gene3506|K06708;gene3974|K06485;	gene10153|K06793;gene16667|K06584;gene1739|K06735;gene25292|K05693;gene3506|K06708;gene3974|K06485	6	.	0	no
Cell cycle	map04110	0.0084184	0.253343	gene13720|K06618;gene2518|K09392;gene25354|K04500;gene28123|K06671;gene3085|K06639;gene4329|K02604;gene7878|K06629;	gene13720|K06618;gene2518|K09392;gene25354|K04500;gene28123|K06671;gene3085|K06639;gene4329|K02604;gene7878|K06629	7	.	0	no
Cellular senescence	map04218	0.0119795	0.253343	gene13720|K06618;gene15869|K04456;gene18914|K10865;gene25354|K04500;gene3277|K04674;gene8626|K07208;gene9374|K10866;	gene13720|K06618;gene15869|K04456;gene18914|K10865;gene25354|K04500;gene3277|K04674;gene8626|K07208;gene9374|K10866	7	.	0	no
Chagas disease (American trypanosomiasis)	map05142	0.00629086	0.253343	gene15869|K04456;gene16482|K05858;gene25354|K04500;gene3192|K04354;gene3277|K04674;gene3389|K04634;	gene15869|K04456;gene16482|K05858;gene25354|K04500;gene3192|K04354;gene3277|K04674;gene3389|K04634	6	.	0	no
Dopaminergic synapse	map04728	0.0119926	0.253343	gene15869|K04456;gene16482|K05858;gene16691|K10396;gene3192|K04354;gene3389|K04634;gene8106|K09047;	gene15869|K04456;gene16482|K05858;gene16691|K10396;gene3192|K04354;gene3389|K04634;gene8106|K09047	6	.	0	no
ECM-receptor interaction	map04512	0.00621867	0.253343	gene10109|K06267;gene16667|K06584;gene25290|K05637;gene3974|K06485;gene7982|K05636;	gene10109|K06267;gene16667|K06584;gene25290|K05637;gene3974|K06485;gene7982|K05636	5	.	0	no
Hippo signaling pathway - fly	map04391	0.00535418	0.253343	gene13506|K04412;gene16590|K04237;gene20646|K04676;gene2120|K12076;gene3192|K04354;	gene13506|K04412;gene16590|K04237;gene20646|K04676;gene2120|K12076;gene3192|K04354	5	.	0	no
Hippo signaling pathway	map04390	0.011647	0.253343	gene13506|K04412;gene16590|K04237;gene20646|K04676;gene2120|K12076;gene25354|K04500;gene3192|K04354;gene3277|K04674;	gene13506|K04412;gene16590|K04237;gene20646|K04676;gene2120|K12076;gene25354|K04500;gene3192|K04354;gene3277|K04674	7	.	0	no
Prostate cancer	map05215	0.0115718	0.253343	gene11746|K03099;gene13720|K06618;gene15869|K04456;gene24949|K05093;gene8106|K09047;	gene11746|K03099;gene13720|K06618;gene15869|K04456;gene24949|K05093;gene8106|K09047	5	.	0	no
Relaxin signaling pathway	map04926	0.00850284	0.253343	gene11746|K03099;gene15869|K04456;gene16482|K05858;gene25354|K04500;gene3277|K04674;gene8106|K09047;	gene11746|K03099;gene15869|K04456;gene16482|K05858;gene25354|K04500;gene3277|K04674;gene8106|K09047	6	.	0	no
Small cell lung cancer	map05222	0.00850284	0.253343	gene13720|K06618;gene15869|K04456;gene25290|K05637;gene3974|K06485;gene6887|K02084;gene7982|K05636;	gene13720|K06618;gene15869|K04456;gene25290|K05637;gene3974|K06485;gene6887|K02084;gene7982|K05636	6	.	0	no
cGMP-PKG signaling pathway	map04022	0.0130182	0.258832	gene10313|K13762;gene15869|K04456;gene16482|K05858;gene18997|K12318;gene26103|K03121;gene3389|K04634;gene8106|K09047;	gene10313|K13762;gene15869|K04456;gene16482|K05858;gene18997|K12318;gene26103|K03121;gene3389|K04634;gene8106|K09047	7	.	0	no
Estrogen signaling pathway	map04915	0.01407	0.264203	gene11746|K03099;gene15869|K04456;gene16482|K05858;gene3389|K04634;gene8106|K09047;	gene11746|K03099;gene15869|K04456;gene16482|K05858;gene3389|K04634;gene8106|K09047	5	.	0	no
Long-term potentiation	map04720	0.014984	0.266558	gene16482|K05858;gene27313|K04373;gene3389|K04634;gene4771|K04373;	gene16482|K05858;gene27313|K04373;gene3389|K04634;gene4771|K04373	4	.	0	no
Non-homologous end-joining	map03450	0.0171455	0.289759	gene18914|K10865;gene9374|K10866;	gene18914|K10865;gene9374|K10866	2	.	0	no
Homologous recombination	map03440	0.0229935	0.323824	gene18914|K10865;gene27850|K11864;gene9374|K10866;	gene18914|K10865;gene27850|K11864;gene9374|K10866	3	.	0	no
Non-small cell lung cancer	map05223	0.0205754	0.323824	gene11746|K03099;gene13720|K06618;gene15869|K04456;gene5853|K15420;	gene11746|K03099;gene13720|K06618;gene15869|K04456;gene5853|K15420	4	.	0	no
Regulation of actin cytoskeleton	map04810	0.0214786	0.323824	gene11746|K03099;gene13649|K05745;gene14130|K13710;gene16667|K06584;gene19178|K07532;gene24949|K05093;gene28365|K05741;gene3974|K06485;	gene11746|K03099;gene13649|K05745;gene14130|K13710;gene16667|K06584;gene19178|K07532;gene24949|K05093;gene28365|K05741;gene3974|K06485	8	.	0	no
Serotonergic synapse	map04726	0.0221994	0.323824	gene11122|K04943;gene16482|K05858;gene1734|K04520;gene3389|K04634;gene526|K07418;	gene11122|K04943;gene16482|K05858;gene1734|K04520;gene3389|K04634;gene526|K07418	5	.	0	no
Apoptosis - fly	map04214	0.0283559	0.34033	gene13506|K04412;gene22005|K03262;gene28154|K09428;gene6887|K02084;	gene13506|K04412;gene22005|K03262;gene28154|K09428;gene6887|K02084	4	.	0	no
Endocrine and other factor-regulated calcium reabsorption	map04961	0.0302504	0.34033	gene16482|K05858;gene3326|K04644;gene3389|K04634;	gene16482|K05858;gene3326|K04644;gene3389|K04634	3	.	0	no
Fatty acid degradation	map00071	0.0287133	0.34033	gene10392|K00022;gene19004|K00626;gene4549|K01897;	gene10392|K00022;gene19004|K00626;gene4549|K01897	3	.	0	no
Gastric cancer	map05226	0.0312137	0.34033	gene11746|K03099;gene13720|K06618;gene15869|K04456;gene24949|K05093;gene25354|K04500;gene3277|K04674;	gene11746|K03099;gene13720|K06618;gene15869|K04456;gene24949|K05093;gene25354|K04500;gene3277|K04674	6	.	0	no
Insulin secretion	map04911	0.0294358	0.34033	gene11122|K04943;gene16482|K05858;gene3389|K04634;gene8106|K09047;	gene11122|K04943;gene16482|K05858;gene3389|K04634;gene8106|K09047	4	.	0	no
Pantothenate and CoA biosynthesis	map00770	0.026954	0.34033	gene20113|K09680;gene7122|K00826;	gene20113|K09680;gene7122|K00826	2	.	0	no
Platelet activation	map04611	0.0268051	0.34033	gene15869|K04456;gene16482|K05858;gene18997|K12318;gene19178|K07532;gene3389|K04634;	gene15869|K04456;gene16482|K05858;gene18997|K12318;gene19178|K07532;gene3389|K04634	5	.	0	no
Neurotrophin signaling pathway	map04722	0.0329002	0.347509	gene11746|K03099;gene15869|K04456;gene27313|K04373;gene4771|K04373;gene6624|K04732;	gene11746|K03099;gene15869|K04456;gene27313|K04373;gene4771|K04373;gene6624|K04732	5	.	0	no
Chronic myeloid leukemia	map05220	0.0376745	0.351282	gene11746|K03099;gene13720|K06618;gene15869|K04456;gene3277|K04674;	gene11746|K03099;gene13720|K06618;gene15869|K04456;gene3277|K04674	4	.	0	no
Fatty acid metabolism	map01212	0.038573	0.351282	gene10392|K00022;gene19004|K00626;gene4549|K01897;	gene10392|K00022;gene19004|K00626;gene4549|K01897	3	.	0	no
Gap junction	map04540	0.0415718	0.351282	gene11746|K03099;gene16482|K05858;gene18997|K12318;gene3389|K04634;	gene11746|K03099;gene16482|K05858;gene18997|K12318;gene3389|K04634	4	.	0	no
Hedgehog signaling pathway	map04340	0.038573	0.351282	gene8210|K06230;gene9371|K10394;gene9429|K08958;	gene8210|K06230;gene9371|K10394;gene9429|K08958	3	.	0	no
Hepatitis B	map05161	0.0367921	0.351282	gene13720|K06618;gene15869|K04456;gene3277|K04674;gene6642|K05410;gene6887|K02084;gene8106|K09047;	gene13720|K06618;gene15869|K04456;gene3277|K04674;gene6642|K05410;gene6887|K02084;gene8106|K09047	6	.	0	no
Pancreatic cancer	map05212	0.0415718	0.351282	gene13720|K06618;gene15869|K04456;gene25354|K04500;gene3277|K04674;	gene13720|K06618;gene15869|K04456;gene25354|K04500;gene3277|K04674	4	.	0	no
PI3K-Akt signaling pathway	map04151	0.0413648	0.351282	gene11746|K03099;gene15869|K04456;gene16667|K06584;gene24949|K05093;gene25290|K05637;gene3192|K04354;gene3974|K06485;gene7982|K05636;gene8106|K09047;gene8626|K07208;	gene11746|K03099;gene15869|K04456;gene16667|K06584;gene24949|K05093;gene25290|K05637;gene3192|K04354;gene3974|K06485;gene7982|K05636;gene8106|K09047;gene8626|K07208	10	.	0	no
Vasopressin-regulated water reabsorption	map04962	0.038573	0.351282	gene15234|K06027;gene22093|K10416;gene8106|K09047;	gene15234|K06027;gene22093|K10416;gene8106|K09047	3	.	0	no
Salivary secretion	map04970	0.0442925	0.365143	gene16482|K05858;gene18997|K12318;gene3389|K04634;gene9404|K10951;	gene16482|K05858;gene18997|K12318;gene3389|K04634;gene9404|K10951	4	.	0	no
Long-term depression	map04730	0.0459834	0.370057	gene16482|K05858;gene18997|K12318;gene3389|K04634;	gene16482|K05858;gene18997|K12318;gene3389|K04634	3	.	0	no
Amoebiasis	map05146	0.0545851	0.371856	gene16482|K05858;gene25290|K05637;gene3389|K04634;gene7982|K05636;	gene16482|K05858;gene25290|K05637;gene3389|K04634;gene7982|K05636	4	.	0	no
Axon guidance	map04360	0.0561085	0.371856	gene15672|K07526;gene16590|K04237;gene19178|K07532;gene4540|K05105;gene6646|K07526;gene7895|K06840;	gene15672|K07526;gene16590|K04237;gene19178|K07532;gene4540|K05105;gene6646|K07526;gene7895|K06840	6	.	0	no
Colorectal cancer	map05210	0.0485572	0.371856	gene10129|K08736;gene15869|K04456;gene25354|K04500;gene3277|K04674;	gene10129|K08736;gene15869|K04456;gene25354|K04500;gene3277|K04674	4	.	0	no
MAPK signaling pathway	map04010	0.0509569	0.371856	gene11746|K03099;gene13506|K04412;gene15869|K04456;gene20979|K04429;gene24949|K05093;gene27313|K04373;gene3277|K04674;gene4771|K04373;	gene11746|K03099;gene13506|K04412;gene15869|K04456;gene20979|K04429;gene24949|K05093;gene27313|K04373;gene3277|K04674;gene4771|K04373	8	.	0	no
Phototransduction - fly	map04745	0.0550638	0.371856	gene16482|K05858;gene3389|K04634;	gene16482|K05858;gene3389|K04634	2	.	0	no
Platinum drug resistance	map01524	0.0530416	0.371856	gene10129|K08736;gene15030|K03164;gene15869|K04456;gene6887|K02084;	gene10129|K08736;gene15030|K03164;gene15869|K04456;gene6887|K02084	4	.	0	no
T cell receptor signaling pathway	map04660	0.0530416	0.371856	gene11746|K03099;gene15869|K04456;gene2120|K12076;gene25431|K07369;	gene11746|K03099;gene15869|K04456;gene2120|K12076;gene25431|K07369	4	.	0	no
Ubiquitin mediated proteolysis	map04120	0.0539464	0.371856	gene11787|K10594;gene18418|K10684;gene19131|K10596;gene20993|K10264;gene21318|K10587;gene21585|K10582;	gene11787|K10594;gene18418|K10684;gene19131|K10596;gene20993|K10264;gene21318|K10587;gene21585|K10582	6	.	0	no
Valine, leucine and isoleucine degradation	map00280	0.0479384	0.371856	gene10392|K00022;gene19004|K00626;gene7122|K00826;	gene10392|K00022;gene19004|K00626;gene7122|K00826	3	.	0	no
AGE-RAGE signaling pathway in diabetic complications	map04933	0.0626642	0.392229	gene15869|K04456;gene16482|K05858;gene25354|K04500;gene3277|K04674;	gene15869|K04456;gene16482|K05858;gene25354|K04500;gene3277|K04674	4	.	0	no
Butanoate metabolism	map00650	0.0659914	0.392229	gene10392|K00022;gene19004|K00626;	gene10392|K00022;gene19004|K00626	2	.	0	no
Choline metabolism in cancer	map05231	0.0660634	0.392229	gene11746|K03099;gene15869|K04456;gene16874|K18695;gene8626|K07208;	gene11746|K03099;gene15869|K04456;gene16874|K18695;gene8626|K07208	4	.	0	no
Renin secretion	map04924	0.0650038	0.392229	gene16482|K05858;gene18997|K12318;gene3389|K04634;	gene16482|K05858;gene18997|K12318;gene3389|K04634	3	.	0	no
Tight junction	map04530	0.0605883	0.392229	gene11794|K07902;gene16590|K04237;gene1739|K06735;gene2120|K12076;gene21490|K20479;gene3192|K04354;	gene11794|K07902;gene16590|K04237;gene1739|K06735;gene2120|K12076;gene21490|K20479;gene3192|K04354	6	.	0	no
Valine, leucine and isoleucine biosynthesis	map00290	0.0661452	0.392229	gene7122|K00826;	gene7122|K00826	1	.	0	no
Adrenergic signaling in cardiomyocytes	map04261	0.0697216	0.392765	gene15869|K04456;gene16482|K05858;gene3192|K04354;gene3389|K04634;gene8106|K09047;	gene15869|K04456;gene16482|K05858;gene3192|K04354;gene3389|K04634;gene8106|K09047	5	.	0	no
Cholinergic synapse	map04725	0.0677985	0.392765	gene15869|K04456;gene16482|K05858;gene3389|K04634;gene8106|K09047;	gene15869|K04456;gene16482|K05858;gene3389|K04634;gene8106|K09047	4	.	0	no
Glucagon signaling pathway	map04922	0.0695571	0.392765	gene15869|K04456;gene16482|K05858;gene3389|K04634;gene8106|K09047;	gene15869|K04456;gene16482|K05858;gene3389|K04634;gene8106|K09047	4	.	0	no
Focal adhesion	map04510	0.0714288	0.395786	gene11746|K03099;gene15869|K04456;gene16667|K06584;gene25290|K05637;gene3974|K06485;gene7982|K05636;	gene11746|K03099;gene15869|K04456;gene16667|K06584;gene25290|K05637;gene3974|K06485;gene7982|K05636	6	.	0	no
Acute myeloid leukemia	map05221	0.0793864	0.406555	gene11746|K03099;gene13569|K10053;gene15869|K04456;	gene11746|K03099;gene13569|K10053;gene15869|K04456	3	.	0	no
African trypanosomiasis	map05143	0.0775705	0.406555	gene16482|K05858;gene3389|K04634;	gene16482|K05858;gene3389|K04634	2	.	0	no
Apelin signaling pathway	map04371	0.0756576	0.406555	gene15869|K04456;gene16482|K05858;gene25354|K04500;gene3277|K04674;gene3389|K04634;	gene15869|K04456;gene16482|K05858;gene25354|K04500;gene3277|K04674;gene3389|K04634	5	.	0	no
B cell receptor signaling pathway	map04662	0.0793864	0.406555	gene11746|K03099;gene15869|K04456;gene25431|K07369;	gene11746|K03099;gene15869|K04456;gene25431|K07369	3	.	0	no
Huntington disease	map05016	0.0761128	0.406555	gene16482|K05858;gene21989|K11829;gene3326|K04644;gene3389|K04634;gene6879|K10408;gene6887|K02084;gene8106|K09047;	gene16482|K05858;gene21989|K11829;gene3326|K04644;gene3389|K04634;gene6879|K10408;gene6887|K02084;gene8106|K09047	7	.	0	no
Thyroid hormone synthesis	map04918	0.0819082	0.413209	gene16482|K05858;gene3389|K04634;gene8106|K09047;	gene16482|K05858;gene3389|K04634;gene8106|K09047	3	.	0	no
Insulin resistance	map04931	0.0864251	0.429584	gene15869|K04456;gene27313|K04373;gene4771|K04373;gene8106|K09047;	gene15869|K04456;gene27313|K04373;gene4771|K04373;gene8106|K09047	4	.	0	no
Gastric acid secretion	map04971	0.089678	0.439292	gene13572|K13962;gene16482|K05858;gene3389|K04634;	gene13572|K13962;gene16482|K05858;gene3389|K04634	3	.	0	no
Glioma	map05214	0.0923345	0.440129	gene11746|K03099;gene13720|K06618;gene15869|K04456;	gene11746|K03099;gene13720|K06618;gene15869|K04456	3	.	0	no
Toxoplasmosis	map05145	0.0924532	0.440129	gene15869|K04456;gene25290|K05637;gene3974|K06485;gene7982|K05636;	gene15869|K04456;gene25290|K05637;gene3974|K06485;gene7982|K05636	4	.	0	no
Aldosterone synthesis and secretion	map04925	0.0977446	0.450714	gene16482|K05858;gene3389|K04634;gene8106|K09047;	gene16482|K05858;gene3389|K04634;gene8106|K09047	3	.	0	no
Propanoate metabolism	map00640	0.0981309	0.450714	gene19004|K00626;gene22315|K01900;	gene19004|K00626;gene22315|K01900	2	.	0	no
Vascular smooth muscle contraction	map04270	0.0986771	0.450714	gene16482|K05858;gene18997|K12318;gene19178|K07532;gene3389|K04634;	gene16482|K05858;gene18997|K12318;gene19178|K07532;gene3389|K04634	4	.	0	no
Sphingolipid signaling pathway	map04071	0.102933	0.463884	gene15869|K04456;gene16482|K05858;gene3192|K04354;gene3389|K04634;	gene15869|K04456;gene16482|K05858;gene3192|K04354;gene3389|K04634	4	.	0	no
Hepatocellular carcinoma	map05225	0.112976	0.502447	gene11746|K03099;gene13720|K06618;gene15869|K04456;gene25354|K04500;gene3277|K04674;	gene11746|K03099;gene13720|K06618;gene15869|K04456;gene25354|K04500;gene3277|K04674	5	.	0	no
AMPK signaling pathway	map04152	0.130167	0.564055	gene15869|K04456;gene3192|K04354;gene8106|K09047;gene8626|K07208;	gene15869|K04456;gene3192|K04354;gene8106|K09047;gene8626|K07208	4	.	0	no
GnRH signaling pathway	map04912	0.129645	0.564055	gene11746|K03099;gene16482|K05858;gene3389|K04634;	gene11746|K03099;gene16482|K05858;gene3389|K04634	3	.	0	no
Signaling pathways regulating pluripotency of stem cells	map04550	0.132561	0.56716	gene15869|K04456;gene20646|K04676;gene24949|K05093;gene25354|K04500;	gene15869|K04456;gene20646|K04676;gene24949|K05093;gene25354|K04500	4	.	0	no
Hepatitis C	map05160	0.134974	0.570264	gene11746|K03099;gene15869|K04456;gene3192|K04354;gene6642|K05410;	gene11746|K03099;gene15869|K04456;gene3192|K04354;gene6642|K05410	4	.	0	no
mTOR signaling pathway	map04150	0.140579	0.586615	gene11746|K03099;gene15869|K04456;gene27313|K04373;gene4771|K04373;gene8626|K07208;	gene11746|K03099;gene15869|K04456;gene27313|K04373;gene4771|K04373;gene8626|K07208	5	.	0	no
FoxO signaling pathway	map04068	0.144802	0.596867	gene11746|K03099;gene15869|K04456;gene25354|K04500;gene3277|K04674;	gene11746|K03099;gene15869|K04456;gene25354|K04500;gene3277|K04674	4	.	0	no
Circadian entrainment	map04713	0.154851	0.615761	gene16482|K05858;gene18997|K12318;gene3389|K04634;	gene16482|K05858;gene18997|K12318;gene3389|K04634	3	.	0	no
Longevity regulating pathway	map04211	0.154851	0.615761	gene15869|K04456;gene8106|K09047;gene8626|K07208;	gene15869|K04456;gene8106|K09047;gene8626|K07208	3	.	0	no
TGF-beta signaling pathway	map04350	0.154851	0.615761	gene20646|K04676;gene25354|K04500;gene3277|K04674;	gene20646|K04676;gene25354|K04500;gene3277|K04674	3	.	0	no
Tryptophan metabolism	map00380	0.157149	0.617631	gene10392|K00022;gene19004|K00626;	gene10392|K00022;gene19004|K00626	2	.	0	no
Basal transcription factors	map03022	0.191147	0.668067	gene12019|K10842;gene26103|K03121;	gene12019|K10842;gene26103|K03121	2	.	0	no
Cytosolic DNA-sensing pathway	map04623	0.176443	0.668067	gene3513|K12967;gene6642|K05410;	gene3513|K12967;gene6642|K05410	2	.	0	no
Endocrine resistance	map01522	0.184855	0.668067	gene11746|K03099;gene13720|K06618;gene15869|K04456;	gene11746|K03099;gene13720|K06618;gene15869|K04456	3	.	0	no
Fatty acid biosynthesis	map00061	0.185686	0.668067	gene4549|K01897;	gene4549|K01897	1	.	0	no
Fc gamma R-mediated phagocytosis	map04666	0.188281	0.668067	gene13145|K12488;gene15869|K04456;gene5304|K12488;	gene13145|K12488;gene15869|K04456;gene5304|K12488	3	.	0	no
Inflammatory mediator regulation of TRP channels	map04750	0.188281	0.668067	gene16482|K05858;gene3389|K04634;gene526|K07418;	gene16482|K05858;gene3389|K04634;gene526|K07418	3	.	0	no
Pancreatic secretion	map04972	0.181446	0.668067	gene16482|K05858;gene3389|K04634;gene9404|K10951;	gene16482|K05858;gene3389|K04634;gene9404|K10951	3	.	0	no
Phospholipase D signaling pathway	map04072	0.173196	0.668067	gene11746|K03099;gene15869|K04456;gene16482|K05858;gene8626|K07208;	gene11746|K03099;gene15869|K04456;gene16482|K05858;gene8626|K07208	4	.	0	no
Progesterone-mediated oocyte maturation	map04914	0.191723	0.668067	gene15869|K04456;gene27313|K04373;gene4771|K04373;	gene15869|K04456;gene27313|K04373;gene4771|K04373	3	.	0	no
Rap1 signaling pathway	map04015	0.189186	0.668067	gene15869|K04456;gene16482|K05858;gene16590|K04237;gene24949|K05093;gene3389|K04634;	gene15869|K04456;gene16482|K05858;gene16590|K04237;gene24949|K05093;gene3389|K04634	5	.	0	no
Synthesis and degradation of ketone bodies	map00072	0.17445	0.668067	gene19004|K00626;	gene19004|K00626	1	.	0	no
EGFR tyrosine kinase inhibitor resistance	map01521	0.195182	0.673179	gene11746|K03099;gene15869|K04456;gene24949|K05093;	gene11746|K03099;gene15869|K04456;gene24949|K05093	3	.	0	no
Arrhythmogenic right ventricular cardiomyopathy (ARVC)	map05412	0.220991	0.754496	gene16667|K06584;gene3974|K06485;	gene16667|K06584;gene3974|K06485	2	.	0	no
Endometrial cancer	map05213	0.226007	0.763902	gene11746|K03099;gene15869|K04456;	gene11746|K03099;gene15869|K04456	2	.	0	no
Steroid biosynthesis	map00100	0.229132	0.766798	gene19237|K07419;	gene19237|K07419	1	.	0	no
Thyroid hormone signaling pathway	map04919	0.237759	0.787866	gene15869|K04456;gene16482|K05858;gene8626|K07208;	gene15869|K04456;gene16482|K05858;gene8626|K07208	3	.	0	no
Fc epsilon RI signaling pathway	map04664	0.241099	0.791178	gene11746|K03099;gene15869|K04456;	gene11746|K03099;gene15869|K04456	2	.	0	no
2-Oxocarboxylic acid metabolism	map01210	0.249984	0.808586	gene7122|K00826;	gene7122|K00826	1	.	0	no
Central carbon metabolism in cancer	map05230	0.251188	0.808586	gene15869|K04456;gene24949|K05093;	gene15869|K04456;gene24949|K05093	2	.	0	no
Transcriptional misregulation in cancer	map05202	0.258583	0.824539	gene13569|K10053;gene20646|K04676;gene23003|K11313;gene3583|K15187;	gene13569|K10053;gene20646|K04676;gene23003|K11313;gene3583|K15187	4	.	0	no
Synaptic vesicle cycle	map04721	0.261289	0.825381	gene15234|K06027;gene3326|K04644;	gene15234|K06027;gene3326|K04644	2	.	0	no
Chemokine signaling pathway	map04062	0.264577	0.825905	gene11746|K03099;gene15869|K04456;gene16482|K05858;gene16590|K04237;	gene11746|K03099;gene15869|K04456;gene16482|K05858;gene16590|K04237	4	.	0	no
Mitophagy - animal	map04137	0.266342	0.825905	gene15157|K17987;gene6642|K05410;	gene15157|K17987;gene6642|K05410	2	.	0	no
Adipocytokine signaling pathway	map04920	0.281498	0.849634	gene15869|K04456;gene4549|K01897;	gene15869|K04456;gene4549|K01897	2	.	0	no
Epithelial cell signaling in Helicobacter pylori infection	map05120	0.286546	0.849634	gene1739|K06735;gene8251|K08114;	gene1739|K06735;gene8251|K08114	2	.	0	no
Mismatch repair	map03430	0.290024	0.849634	gene10129|K08736;	gene10129|K08736	1	.	0	no
One carbon pool by folate	map00670	0.290024	0.849634	gene12045|K00288;	gene12045|K00288	1	.	0	no
Prolactin signaling pathway	map04917	0.29159	0.849634	gene11746|K03099;gene15869|K04456;	gene11746|K03099;gene15869|K04456	2	.	0	no
Ras signaling pathway	map04014	0.279054	0.849634	gene11746|K03099;gene15869|K04456;gene16289|K17635;gene24949|K05093;gene6642|K05410;	gene11746|K03099;gene15869|K04456;gene16289|K17635;gene24949|K05093;gene6642|K05410	5	.	0	no
Terpenoid backbone biosynthesis	map00900	0.290024	0.849634	gene19004|K00626;	gene19004|K00626	1	.	0	no
Tuberculosis	map05152	0.294904	0.851944	gene15869|K04456;gene19178|K07532;gene25431|K07369;gene6887|K02084;	gene15869|K04456;gene19178|K07532;gene25431|K07369;gene6887|K02084	4	.	0	no
Longevity regulating pathway - worm	map04212	0.301665	0.864093	gene15869|K04456;gene526|K07418;	gene15869|K04456;gene526|K07418	2	.	0	no
Hypertrophic cardiomyopathy (HCM)	map05410	0.311717	0.878004	gene16667|K06584;gene3974|K06485;	gene16667|K06584;gene3974|K06485	2	.	0	no
Melanoma	map05218	0.311717	0.878004	gene13720|K06618;gene15869|K04456;	gene13720|K06618;gene15869|K04456	2	.	0	no
Renal cell carcinoma	map05211	0.316732	0.884757	gene11746|K03099;gene15869|K04456;	gene11746|K03099;gene15869|K04456	2	.	0	no
Dilated cardiomyopathy (DCM)	map05414	0.326738	0.905224	gene16667|K06584;gene3974|K06485;	gene16667|K06584;gene3974|K06485	2	.	0	no
ErbB signaling pathway	map04012	0.336705	0.911525	gene11746|K03099;gene15869|K04456;	gene11746|K03099;gene15869|K04456	2	.	0	no
Fatty acid elongation	map00062	0.337103	0.911525	gene10392|K00022;	gene10392|K00022	1	.	0	no
Peroxisome	map04146	0.331727	0.911525	gene3920|K00803;gene4549|K01897;	gene3920|K00803;gene4549|K01897	2	.	0	no
IL-17 signaling pathway	map04657	0.356505	0.95634	gene1767|K11849;gene6642|K05410;	gene1767|K11849;gene6642|K05410	2	.	0	no
Oxytocin signaling pathway	map04921	0.363698	0.959838	gene16482|K05858;gene18997|K12318;gene3389|K04634;	gene16482|K05858;gene18997|K12318;gene3389|K04634	3	.	0	no
Protein processing in endoplasmic reticulum	map04141	0.362839	0.959838	gene1008|K01230;gene17741|K10636;gene27126|K01456;gene27321|K07765;	gene1008|K01230;gene17741|K10636;gene27126|K01456;gene27321|K07765	4	.	0	no
Th17 cell differentiation	map04659	0.366329	0.959838	gene25354|K04500;gene3277|K04674;	gene25354|K04500;gene3277|K04674	2	.	0	no
Dorso-ventral axis formation	map04320	0.372524	0.961168	gene11746|K03099;	gene11746|K03099	1	.	0	no
Hippo signaling pathway - multiple species	map04392	0.372524	0.961168	gene13506|K04412;	gene13506|K04412	1	.	0	no
Mucin type O-glycan biosynthesis	map00512	0.381081	0.968462	gene25166|K00710;	gene25166|K00710	1	.	0	no
NF-kappa B signaling pathway	map04064	0.380956	0.968462	gene25431|K07369;gene7448|K16072;	gene25431|K07369;gene7448|K16072	2	.	0	no
Alzheimer disease	map05010	0.412286	0.995591	gene16482|K05858;gene1734|K04520;gene3389|K04634;gene6887|K02084;	gene16482|K05858;gene1734|K04520;gene3389|K04634;gene6887|K02084	4	.	0	no
Bacterial invasion of epithelial cells	map05100	0.395441	0.995591	gene20629|K13736;gene3326|K04644;	gene20629|K13736;gene3326|K04644	2	.	0	no
Breast cancer	map05224	0.400653	0.995591	gene11746|K03099;gene13720|K06618;gene15869|K04456;	gene11746|K03099;gene13720|K06618;gene15869|K04456	3	.	0	no
Citrate cycle (TCA cycle)	map00020	0.414169	0.995591	gene22315|K01900;	gene22315|K01900	1	.	0	no
Glyoxylate and dicarboxylate metabolism	map00630	0.430048	0.995591	gene19004|K00626;	gene19004|K00626	1	.	0	no
Hedgehog signaling pathway - fly	map04341	0.430048	0.995591	gene9429|K08958;	gene9429|K08958	1	.	0	no
HTLV-I infection	map05166	0.402805	0.995591	gene13720|K06618;gene15869|K04456;gene2120|K12076;gene25354|K04500;gene3277|K04674;	gene13720|K06618;gene15869|K04456;gene2120|K12076;gene25354|K04500;gene3277|K04674	5	.	0	no
Insulin signaling pathway	map04910	0.4298	0.995591	gene11746|K03099;gene15869|K04456;gene8626|K07208;	gene11746|K03099;gene15869|K04456;gene8626|K07208	3	.	0	no
Linoleic acid metabolism	map00591	0.406065	0.995591	gene526|K07418;	gene526|K07418	1	.	0	no
Melanogenesis	map04916	0.419234	0.995591	gene16482|K05858;gene3389|K04634;	gene16482|K05858;gene3389|K04634	2	.	0	no
NOD-like receptor signaling pathway	map04621	0.426182	0.995591	gene16482|K05858;gene27850|K11864;gene6642|K05410;	gene16482|K05858;gene27850|K11864;gene6642|K05410	3	.	0	no
Proteoglycans in cancer	map05205	0.409212	0.995591	gene11746|K03099;gene15869|K04456;gene19178|K07532;gene28074|K08109;	gene11746|K03099;gene15869|K04456;gene19178|K07532;gene28074|K08109	4	.	0	no
Salmonella infection	map05132	0.428621	0.995591	gene22012|K10407;gene22093|K10416;	gene22012|K10407;gene22093|K10416	2	.	0	no
Toll-like receptor signaling pathway	map04620	0.433284	0.99626	gene15869|K04456;gene6642|K05410;	gene15869|K04456;gene6642|K05410	2	.	0	no
ABC transporters	map02010	0.697541	1	gene7136|K05033;	gene7136|K05033	1	.	0	no
Alcoholism	map05034	0.712196	1	gene11746|K03099;gene8106|K09047;	gene11746|K03099;gene8106|K09047	2	.	0	no
Aminoacyl-tRNA biosynthesis	map00970	0.489405	1	gene23865|K01893;	gene23865|K01893	1	.	0	no
Amino sugar and nucleotide sugar metabolism	map00520	0.542623	1	gene5695|K08678;	gene5695|K08678	1	.	0	no
Amphetamine addiction	map05031	0.628002	1	gene8106|K09047;	gene8106|K09047	1	.	0	no
Amyotrophic lateral sclerosis (ALS)	map05014	0.606918	1	gene6887|K02084;	gene6887|K02084	1	.	0	no
Apoptosis	map04210	0.709329	1	gene15869|K04456;gene6887|K02084;	gene15869|K04456;gene6887|K02084	2	.	0	no
Apoptosis - multiple species	map04215	0.548875	1	gene6887|K02084;	gene6887|K02084	1	.	0	no
Arachidonic acid metabolism	map00590	0.697541	1	gene526|K07418;	gene526|K07418	1	.	0	no
Autophagy - animal	map04140	0.633252	1	gene15869|K04456;gene8626|K07208;	gene15869|K04456;gene8626|K07208	2	.	0	no
Basal cell carcinoma	map05217	0.606918	1	gene8210|K06230;	gene8210|K06230	1	.	0	no
Base excision repair	map03410	0.460537	1	gene22663|K10801;	gene22663|K10801	1	.	0	no
Bile secretion	map04976	0.77374	1	gene11122|K04943;	gene11122|K04943	1	.	0	no
Biosynthesis of amino acids	map01230	0.7329	1	gene7122|K00826;	gene7122|K00826	1	.	0	no
Bladder cancer	map05219	0.475168	1	gene13720|K06618;	gene13720|K06618	1	.	0	no
Calcium signaling pathway	map04020	0.749912	1	gene16482|K05858;gene3389|K04634;	gene16482|K05858;gene3389|K04634	2	.	0	no
cAMP signaling pathway	map04024	0.659792	1	gene15869|K04456;gene8106|K09047;gene8210|K06230;	gene15869|K04456;gene8106|K09047;gene8210|K06230	3	.	0	no
Carbohydrate digestion and absorption	map04973	0.489405	1	gene15869|K04456;	gene15869|K04456	1	.	0	no
Carbon metabolism	map01200	0.615592	1	gene19004|K00626;gene22315|K01900;	gene19004|K00626;gene22315|K01900	2	.	0	no
Cocaine addiction	map05030	0.50326	1	gene8106|K09047;	gene8106|K09047	1	.	0	no
Cysteine and methionine metabolism	map00270	0.573048	1	gene7122|K00826;	gene7122|K00826	1	.	0	no
Cytokine-cytokine receptor interaction	map04060	0.96249	1	gene3277|K04674;	gene3277|K04674	1	.	0	no
DNA replication	map03030	0.467902	1	gene22747|K02685;	gene22747|K02685	1	.	0	no
Epstein-Barr virus infection	map05169	0.575489	1	gene13720|K06618;gene15869|K04456;gene6642|K05410;	gene13720|K06618;gene15869|K04456;gene6642|K05410	3	.	0	no
Ether lipid metabolism	map00565	0.49638	1	gene3920|K00803;	gene3920|K00803	1	.	0	no
Ferroptosis	map04216	0.750737	1	gene4549|K01897;	gene4549|K01897	1	.	0	no
Fluid shear stress and atherosclerosis	map05418	0.894527	1	gene15869|K04456;	gene15869|K04456	1	.	0	no
GABAergic synapse	map04727	0.713796	1	gene15234|K06027;	gene15234|K06027	1	.	0	no
Glutamatergic synapse	map04724	0.474316	1	gene16482|K05858;gene3389|K04634;	gene16482|K05858;gene3389|K04634	2	.	0	no
Glycerophospholipid metabolism	map00564	0.75416	1	gene16874|K18695;	gene16874|K18695	1	.	0	no
Hematopoietic cell lineage	map04640	0.736566	1	gene3974|K06485;	gene3974|K06485	1	.	0	no
Herpes simplex infection	map05168	0.875632	1	gene26103|K03121;gene6642|K05410;	gene26103|K03121;gene6642|K05410	2	.	0	no
HIF-1 signaling pathway	map04066	0.860718	1	gene15869|K04456;	gene15869|K04456	1	.	0	no
Inflammatory bowel disease (IBD)	map05321	0.529858	1	gene25354|K04500;	gene25354|K04500	1	.	0	no
Influenza A	map05164	0.472539	1	gene15869|K04456;gene3513|K12967;gene6642|K05410;	gene15869|K04456;gene3513|K12967;gene6642|K05410	3	.	0	no
Inositol phosphate metabolism	map00562	0.643075	1	gene16482|K05858;	gene16482|K05858	1	.	0	no
Jak-STAT signaling pathway	map04630	0.688597	1	gene11746|K03099;gene15869|K04456;	gene11746|K03099;gene15869|K04456	2	.	0	no
Kaposi sarcoma-associated herpesvirus infection	map05167	0.530492	1	gene13720|K06618;gene15869|K04456;gene6642|K05410;	gene13720|K06618;gene15869|K04456;gene6642|K05410	3	.	0	no
Legionellosis	map05134	0.791772	1	gene6887|K02084;	gene6887|K02084	1	.	0	no
Leukocyte transendothelial migration	map04670	0.821204	1	gene1739|K06735;	gene1739|K06735	1	.	0	no
Longevity regulating pathway - multiple species	map04213	0.595935	1	gene15869|K04456;	gene15869|K04456	1	.	0	no
Lysosome	map04142	0.852764	1	gene3326|K04644;	gene3326|K04644	1	.	0	no
MAPK signaling pathway - fly	map04013	0.797459	1	gene11746|K03099;	gene11746|K03099	1	.	0	no
Measles	map05162	0.562753	1	gene15869|K04456;gene6642|K05410;	gene15869|K04456;gene6642|K05410	2	.	0	no
MicroRNAs in cancer	map05206	0.688597	1	gene11746|K03099;gene16693|K09299;	gene11746|K03099;gene16693|K09299	2	.	0	no
mRNA surveillance pathway	map03015	0.868246	1	gene3192|K04354;	gene3192|K04354	1	.	0	no
Natural killer cell mediated cytotoxicity	map04650	0.844358	1	gene11746|K03099;	gene11746|K03099	1	.	0	no
Necroptosis	map04217	0.96249	1	gene3513|K12967;	gene3513|K12967	1	.	0	no
Neuroactive ligand-receptor interaction	map04080	0.979792	1	gene16590|K04237;	gene16590|K04237	1	.	0	no
N-Glycan biosynthesis	map00510	0.573048	1	gene1008|K01230;	gene1008|K01230	1	.	0	no
Non-alcoholic fatty liver disease (NAFLD)	map04932	0.942906	1	gene15869|K04456;	gene15869|K04456	1	.	0	no
Nucleotide excision repair	map03420	0.510046	1	gene12019|K10842;	gene12019|K10842	1	.	0	no
Oocyte meiosis	map04114	0.626265	1	gene27313|K04373;gene4771|K04373;	gene27313|K04373;gene4771|K04373	2	.	0	no
Osteoclast differentiation	map04380	0.538587	1	gene15869|K04456;gene3277|K04674;	gene15869|K04456;gene3277|K04674	2	.	0	no
Ovarian steroidogenesis	map04913	0.536284	1	gene526|K07418;	gene526|K07418	1	.	0	no
Oxidative phosphorylation	map00190	0.935254	1	gene10410|K01507;	gene10410|K01507	1	.	0	no
p53 signaling pathway	map04115	0.770588	1	gene6887|K02084;	gene6887|K02084	1	.	0	no
Parkinson disease	map05012	0.951049	1	gene6887|K02084;	gene6887|K02084	1	.	0	no
Phagosome	map04145	0.885345	1	gene22093|K10416;	gene22093|K10416	1	.	0	no
Phosphatidylinositol signaling system	map04070	0.750737	1	gene16482|K05858;	gene16482|K05858	1	.	0	no
PPAR signaling pathway	map03320	0.643075	1	gene4549|K01897;	gene4549|K01897	1	.	0	no
Protein digestion and absorption	map04974	0.713796	1	gene12313|K08132;	gene12313|K08132	1	.	0	no
Purine metabolism	map00230	0.517164	1	gene10313|K13762;gene18997|K12318;gene22747|K02685;	gene10313|K13762;gene18997|K12318;gene22747|K02685	3	.	0	no
Pyrimidine metabolism	map00240	0.77374	1	gene22747|K02685;	gene22747|K02685	1	.	0	no
Pyruvate metabolism	map00620	0.50326	1	gene19004|K00626;	gene19004|K00626	1	.	0	no
Regulation of lipolysis in adipocytes	map04923	0.548875	1	gene15869|K04456;	gene15869|K04456	1	.	0	no
Retrograde endocannabinoid signaling	map04723	0.643544	1	gene16482|K05858;gene3389|K04634;	gene16482|K05858;gene3389|K04634	2	.	0	no
Ribosome biogenesis in eukaryotes	map03008	0.805703	1	gene14854|K14553;	gene14854|K14553	1	.	0	no
RIG-I-like receptor signaling pathway	map04622	0.657542	1	gene6642|K05410;	gene6642|K05410	1	.	0	no
RNA transport	map03013	0.508181	1	gene22005|K03262;gene2254|K15516;gene22979|K14289;gene4870|K03260;	gene22005|K03262;gene2254|K15516;gene22979|K14289;gene4870|K03260	4	.	0	no
Thyroid cancer	map05216	0.45307	1	gene26533|K09288;	gene26533|K09288	1	.	0	no
TNF signaling pathway	map04668	0.474316	1	gene15869|K04456;gene8106|K09047;	gene15869|K04456;gene8106|K09047	2	.	0	no
VEGF signaling pathway	map04370	0.548875	1	gene15869|K04456;	gene15869|K04456	1	.	0	no
Vibrio cholerae infection	map05110	0.529858	1	gene9404|K10951;	gene9404|K10951	1	.	0	no
Viral carcinogenesis	map05203	0.445858	1	gene13720|K06618;gene2120|K12076;gene21318|K10587;gene8106|K09047;	gene13720|K06618;gene2120|K12076;gene21318|K10587;gene8106|K09047	4	.	0	no
Viral myocarditis	map05416	0.595935	1	gene4870|K03260;	gene4870|K03260	1	.	0	no
Wnt signaling pathway	map04310	0.885345	1	gene16482|K05858;	gene16482|K05858	1	.	0	no
