# Supplementary material for: Identification and characterization of circRNAs in the skin during wool follicle development in Aohan fine wool sheep
Source: BMC Genomics. 2020 Feb 28;21:187. doi: 10.1186/s12864-020-6599-8 (PMC7048093; doi:10.1186/s12864-020-6599-8)
Supplement: Supplementary file 6 — Additional file 6 : Table S6A. A total of 55 source genes and their corresponding 255 circRNAs were enriched in the significantly differentially-expressed KEGG pathways. Table S6B. Seven source genes and their corresponding 35 circRNAs. [file 12864_2020_6599_MOESM6_ESM.xlsx]

## Sheet: Table S6A
Additional file 6: Table S6A. 55 source genes and their corresponding 255 circRNAs
circRNA_ID	Location	Source_Gene
oar_circ_0000108	NC_019458.2:128753396..128759020:-	gene1739
oar_circ_0000109	NC_019458.2:128753396..128765246:-	gene1739
oar_circ_0000110	NC_019458.2:128753396..128773103:-	gene1739
oar_circ_0000111	NC_019458.2:128764035..128773103:-	gene1739
oar_circ_0000277	NC_019458.2:174171795..174183614:+	gene1940
oar_circ_0000278	NC_019458.2:174171795..174187880:+	gene1940
oar_circ_0000279	NC_019458.2:174171795..174207601:+	gene1940
oar_circ_0000341	NC_019458.2:187991854..187996834:-	gene2081
oar_circ_0000342	NC_019458.2:187991854..188006695:-	gene2081
oar_circ_0000343	NC_019458.2:187991863..187996834:-	gene2081
oar_circ_0000344	NC_019458.2:187991863..188006695:-	gene2081
oar_circ_0000345	NC_019458.2:187998632..188006695:-	gene2081
oar_circ_0000346	NC_019458.2:188026413..188027288:-	gene2081
oar_circ_0000347	NC_019458.2:188026413..188033154:-	gene2081
oar_circ_0000362	NC_019458.2:188747286..188752274:-	gene2095
oar_circ_0000363	NC_019458.2:188751288..188752274:-	gene2095
oar_circ_0000373	NC_019458.2:189627582..189758595:-	gene2120
oar_circ_0000374	NC_019458.2:189630965..189812446:-	gene2120
oar_circ_0000375	NC_019458.2:189652412..189688402:-	gene2120
oar_circ_0000376	NC_019458.2:189665323..189710349:-	gene2120
oar_circ_0000377	NC_019458.2:189670352..189688402:-	gene2120
oar_circ_0000378	NC_019458.2:189680931..189688402:-	gene2120
oar_circ_0000379	NC_019458.2:189680931..189696344:-	gene2120
oar_circ_0000380	NC_019458.2:189680931..189710349:-	gene2120
oar_circ_0000381	NC_019458.2:189686949..189710349:-	gene2120
oar_circ_0000382	NC_019458.2:189693406..189710349:-	gene2120
oar_circ_0000383	NC_019458.2:189710296..189758595:-	gene2120
oar_circ_0000384	NC_019458.2:189723764..189758595:-	gene2120
oar_circ_0000385	NC_019458.2:190340378..190343320:+	gene2125
oar_circ_0000386	NC_019458.2:190340378..190347057:+	gene2125
oar_circ_0000387	NC_019458.2:190340378..190358907:+	gene2125
oar_circ_0000388	NC_019458.2:190340378..190374130:+	gene2125
oar_circ_0000389	NC_019458.2:190343137..190347057:+	gene2125
oar_circ_0000390	NC_019458.2:190343137..190351972:+	gene2125
oar_circ_0000391	NC_019458.2:190343137..190358907:+	gene2125
oar_circ_0000392	NC_019458.2:190343137..190364641:+	gene2125
oar_circ_0000393	NC_019458.2:190383882..190388556:+	gene2125
oar_circ_0000742	NC_019458.2:30911196..30927826:+	gene499
oar_circ_0000743	NC_019458.2:30924096..30927826:+	gene499
oar_circ_0001754	NC_019459.2:48454586..48463570:-	gene3277
oar_circ_0001770	NC_019459.2:52104138..52109703:-	gene3326
oar_circ_0001840	NC_019459.2:81099745..81100002:-	gene3543
oar_circ_0001841	NC_019459.2:81099745..81120922:-	gene3543
oar_circ_0001842	NC_019459.2:81099745..81131760:-	gene3543
oar_circ_0001843	NC_019459.2:81103026..81131760:-	gene3543
oar_circ_0001844	NC_019459.2:81117854..81131760:-	gene3543
oar_circ_0001845	NC_019459.2:81120745..81131760:-	gene3543
oar_circ_0001846	NC_019459.2:81180862..81219034:-	gene3543
oar_circ_0001847	NC_019459.2:81216655..81229157:-	gene3543
oar_circ_0002237	NC_019460.2:167635150..167636519:+	gene6887
oar_circ_0002238	NC_019460.2:167635150..167648897:+	gene6887
oar_circ_0002239	NC_019460.2:167646448..167648897:+	gene6887
oar_circ_0002240	NC_019460.2:167657997..167663155:+	gene6887
oar_circ_0002241	NC_019460.2:167663029..167669018:+	gene6887
oar_circ_0002242	NC_019460.2:167663029..167677937:+	gene6887
oar_circ_0002243	NC_019460.2:167681821..167697416:+	gene6887
oar_circ_0002244	NC_019460.2:167686782..167697416:+	gene6887
oar_circ_0002269	NC_019460.2:173543660..173551630:+	gene6954
oar_circ_0002270	NC_019460.2:173546396..173554461:+	gene6954
oar_circ_0002290	NC_019460.2:18513657..18519469:+	gene5304
oar_circ_0002291	NC_019460.2:18513657..18524305:+	gene5304
oar_circ_0002292	NC_019460.2:18548174..18548466:+	gene5304
oar_circ_0002293	NC_019460.2:18548174..18564979:+	gene5304
oar_circ_0002771	NC_019460.2:9498992..9590864:-	gene5189
oar_circ_0002772	NC_019460.2:9498992..9600253:-	gene5189
oar_circ_0002782	NC_019460.2:9557813..9590864:-	gene5189
oar_circ_0002783	NC_019460.2:9557813..9600253:-	gene5189
oar_circ_0002785	NC_019460.2:9584471..9590864:-	gene5189
oar_circ_0002786	NC_019460.2:9588134..9600253:-	gene5189
oar_circ_0003300	NC_019462.2:24599670..24600590:-	gene9414
oar_circ_0003301	NC_019462.2:24599670..24602488:-	gene9414
oar_circ_0003302	NC_019462.2:24599670..24602761:-	gene9414
oar_circ_0003350	NC_019462.2:41934221..41940635:+	gene9734
oar_circ_0003351	NC_019462.2:41934221..41952852:+	gene9734
oar_circ_0003352	NC_019462.2:41934221..41971500:+	gene9734
oar_circ_0003353	NC_019462.2:41959490..41969332:+	gene9734
oar_circ_0003354	NC_019462.2:41960879..41962194:+	gene9734
oar_circ_0003578	NC_019463.2:17228047..17239397:+	gene10391
oar_circ_0003579	NC_019463.2:17234240..17239397:+	gene10391
oar_circ_0003580	NC_019463.2:17238073..17253528:+	gene10391
oar_circ_0003581	NC_019463.2:17238073..17254237:+	gene10391
oar_circ_0004076	NC_019464.2:43798963..43801458:-	gene11794
oar_circ_0004077	NC_019464.2:43798963..43810696:-	gene11794
oar_circ_0004078	NC_019464.2:43798963..43814216:-	gene11794
oar_circ_0004635	NC_019465.2:61557778..61580622:-	gene12722
oar_circ_0004636	NC_019465.2:61557778..61587911:-	gene12722
oar_circ_0004637	NC_019465.2:61580541..61590598:-	gene12722
oar_circ_0004638	NC_019465.2:61644074..61649639:-	gene12722
oar_circ_0004639	NC_019465.2:61646564..61649639:-	gene12722
oar_circ_0004802	NC_019466.2:3364009..3431627:-	gene12968
oar_circ_0004804	NC_019466.2:3385874..3458969:-	gene12968
oar_circ_0004805	NC_019466.2:3431547..3458969:-	gene12968
oar_circ_0004806	NC_019466.2:3431547..3464741:-	gene12968
oar_circ_0004807	NC_019466.2:3431547..3470972:-	gene12968
oar_circ_0004808	NC_019466.2:3458884..3470958:-	gene12968
oar_circ_0005001	NC_019466.2:77980565..77993741:+	gene13506
oar_circ_0005002	NC_019466.2:77980565..78006192:+	gene13506
oar_circ_0005003	NC_019466.2:77980565..78030650:+	gene13506
oar_circ_0005004	NC_019466.2:78006078..78030650:+	gene13506
oar_circ_0005005	NC_019466.2:78016289..78030650:+	gene13506
oar_circ_0005006	NC_019466.2:78029804..78030650:+	gene13506
oar_circ_0005007	NC_019466.2:78118966..78129317:+	gene13506
oar_circ_0005008	NC_019466.2:78129192..78183579:+	gene13506
oar_circ_0005762	NC_019469.2:37518250..37520102:+	gene15932
oar_circ_0005763	NC_019469.2:37576795..37592415:+	gene15932
oar_circ_0005764	NC_019469.2:37576795..37625165:+	gene15932
oar_circ_0005765	NC_019469.2:37585923..37675946:+	gene15932
oar_circ_0005943	NC_019470.2:17715817..17735637:+	gene16590
oar_circ_0005944	NC_019470.2:17791183..17801993:+	gene16590
oar_circ_0005945	NC_019470.2:17791183..17813590:+	gene16590
oar_circ_0005946	NC_019470.2:17851688..17851919:+	gene16590
oar_circ_0005947	NC_019470.2:17851688..17891979:+	gene16590
oar_circ_0005948	NC_019470.2:17881741..17891979:+	gene16590
oar_circ_0006020	NC_019470.2:32371052..32391392:+	gene16691
oar_circ_0006021	NC_019470.2:32401113..32402679:+	gene16691
oar_circ_0006271	NC_019471.2:35352906..35361931:+	gene17898
oar_circ_0006812	NC_019474.2:39385888..39398971:-	gene20777
oar_circ_0006813	NC_019474.2:39390272..39393548:-	gene20777
oar_circ_0006814	NC_019474.2:39398725..39398971:-	gene20777
oar_circ_0006815	NC_019474.2:39398725..39417078:-	gene20777
oar_circ_0006816	NC_019474.2:39416901..39426402:-	gene20777
oar_circ_0006817	NC_019474.2:39489811..39494288:-	gene20777
oar_circ_0006818	NC_019474.2:39492186..39494288:-	gene20777
oar_circ_0006819	NC_019474.2:39530705..39578663:-	gene20777
oar_circ_0006926	NC_019474.2:65118628..65159652:+	gene21123
oar_circ_0006927	NC_019474.2:65118628..65171431:+	gene21123
oar_circ_0006928	NC_019474.2:65166060..65171431:+	gene21123
oar_circ_0006929	NC_019474.2:65168708..65171431:+	gene21123
oar_circ_0006988	NC_019475.2:21200903..21204651:-	gene21470
oar_circ_0006989	NC_019475.2:21204038..21206606:-	gene21470
oar_circ_0006990	NC_019475.2:21206474..21211744:-	gene21470
oar_circ_0006991	NC_019475.2:21242094..21243460:-	gene21470
oar_circ_0006992	NC_019475.2:21242094..21254752:-	gene21470
oar_circ_0007228	NC_019475.2:66580272..66585347:+	gene22005
oar_circ_0007229	NC_019475.2:66583225..66585347:+	gene22005
oar_circ_0007958	NC_019480.2:35291602..35322861:+	gene25252
oar_circ_0007959	NC_019480.2:35312359..35322861:+	gene25252
oar_circ_0007960	NC_019480.2:35318438..35357875:+	gene25252
oar_circ_0007961	NC_019480.2:35318902..35370637:+	gene25252
oar_circ_0007962	NC_019480.2:35322770..35347204:+	gene25252
oar_circ_0007963	NC_019480.2:35339343..35354558:+	gene25252
oar_circ_0007964	NC_019480.2:35339343..35361457:+	gene25252
oar_circ_0007965	NC_019480.2:35347069..35349772:+	gene25252
oar_circ_0007966	NC_019480.2:35347069..35376569:+	gene25252
oar_circ_0007967	NC_019480.2:35353556..35366357:+	gene25252
oar_circ_0007968	NC_019480.2:35353556..35378576:+	gene25252
oar_circ_0007969	NC_019480.2:35354408..35366357:+	gene25252
oar_circ_0008036	NC_019480.2:47633546..47686348:-	gene25354
oar_circ_0008037	NC_019480.2:47654078..47656479:-	gene25354
oar_circ_0008038	NC_019480.2:47654078..47686348:-	gene25354
oar_circ_0008470	NC_019484.2:108062825..108063487:-	gene28154
oar_circ_0001210	NC_019459.2:136253395..136258462:-	gene3974
oar_circ_0001211	NC_019459.2:136255703..136258462:-	gene3974
oar_circ_0001212	NC_019459.2:136260831..136261308:-	gene3974
oar_circ_0001213	NC_019459.2:136260831..136268501:-	gene3974
oar_circ_0001214	NC_019459.2:136260831..136280664:-	gene3974
oar_circ_0001726	NC_019459.2:39120667..39127970:-	gene3192
oar_circ_0001727	NC_019459.2:39127806..39131702:-	gene3192
oar_circ_0002201	NC_019460.2:154984818..155010454:-	gene6642
oar_circ_0002202	NC_019460.2:154993646..154996828:-	gene6642
oar_circ_0002842	NC_019461.2:113381592..113383270:-	gene8626
oar_circ_0002843	NC_019461.2:113381592..113395834:-	gene8626
oar_circ_0002845	NC_019461.2:114065819..114075366:-	gene8632
oar_circ_0002846	NC_019461.2:114065819..114135699:-	gene8632
oar_circ_0002847	NC_019461.2:114105925..114110758:-	gene8632
oar_circ_0002848	NC_019461.2:114105925..114116742:-	gene8632
oar_circ_0002849	NC_019461.2:114105925..114135699:-	gene8632
oar_circ_0002850	NC_019461.2:114110558..114116742:-	gene8632
oar_circ_0002851	NC_019461.2:114116604..114135699:-	gene8632
oar_circ_0002969	NC_019461.2:46220359..46258584:+	gene7951
oar_circ_0002970	NC_019461.2:46220359..46266603:+	gene7951
oar_circ_0002971	NC_019461.2:46240719..46248095:+	gene7951
oar_circ_0002972	NC_019461.2:46240719..46268223:+	gene7951
oar_circ_0002973	NC_019461.2:46246934..46248095:+	gene7951
oar_circ_0002974	NC_019461.2:46246934..46251205:+	gene7951
oar_circ_0002975	NC_019461.2:46246934..46255751:+	gene7951
oar_circ_0002976	NC_019461.2:46246934..46266603:+	gene7951
oar_circ_0002977	NC_019461.2:46246934..46268223:+	gene7951
oar_circ_0002978	NC_019461.2:46246934..46279549:+	gene7951
oar_circ_0002979	NC_019461.2:46266339..46268223:+	gene7951
oar_circ_0002981	NC_019461.2:46278772..46279549:+	gene7951
oar_circ_0002994	NC_019461.2:48966045..48992462:-	gene7982
oar_circ_0002995	NC_019461.2:49011473..49015678:-	gene7982
oar_circ_0002996	NC_019461.2:49011473..49018767:-	gene7982
oar_circ_0003058	NC_019461.2:67359674..67365966:-	gene8106
oar_circ_0003059	NC_019461.2:67359674..67408441:-	gene8106
oar_circ_0003060	NC_019461.2:67596775..67611369:-	gene8106
oar_circ_0003061	NC_019461.2:67596775..67617314:-	gene8106
oar_circ_0003582	NC_019463.2:17296033..17298563:-	gene10392
oar_circ_0004029	NC_019464.2:40143766..40164414:-	gene11746
oar_circ_0004030	NC_019464.2:40147624..40155983:-	gene11746
oar_circ_0004031	NC_019464.2:40152217..40155983:-	gene11746
oar_circ_0004032	NC_019464.2:40152217..40158952:-	gene11746
oar_circ_0004033	NC_019464.2:40155761..40155983:-	gene11746
oar_circ_0004034	NC_019464.2:40177656..40193325:-	gene11746
oar_circ_0004035	NC_019464.2:40177656..40205331:-	gene11746
oar_circ_0004036	NC_019464.2:40177656..40209360:-	gene11746
oar_circ_0004037	NC_019464.2:40186080..40209360:-	gene11746
oar_circ_0004767	NC_019466.2:23414170..23425195:+	gene13145
oar_circ_0004768	NC_019466.2:23423591..23425195:+	gene13145
oar_circ_0004769	NC_019466.2:23423591..23435218:+	gene13145
oar_circ_0004770	NC_019466.2:23423591..23442509:+	gene13145
oar_circ_0004771	NC_019466.2:23423591..23454034:+	gene13145
oar_circ_0004772	NC_019466.2:23457549..23461537:+	gene13145
oar_circ_0005173	NC_019467.2:18461860..18476848:+	gene13720
oar_circ_0005174	NC_019467.2:18540182..18541945:+	gene13720
oar_circ_0005519	NC_019468.2:42202589..42203228:-	gene15130
oar_circ_0005708	NC_019469.2:31427392..31495437:+	gene15869
oar_circ_0005709	NC_019469.2:31427392..31563902:+	gene15869
oar_circ_0005710	NC_019469.2:31427392..31586590:+	gene15869
oar_circ_0005711	NC_019469.2:31427392..31602052:+	gene15869
oar_circ_0005712	NC_019469.2:31427392..31610710:+	gene15869
oar_circ_0005713	NC_019469.2:31551351..31586590:+	gene15869
oar_circ_0005714	NC_019469.2:31551351..31602052:+	gene15869
oar_circ_0005715	NC_019469.2:31551351..31610710:+	gene15869
oar_circ_0005716	NC_019469.2:31551351..31642326:+	gene15869
oar_circ_0005717	NC_019469.2:31551351..31660241:+	gene15869
oar_circ_0005718	NC_019469.2:31580704..31610710:+	gene15869
oar_circ_0005719	NC_019469.2:31601921..31610710:+	gene15869
oar_circ_0005720	NC_019469.2:31634614..31660241:+	gene15869
oar_circ_0005993	NC_019470.2:29087196..29108781:-	gene16667
oar_circ_0005994	NC_019470.2:29087196..29126128:-	gene16667
oar_circ_0005995	NC_019470.2:29106035..29126128:-	gene16667
oar_circ_0005996	NC_019470.2:29121696..29131648:-	gene16667
oar_circ_0005997	NC_019470.2:29121696..29139458:-	gene16667
oar_circ_0005998	NC_019470.2:29139311..29199131:-	gene16667
oar_circ_0005999	NC_019470.2:29188383..29199131:-	gene16667
oar_circ_0006000	NC_019470.2:29190839..29199131:-	gene16667
oar_circ_0006001	NC_019470.2:29196104..29199131:-	gene16667
oar_circ_0006358	NC_019472.2:17218480..17220264:+	gene19004
oar_circ_0006359	NC_019472.2:17218480..17225134:+	gene19004
oar_circ_0006974	NC_019475.2:1326961..1389144:-	gene21318
oar_circ_0006976	NC_019475.2:1336430..1389144:-	gene21318
oar_circ_0006977	NC_019475.2:1336599..1350803:-	gene21318
oar_circ_0006978	NC_019475.2:1357376..1389144:-	gene21318
oar_circ_0006979	NC_019475.2:1383303..1389144:-	gene21318
oar_circ_0007455	NC_019476.2:7975458..7992559:+	gene22109
oar_circ_0007456	NC_019476.2:7990927..7992559:+	gene22109
oar_circ_0007457	NC_019476.2:7990927..7997532:+	gene22109
oar_circ_0007639	NC_019478.2:44846039..44871570:-	gene24473
oar_circ_0007640	NC_019478.2:44850939..44871570:-	gene24473
oar_circ_0007641	NC_019478.2:44853072..44871570:-	gene24473
oar_circ_0007642	NC_019478.2:44857962..44871570:-	gene24473
oar_circ_0007643	NC_019478.2:44858234..44871570:-	gene24473
oar_circ_0007644	NC_019478.2:44861655..44871570:-	gene24473
oar_circ_0007756	NC_019479.2:22037860..22039873:+	gene24806
oar_circ_0007824	NC_019479.2:40351386..40355340:-	gene24949
oar_circ_0007825	NC_019479.2:40399730..40412620:-	gene24949
oar_circ_0007826	NC_019479.2:40399730..40422374:-	gene24949
oar_circ_0007827	NC_019479.2:40399730..40423513:-	gene24949
oar_circ_0007828	NC_019479.2:40412451..40422374:-	gene24949
oar_circ_0007829	NC_019479.2:40422297..40423513:-	gene24949
oar_circ_0007991	NC_019480.2:40325711..40326991:-	gene25290
oar_circ_0007992	NC_019480.2:40353495..40353958:-	gene25290
oar_circ_0008720	NC_019484.2:75900894..75904921:-	gene27860

## Sheet: Table S6B
Additional file 6: Table S6B. 7 source genes and their corresponding 35 circRNAs
circRNA_ID	Location	Source_Gene
oar_circ_0001754	NC_019459.2:48454586..48463570:-	gene3277
oar_circ_0008036	NC_019480.2:47633546..47686348:-	gene25354
oar_circ_0008037	NC_019480.2:47654078..47656479:-	gene25354
oar_circ_0008038	NC_019480.2:47654078..47686348:-	gene25354
oar_circ_0004029	NC_019464.2:40143766..40164414:-	gene11746
oar_circ_0004030	NC_019464.2:40147624..40155983:-	gene11746
oar_circ_0004031	NC_019464.2:40152217..40155983:-	gene11746
oar_circ_0004032	NC_019464.2:40152217..40158952:-	gene11746
oar_circ_0004033	NC_019464.2:40155761..40155983:-	gene11746
oar_circ_0004034	NC_019464.2:40177656..40193325:-	gene11746
oar_circ_0004035	NC_019464.2:40177656..40205331:-	gene11746
oar_circ_0004036	NC_019464.2:40177656..40209360:-	gene11746
oar_circ_0004037	NC_019464.2:40186080..40209360:-	gene11746
oar_circ_0005173	NC_019467.2:18461860..18476848:+	gene13720
oar_circ_0005174	NC_019467.2:18540182..18541945:+	gene13720
oar_circ_0005519	NC_019468.2:42202589..42203228:-	gene15130
oar_circ_0005708	NC_019469.2:31427392..31495437:+	gene15869
oar_circ_0005709	NC_019469.2:31427392..31563902:+	gene15869
oar_circ_0005710	NC_019469.2:31427392..31586590:+	gene15869
oar_circ_0005711	NC_019469.2:31427392..31602052:+	gene15869
oar_circ_0005712	NC_019469.2:31427392..31610710:+	gene15869
oar_circ_0005713	NC_019469.2:31551351..31586590:+	gene15869
oar_circ_0005714	NC_019469.2:31551351..31602052:+	gene15869
oar_circ_0005715	NC_019469.2:31551351..31610710:+	gene15869
oar_circ_0005716	NC_019469.2:31551351..31642326:+	gene15869
oar_circ_0005717	NC_019469.2:31551351..31660241:+	gene15869
oar_circ_0005718	NC_019469.2:31580704..31610710:+	gene15869
oar_circ_0005719	NC_019469.2:31601921..31610710:+	gene15869
oar_circ_0005720	NC_019469.2:31634614..31660241:+	gene15869
oar_circ_0007824	NC_019479.2:40351386..40355340:-	gene24949
oar_circ_0007825	NC_019479.2:40399730..40412620:-	gene24949
oar_circ_0007826	NC_019479.2:40399730..40422374:-	gene24949
oar_circ_0007827	NC_019479.2:40399730..40423513:-	gene24949
oar_circ_0007828	NC_019479.2:40412451..40422374:-	gene24949
oar_circ_0007829	NC_019479.2:40422297..40423513:-	gene24949
