# Supplementary material for: Identification and characterization of circRNAs in the skin during wool follicle development in Aohan fine wool sheep
Source: BMC Genomics. 2020 Feb 28;21:187. doi: 10.1186/s12864-020-6599-8 (PMC7048093; doi:10.1186/s12864-020-6599-8)
Supplement: Supplementary file 7 — Additional file 7 : Table S7. Primer sequences for qRT-PCR of the seven randomly selected circRNAs. [file 12864_2020_6599_MOESM7_ESM.xlsx]

## Sheet: Table S7
Additional file 7: Table S7, Primers for qRT-PCR
circRNAs	forward primers(5’→3’）	reverse primers(5’→3’）	Size (bp)
oar-circ_0004749	GATCTTAACTGCAAAATTTGCATAGACC	GTTCTTTCATTGGAGCATCACTCTCA	134
oar-circ_0000988	GCCATGCTCATAGTTATAAGGCC	CGGCACCATGTTTCAATTCATGA	116
oar-circ_0006659	GATGCTGTCATAGCTGCAGGAGG	GCCTTTCAGCGCGAGCGT	119
oar-circ_0004226	GGCCACGAAAGAGGAAGAGC	TCTGTATGTCCTTAAGTTCCTCCTCT	126
oar-circ_0005870	CCTGTCATTCCCGAAGTGCC	GCACAGCCATCAGGTTTCCT	130
oar-circ_0000745	AAACGGAAACTCCAAAGAGAGATT	TGAGGTCGCTGATCTGTCTGTT	127
oar-circ_0004973	GCAGACAGCTGAGAGTGAAAGAGC	TGTGGTGGATGGAATGTGCGT	136
GAPDH	AAGTTCAACGGCACAGTCA	ACCACATACTCAGCACCAGC	125
